# Supplementary material for: Conformational entropy tuning in nonfused-ring electron acceptors for low-cost and record-efficiency organic solar cells
Source: Natl Sci Rev. 2026 Mar 19;13(9):nwag177. doi: 10.1093/nsr/nwag177 (PMC13221954; doi:10.1093/nsr/nwag177)
Supplement: nwag177_Supplemental_Files [file nwag177_supplemental_files.zip]

Archive with 3 entries (3 files):
- 2416620.cif
- 2416621.cif
- Supplementary data.pdf
