# Supplementary material for: Conformational entropy tuning in nonfused-ring electron acceptors for low-cost and record-efficiency organic solar cells
Source: Natl Sci Rev. 2026 Mar 19;13(9):nwag177. doi: 10.1093/nsr/nwag177 (PMC13221954; doi:10.1093/nsr/nwag177)
Supplement: nwag177_Supplemental_Files [file nwag177_supplemental_files.zip › 2416620.cif]

data_cu_231108lu_lgpz031399_0m
_audit_creation_date               2023-11-10
_audit_creation_method
;
Olex2 1.5
(compiled 2022.04.07 svn.rca3783a0 for OlexSys, GUI svn.r6498)
;
_shelx_SHELXL_version_number       '2019/3'
_audit_contact_author_address      ?
_audit_contact_author_email        ?
_audit_contact_author_name         ''
_audit_contact_author_phone        ?
_publ_contact_author_id_orcid      ?
_publ_section_references
;
Dolomanov, O.V., Bourhis, L.J., Gildea, R.J, Howard, J.A.K. & Puschmann, H.
 (2009), J. Appl. Cryst. 42, 339-341.

Sheldrick, G.M. (2015). Acta Cryst. A71, 3-8.

Sheldrick, G.M. (2015). Acta Cryst. C71, 3-8.
;
_chemical_name_common              ?
_chemical_name_systematic          ?
_chemical_formula_moiety           '2(C46 H39 F2 N3 O S2 Se)'
_chemical_formula_sum              'C92 H78 F4 N6 O2 S4 Se2'
_chemical_formula_weight           1661.76
_chemical_melting_point            ?
loop_
  _atom_type_symbol
  _atom_type_description
  _atom_type_scat_dispersion_real
  _atom_type_scat_dispersion_imag
  _atom_type_scat_source
 'C' 'C' 0.0181 0.0091 'International Tables Vol C Tables 4.2.6.8 and 6.1.1.4'
 'H' 'H' 0.0000 0.0000 'International Tables Vol C Tables 4.2.6.8 and 6.1.1.4'
 'F' 'F' 0.0727 0.0534 'International Tables Vol C Tables 4.2.6.8 and 6.1.1.4'
 'N' 'N' 0.0311 0.0180 'International Tables Vol C Tables 4.2.6.8 and 6.1.1.4'
 'O' 'O' 0.0492 0.0322 'International Tables Vol C Tables 4.2.6.8 and 6.1.1.4'
 'S' 'S' 0.3331 0.5567 'International Tables Vol C Tables 4.2.6.8 and 6.1.1.4'
 'Se' 'Se' -0.7943 1.1372
 'International Tables Vol C Tables 4.2.6.8 and 6.1.1.4'

_shelx_space_group_comment
;
The symmetry employed for this shelxl refinement is uniquely defined
by the following loop, which should always be used as a source of
symmetry information in preference to the above space-group names.
They are only intended as comments.
;
_space_group_crystal_system        'triclinic'
_space_group_IT_number             2
_space_group_name_H-M_alt          'P -1'
_space_group_name_Hall             '-P 1'
loop_
  _space_group_symop_operation_xyz
 'x, y, z'
 '-x, -y, -z'

_cell_length_a                     13.9994(4)
_cell_length_b                     18.5767(6)
_cell_length_c                     20.1286(6)
_cell_angle_alpha                  102.782(2)
_cell_angle_beta                   101.739(2)
_cell_angle_gamma                  104.597(2)
_cell_volume                       4750.2(3)
_cell_formula_units_Z              2
_cell_measurement_reflns_used      9983
_cell_measurement_temperature      193.00
_cell_measurement_theta_max        62.28
_cell_measurement_theta_min        2.57
_shelx_estimated_absorpt_T_max     0.825
_shelx_estimated_absorpt_T_min     0.776
_exptl_absorpt_coefficient_mu      2.225
_exptl_absorpt_correction_T_max    0.7543
_exptl_absorpt_correction_T_min    0.5925
_exptl_absorpt_correction_type     multi-scan
_exptl_absorpt_process_details
;
SADABS-2016/2 (Bruker,2016/2) was used for absorption correction.
wR2(int) was 0.1180 before and 0.0607 after correction.
The Ratio of minimum to maximum transmission is 0.7855.
The \l/2 correction factor is Not present.
;
_exptl_absorpt_special_details     ?
_exptl_crystal_colour              ?
_exptl_crystal_density_diffrn      1.162
_exptl_crystal_density_meas        ?
_exptl_crystal_density_method      ?
_exptl_crystal_description         block
_exptl_crystal_F_000               1712
_exptl_crystal_size_max            0.12
_exptl_crystal_size_mid            0.1
_exptl_crystal_size_min            0.09
_exptl_transmission_factor_max     ?
_exptl_transmission_factor_min     ?
_diffrn_reflns_av_R_equivalents    0.0638
_diffrn_reflns_av_unetI/netI       0.0539
_diffrn_reflns_Laue_measured_fraction_full  0.997
_diffrn_reflns_Laue_measured_fraction_max  0.997
_diffrn_reflns_limit_h_max         16
_diffrn_reflns_limit_h_min         -16
_diffrn_reflns_limit_k_max         22
_diffrn_reflns_limit_k_min         -22
_diffrn_reflns_limit_l_max         24
_diffrn_reflns_limit_l_min         -22
_diffrn_reflns_number              61455
_diffrn_reflns_point_group_measured_fraction_full  0.997
_diffrn_reflns_point_group_measured_fraction_max  0.997
_diffrn_reflns_theta_full          67.679
_diffrn_reflns_theta_max           68.243
_diffrn_reflns_theta_min           2.566
_diffrn_ambient_temperature        193.00
_diffrn_detector                   CPAD
_diffrn_detector_area_resol_mean   7.41
_diffrn_detector_type              'Bruker PHOTON III'
_diffrn_measured_fraction_theta_full  0.997
_diffrn_measured_fraction_theta_max  0.997
_diffrn_measurement_device         'four-circle diffractometer'
_diffrn_measurement_device_type    'Bruker D8 VENTURE dual wavelength Mo/Cu'
_diffrn_measurement_method         '\w and \f scans'
_diffrn_radiation_monochromator    'Helios Multi-layer Optic'
_diffrn_radiation_probe            X-ray
_diffrn_radiation_type             CuK\a
_diffrn_radiation_wavelength       1.54178
_diffrn_source                     'microfocus sealed X-ray tube'
_diffrn_source_current             1.1
_diffrn_source_power               0.05500000000000001
_diffrn_source_type                'Incoatec I\ms DIAMOND'
_diffrn_source_voltage             50.0
_diffrn_standards_number           0
_reflns_Friedel_coverage           0.000
_reflns_Friedel_fraction_full      .
_reflns_Friedel_fraction_max       .
_reflns_number_gt                  10651
_reflns_number_total               17353
_reflns_special_details
;
 Reflections were merged by SHELXL according to the crystal
 class for the calculation of statistics and refinement.
 
 Structure factors included contributions from the .fab file.
 
 _reflns_Friedel_fraction is defined as the number of unique
 Friedel pairs measured divided by the number that would be
 possible theoretically, ignoring centric projections and
 systematic absences.
;
_reflns_threshold_expression       'I > 2\s(I)'
_computing_cell_refinement         'SAINT V8.40B (Bruker, 2019)'
_computing_data_collection         'APEX5 V2023.9-2 (Bruker, 2023)'
_computing_data_reduction          'SAINT V8.40B (Bruker, 2019)'
_computing_molecular_graphics      'Olex2 1.5 (Dolomanov et al., 2009)'
_computing_publication_material    'Olex2 1.5 (Dolomanov et al., 2009)'
_computing_structure_refinement    'SHELXL 2019/3 (Sheldrick, 2015)'
_computing_structure_solution      'SHELXT 2018/2 (Sheldrick, 2018)'
_refine_diff_density_max           0.635
_refine_diff_density_min           -1.076
_refine_diff_density_rms           0.095
_refine_ls_extinction_coef         .
_refine_ls_extinction_method       none
_refine_ls_goodness_of_fit_ref     1.176
_refine_ls_hydrogen_treatment      constr
_refine_ls_matrix_type             full
_refine_ls_number_parameters       971
_refine_ls_number_reflns           17353
_refine_ls_number_restraints       740
_refine_ls_R_factor_all            0.1286
_refine_ls_R_factor_gt             0.1008
_refine_ls_restrained_S_all        1.223
_refine_ls_shift/su_max            0.001
_refine_ls_shift/su_mean           0.000
_refine_ls_structure_factor_coef   Fsqd
_refine_ls_weighting_details      
 'w=1/[\s^2^(Fo^2^)+(0.2000P)^2^] where P=(Fo^2^+2Fc^2^)/3'
_refine_ls_weighting_scheme        calc
_refine_ls_wR_factor_gt            0.2963
_refine_ls_wR_factor_ref           0.3305
_refine_special_details            ?
_olex2_refinement_description
;
1. Fixed Uiso
 At 1.2 times of:
  All C(H) groups, All C(H,H) groups
 At 1.5 times of:
  All C(H,H,H) groups
2. Restrained distances
 C37-C34 = C38-C37 = C45-C42 = C46-C45 = C92-C91 = C91-C88 = C84-C83 = C83-C80
 1.5 with sigma of 0.01
 C16-C15 = C17-C16 = C18-C17 = C19-C18 = C20-C19 = C21-C20 = C22-C21 = C22-C23
 1.5 with sigma of 0.01
 C23-C21
 2.5 with sigma of 0.01
 C22-C20
 2.5 with sigma of 0.01
 C21-C19
 2.5 with sigma of 0.01
 C20-C18
 2.5 with sigma of 0.01
3. Uiso/Uaniso restraints and constraints
All non-hydrogen atoms have similar U: within 2A with sigma of 0.01 and sigma
for terminal atoms of 0.02 within 2A
4.a Riding coordinates:
 C23(H23A,H23B,H23C), C38(H38A,H38B,H38C)
4.b Secondary CH2 refined with riding coordinates:
 C16(H16A,H16B), C17(H17A,H17B), C18(H18A,H18B), C19(H19A,H19B), C20(H20A,
 H20B), C21(H21A,H21B), C22(H22A,H22B), C37(H37A,H37B), C45(H45A,H45B),
 C62(H62A,H62B), C63(H63A,H63B), C64(H64A,H64B), C65(H65A,H65B), C66(H66A,H66B),
  C67(H67A,H67B), C68(H68A,H68B), C83(H83A,H83B), C91(H91A,H91B)
4.c Aromatic/amide H refined with riding coordinates:
 C4(H4), C1(H1), C13(H13), C26(H26), C32(H32), C33(H33), C35(H35), C36(H36),
 C40(H40), C41(H41), C43(H43), C44(H44), C47(H47), C50(H50), C59(H59), C72(H72),
  C78(H78), C79(H79), C81(H81), C82(H82), C86(H86), C87(H87), C89(H89), C90(H90)
4.d Fitted hexagon refined as free rotating group:
 C4(C5,C6,C1,C2,C3), C51(C52,C47,C48,C49,C50)
4.e Idealised Me refined as rotating group:
 C46(H46A,H46B,H46C), C69(H69A,H69B,H69C), C84(H84A,H84B,H84C), C92(H92A,H92B,
 H92C)
;
_atom_sites_solution_hydrogens     mixed
_atom_sites_solution_primary       dual
_atom_sites_solution_secondary     ?
loop_
  _atom_site_label
  _atom_site_type_symbol
  _atom_site_fract_x
  _atom_site_fract_y
  _atom_site_fract_z
  _atom_site_U_iso_or_equiv
  _atom_site_adp_type
  _atom_site_occupancy
  _atom_site_site_symmetry_order
  _atom_site_calc_flag
  _atom_site_refinement_flags_posn
  _atom_site_refinement_flags_adp
  _atom_site_refinement_flags_occupancy
  _atom_site_disorder_assembly
  _atom_site_disorder_group
 Se1 Se -0.76151(5) 0.69848(4) 0.63344(3) 0.0955(3) Uani 1 1 d . U . . .
 S1 S -0.51356(14) 0.97539(9) 0.89211(7) 0.1010(5) Uani 1 1 d . U . . .
 S2 S -0.70258(16) 0.73805(10) 0.85878(9) 0.1118(6) Uani 1 1 d . U . . .
 F1 F -1.0077(5) 0.2926(4) 0.2422(3) 0.216(3) Uani 1 1 d . U . . .
 F2 F -0.9447(5) 0.4351(5) 0.2281(3) 0.211(3) Uani 1 1 d . U . . .
 O1 O -0.8358(4) 0.6093(4) 0.4967(3) 0.1233(17) Uani 1 1 d . U . . .
 N1 N -0.9917(6) 0.2080(5) 0.4553(6) 0.202(5) Uani 1 1 d . U . . .
 N2 N -0.9000(11) 0.3595(6) 0.6569(7) 0.222(5) Uani 1 1 d . U . . .
 N3 N -0.6654(6) 0.8546(4) 1.0001(3) 0.1176(17) Uani 1 1 d . U . . .
 C4 C -0.9030(4) 0.4914(3) 0.3511(3) 0.152(3) Uani 1 1 d G U . . .
 H4 H -0.882198 0.542344 0.346259 0.183 Uiso 1 1 calc R U . . .
 C5 C -0.8960(3) 0.4809(3) 0.4180(3) 0.133(3) Uani 1 1 d G U . . .
 C6 C -0.9265(4) 0.4064(4) 0.4250(3) 0.143(3) Uani 1 1 d G U . . .
 C1 C -0.9639(4) 0.3424(3) 0.3652(3) 0.160(3) Uani 1 1 d G U . . .
 H1 H -0.984700 0.291497 0.370086 0.192 Uiso 1 1 calc R U . . .
 C2 C -0.9709(4) 0.3529(4) 0.2984(3) 0.170(4) Uani 1 1 d G U . . .
 C3 C -0.9404(4) 0.4274(4) 0.2913(2) 0.164(3) Uani 1 1 d G U . . .
 C7 C -0.9116(5) 0.4117(5) 0.4994(5) 0.129(2) Uani 1 1 d . U . . .
 C8 C -0.8697(5) 0.4973(5) 0.5386(5) 0.115(2) Uani 1 1 d . U . . .
 C9 C -0.8613(5) 0.5399(5) 0.4869(4) 0.118(2) Uani 1 1 d . U . . .
 C10 C -0.9272(6) 0.3522(6) 0.5289(6) 0.148(3) Uani 1 1 d . U . . .
 C11 C -0.9657(6) 0.2711(5) 0.4851(6) 0.160(3) Uani 1 1 d . U . . .
 C12 C -0.9121(9) 0.3575(6) 0.5994(8) 0.169(4) Uani 1 1 d . U . . .
 C13 C -0.8483(5) 0.5260(4) 0.6102(4) 0.109(2) Uani 1 1 d . U . . .
 H13 H -0.865195 0.487205 0.633408 0.131 Uiso 1 1 calc R U . . .
 C14 C -0.8050(5) 0.6036(4) 0.6576(4) 0.1015(17) Uani 1 1 d . U . . .
 C15 C -0.7895(5) 0.6159(4) 0.7295(4) 0.1081(18) Uani 1 1 d D U . . .
 C16 C -0.8148(7) 0.5544(5) 0.7661(5) 0.138(2) Uani 1 1 d D U . . .
 H16A H -0.867971 0.507846 0.731775 0.165 Uiso 1 1 calc R U . . .
 H16B H -0.844201 0.573562 0.804631 0.165 Uiso 1 1 calc R U . . .
 C17 C -0.7232(8) 0.5311(6) 0.7970(6) 0.166(3) Uani 1 1 d D U . . .
 H17A H -0.696996 0.508059 0.758008 0.199 Uiso 1 1 calc R U . . .
 H17B H -0.667958 0.578146 0.828603 0.199 Uiso 1 1 calc R U . . .
 C18 C -0.7483(13) 0.4737(9) 0.8381(9) 0.230(4) Uani 1 1 d D U . . .
 H18A H -0.742500 0.502677 0.887096 0.276 Uiso 1 1 calc R U . . .
 H18B H -0.820490 0.440536 0.816473 0.276 Uiso 1 1 calc R U . . .
 C19 C -0.6810(13) 0.4225(10) 0.8410(12) 0.307(6) Uani 1 1 d D U . . .
 H19A H -0.674255 0.403027 0.792835 0.368 Uiso 1 1 calc R U . . .
 H19B H -0.611769 0.454400 0.871907 0.368 Uiso 1 1 calc R U . . .
 C20 C -0.7180(17) 0.3549(9) 0.8674(10) 0.384(7) Uani 1 1 d D U . . .
 H20A H -0.731025 0.373895 0.913686 0.461 Uiso 1 1 calc R U . . .
 H20B H -0.662861 0.330745 0.875590 0.461 Uiso 1 1 calc R U . . .
 C21 C -0.8138(14) 0.2938(10) 0.8186(13) 0.426(8) Uani 1 1 d D U . . .
 H21A H -0.854671 0.270193 0.847484 0.512 Uiso 1 1 calc R U . . .
 H21B H -0.855387 0.319159 0.791459 0.512 Uiso 1 1 calc R U . . .
 C22 C -0.7949(16) 0.2308(15) 0.7675(14) 0.444(10) Uani 1 1 d D U . . .
 H22A H -0.759328 0.201838 0.794224 0.533 Uiso 1 1 calc R U . . .
 H22B H -0.749296 0.254319 0.741200 0.533 Uiso 1 1 calc R U . . .
 C23 C -0.894(2) 0.1744(15) 0.7150(14) 0.470(14) Uani 1 1 d D U . . .
 H23A H -0.883691 0.161857 0.667578 0.705 Uiso 1 1 d R U . . .
 H23B H -0.948761 0.198507 0.714438 0.705 Uiso 1 1 d R U . . .
 H23C H -0.913401 0.126657 0.729038 0.705 Uiso 1 1 d R U . . .
 C24 C -0.7405(5) 0.6938(4) 0.7680(4) 0.0991(16) Uani 1 1 d . U . . .
 C25 C -0.7180(5) 0.7467(4) 0.7314(3) 0.0921(15) Uani 1 1 d . U . . .
 C26 C -0.6677(5) 0.8251(4) 0.7749(3) 0.0917(15) Uani 1 1 d . U . . .
 H26 H -0.647313 0.868530 0.757535 0.110 Uiso 1 1 calc R U . . .
 C27 C -0.6530(5) 0.8285(4) 0.8450(3) 0.0955(15) Uani 1 1 d . U . . .
 C28 C -0.5979(5) 0.8958(4) 0.9052(3) 0.0961(15) Uani 1 1 d . U . . .
 C29 C -0.5988(5) 0.9070(4) 0.9751(3) 0.0980(16) Uani 1 1 d . U . . .
 C30 C -0.5266(5) 0.9774(4) 1.0183(3) 0.0978(17) Uani 1 1 d . U . . .
 C31 C -0.7702(8) 0.8430(7) 0.9789(5) 0.139(3) Uani 1 1 d . U . . .
 C32 C -0.8086(8) 0.8948(8) 0.9577(5) 0.156(3) Uani 1 1 d . U . . .
 H32 H -0.763481 0.941978 0.956688 0.187 Uiso 1 1 calc R U . . .
 C33 C -0.9133(10) 0.8812(10) 0.9371(6) 0.202(4) Uani 1 1 d . U . . .
 H33 H -0.938855 0.920229 0.923704 0.242 Uiso 1 1 calc R U . . .
 C34 C -0.9845(10) 0.8098(12) 0.9353(8) 0.215(4) Uani 1 1 d D U . . .
 C35 C -0.9432(11) 0.7632(10) 0.9579(7) 0.202(4) Uani 1 1 d . U . . .
 H35 H -0.988116 0.717387 0.961735 0.243 Uiso 1 1 calc R U . . .
 C36 C -0.8400(9) 0.7725(8) 0.9774(5) 0.178(4) Uani 1 1 d . U . . .
 H36 H -0.815954 0.732356 0.989661 0.213 Uiso 1 1 calc R U . . .
 C37 C -1.0979(10) 0.7972(11) 0.9137(9) 0.262(6) Uani 1 1 d D U . . .
 H37A H -1.114667 0.828906 0.882184 0.314 Uiso 1 1 calc R U . . .
 H37B H -1.123466 0.810669 0.955716 0.314 Uiso 1 1 calc R U . . .
 C38 C -1.1440(17) 0.7117(12) 0.8751(13) 0.362(11) Uani 1 1 d D U . . .
 H38A H -1.199899 0.705284 0.833888 0.543 Uiso 1 1 d R U . . .
 H38B H -1.171329 0.683924 0.906658 0.543 Uiso 1 1 d R U . . .
 H38C H -1.092229 0.690704 0.859348 0.543 Uiso 1 1 d R U . . .
 C39 C -0.6253(8) 0.8355(5) 1.0609(5) 0.129(2) Uani 1 1 d . U . . .
 C40 C -0.6677(8) 0.8403(5) 1.1183(5) 0.134(2) Uani 1 1 d . U . . .
 H40 H -0.725414 0.858523 1.117110 0.160 Uiso 1 1 calc R U . . .
 C41 C -0.6268(10) 0.8190(6) 1.1767(6) 0.157(3) Uani 1 1 d . U . . .
 H41 H -0.657611 0.821589 1.214761 0.188 Uiso 1 1 calc R U . . .
 C42 C -0.5391(10) 0.7933(7) 1.1803(6) 0.161(3) Uani 1 1 d D U . . .
 C43 C -0.4984(10) 0.7928(6) 1.1272(6) 0.164(3) Uani 1 1 d . U . . .
 H43 H -0.436684 0.779598 1.130607 0.197 Uiso 1 1 calc R U . . .
 C44 C -0.5413(9) 0.8110(6) 1.0640(6) 0.147(3) Uani 1 1 d . U . . .
 H44 H -0.511622 0.805999 1.025468 0.177 Uiso 1 1 calc R U . . .
 C45 C -0.4897(11) 0.7808(7) 1.2494(6) 0.198(4) Uani 1 1 d D U . . .
 H45A H -0.414157 0.803922 1.262318 0.238 Uiso 1 1 calc R U . . .
 H45B H -0.515442 0.804949 1.288120 0.238 Uiso 1 1 calc R U . . .
 C46 C -0.5185(16) 0.6959(7) 1.2368(10) 0.284(8) Uani 1 1 d D U . . .
 H46A H -0.497710 0.672545 1.195687 0.426 Uiso 1 1 calc R U . . .
 H46B H -0.592991 0.674568 1.227725 0.426 Uiso 1 1 calc R U . . .
 H46C H -0.483869 0.684170 1.278659 0.426 Uiso 1 1 calc R U . . .
 Se2 Se -0.61493(5) 0.56344(4) 0.42813(4) 0.0935(3) Uani 1 1 d . U . . .
 S3 S -0.49250(12) 0.78026(10) 0.59356(7) 0.0871(4) Uani 1 1 d . U . . .
 S4 S -0.49826(12) 1.10011(9) 0.57141(7) 0.0836(4) Uani 1 1 d . U . . .
 F3 F -0.8740(6) 0.0541(3) 0.3622(5) 0.228(3) Uani 1 1 d . U . . .
 F4 F -0.8808(5) 0.1058(4) 0.2505(5) 0.216(3) Uani 1 1 d . U . . .
 O2 O -0.6954(4) 0.4083(3) 0.3702(3) 0.1171(15) Uani 1 1 d . U . . .
 N4 N -0.7113(9) 0.1887(6) 0.6092(6) 0.200(4) Uani 1 1 d . U . . .
 N5 N -0.5883(10) 0.4338(7) 0.6905(7) 0.183(4) Uani 1 1 d . U . . .
 N6 N -0.4873(3) 0.9427(3) 0.6335(2) 0.0769(10) Uani 1 1 d . U . . .
 C51 C -0.7447(4) 0.2859(3) 0.3905(4) 0.137(2) Uani 1 1 d G U . . .
 C52 C -0.7410(4) 0.2567(4) 0.4485(4) 0.136(2) Uani 1 1 d G U . . .
 C47 C -0.7834(5) 0.1776(4) 0.4384(4) 0.151(3) Uani 1 1 d G U . . .
 H47 H -0.780848 0.157589 0.478066 0.182 Uiso 1 1 calc R U . . .
 C48 C -0.8294(5) 0.1277(3) 0.3703(5) 0.178(3) Uani 1 1 d G U . . .
 C49 C -0.8331(5) 0.1569(4) 0.3122(4) 0.171(3) Uani 1 1 d G U . . .
 C50 C -0.7907(5) 0.2360(4) 0.3223(4) 0.154(3) Uani 1 1 d G U . . .
 H50 H -0.793260 0.255986 0.282676 0.184 Uiso 1 1 calc R U . . .
 C53 C -0.6914(6) 0.3248(5) 0.5109(6) 0.1263(19) Uani 1 1 d . U . . .
 C54 C -0.6711(8) 0.3218(7) 0.5791(7) 0.143(2) Uani 1 1 d . U . . .
 C55 C -0.6965(9) 0.2446(6) 0.5925(7) 0.159(3) Uani 1 1 d . U . . .
 C56 C -0.6315(11) 0.3812(9) 0.6382(8) 0.156(3) Uani 1 1 d . U . . .
 C57 C -0.6681(6) 0.3955(5) 0.4890(5) 0.1140(17) Uani 1 1 d . U . . .
 C58 C -0.7002(6) 0.3706(5) 0.4106(6) 0.1197(19) Uani 1 1 d . U . . .
 C59 C -0.6241(5) 0.4697(5) 0.5306(5) 0.1093(18) Uani 1 1 d . U . . .
 H59 H -0.607214 0.473153 0.579636 0.131 Uiso 1 1 calc R U . . .
 C60 C -0.5967(5) 0.5456(4) 0.5180(4) 0.0971(15) Uani 1 1 d . U . . .
 C61 C -0.5544(5) 0.6144(4) 0.5742(4) 0.0920(14) Uani 1 1 d . U . . .
 C62 C -0.5328(6) 0.6130(5) 0.6507(4) 0.1076(17) Uani 1 1 d . U . . .
 H62A H -0.598618 0.588755 0.659776 0.129 Uiso 1 1 calc R U . . .
 H62B H -0.489013 0.579374 0.657396 0.129 Uiso 1 1 calc R U . . .
 C63 C -0.4817(6) 0.6899(5) 0.7046(4) 0.1123(19) Uani 1 1 d . U . . .
 H63A H -0.526563 0.723116 0.699902 0.135 Uiso 1 1 calc R U . . .
 H63B H -0.416775 0.715304 0.695148 0.135 Uiso 1 1 calc R U . . .
 C64 C -0.4586(7) 0.6843(6) 0.7797(4) 0.127(2) Uani 1 1 d . U . . .
 H64A H -0.523020 0.656381 0.788332 0.152 Uiso 1 1 calc R U . . .
 H64B H -0.410764 0.653489 0.785135 0.152 Uiso 1 1 calc R U . . .
 C65 C -0.4141(8) 0.7591(7) 0.8320(5) 0.145(2) Uani 1 1 d . U . . .
 H65A H -0.463905 0.788551 0.828565 0.173 Uiso 1 1 calc R U . . .
 H65B H -0.352299 0.788407 0.821315 0.173 Uiso 1 1 calc R U . . .
 C66 C -0.3845(9) 0.7541(7) 0.9063(5) 0.163(3) Uani 1 1 d . U . . .
 H66A H -0.336644 0.723032 0.909467 0.195 Uiso 1 1 calc R U . . .
 H66B H -0.446658 0.726842 0.917862 0.195 Uiso 1 1 calc R U . . .
 C67 C -0.3345(10) 0.8325(8) 0.9595(6) 0.174(3) Uani 1 1 d . U . . .
 H67A H -0.385718 0.860668 0.961754 0.208 Uiso 1 1 calc R U . . .
 H67B H -0.278693 0.862938 0.944100 0.208 Uiso 1 1 calc R U . . .
 C68 C -0.2891(11) 0.8259(8) 1.0354(6) 0.189(4) Uani 1 1 d . U . . .
 H68A H -0.341958 0.788835 1.047908 0.227 Uiso 1 1 calc R U . . .
 H68B H -0.229937 0.805933 1.035347 0.227 Uiso 1 1 calc R U . . .
 C69 C -0.2545(14) 0.9056(10) 1.0907(7) 0.230(6) Uani 1 1 d . U . . .
 H69A H -0.307824 0.930744 1.083078 0.345 Uiso 1 1 calc R U . . .
 H69B H -0.190623 0.937947 1.085914 0.345 Uiso 1 1 calc R U . . .
 H69C H -0.243003 0.898857 1.138284 0.345 Uiso 1 1 calc R U . . .
 C70 C -0.5357(5) 0.6811(4) 0.5507(3) 0.0856(13) Uani 1 1 d . U . . .
 C71 C -0.5607(5) 0.6672(3) 0.4777(3) 0.0848(13) Uani 1 1 d . U . . .
 C72 C -0.5444(4) 0.7368(3) 0.4567(3) 0.0841(13) Uani 1 1 d . U . . .
 H72 H -0.556209 0.737871 0.408791 0.101 Uiso 1 1 calc R U . . .
 C73 C -0.5097(4) 0.8014(3) 0.5134(3) 0.0785(12) Uani 1 1 d . U . . .
 C74 C -0.4957(4) 0.8807(3) 0.5097(3) 0.0787(12) Uani 1 1 d . U . . .
 C75 C -0.4899(4) 0.9455(3) 0.5638(3) 0.0747(11) Uani 1 1 d . U . . .
 C76 C -0.4961(4) 1.0081(3) 0.5359(3) 0.0781(12) Uani 1 1 d . U . . .
 C77 C -0.3900(4) 0.9741(4) 0.6858(3) 0.0855(13) Uani 1 1 d . U . . .
 C78 C -0.3797(5) 0.9489(5) 0.7475(3) 0.1010(16) Uani 1 1 d . U . . .
 H78 H -0.435665 0.911494 0.752906 0.121 Uiso 1 1 calc R U . . .
 C79 C -0.2888(6) 0.9788(6) 0.7990(4) 0.122(2) Uani 1 1 d . U . . .
 H79 H -0.282809 0.961646 0.840338 0.146 Uiso 1 1 calc R U . . .
 C80 C -0.2039(6) 1.0338(6) 0.7934(4) 0.132(2) Uani 1 1 d D U . . .
 C81 C -0.2139(5) 1.0530(5) 0.7305(4) 0.120(2) Uani 1 1 d . U . . .
 H81 H -0.156129 1.086611 0.723075 0.144 Uiso 1 1 calc R U . . .
 C82 C -0.3077(5) 1.0240(4) 0.6772(3) 0.1021(17) Uani 1 1 d . U . . .
 H82 H -0.313246 1.039547 0.635030 0.122 Uiso 1 1 calc R U . . .
 C83 C -0.1078(7) 1.0642(8) 0.8547(5) 0.173(4) Uani 1 1 d D U . . .
 H83A H -0.127160 1.074550 0.899700 0.207 Uiso 1 1 calc R U . . .
 H83B H -0.072948 1.023998 0.854124 0.207 Uiso 1 1 calc R U . . .
 C84 C -0.0360(14) 1.1359(11) 0.8520(10) 0.311(9) Uani 1 1 d D U . . .
 H84A H -0.034996 1.132140 0.802808 0.466 Uiso 1 1 calc R U . . .
 H84B H 0.032984 1.143016 0.880712 0.466 Uiso 1 1 calc R U . . .
 H84C H -0.058313 1.180397 0.870628 0.466 Uiso 1 1 calc R U . . .
 C85 C -0.5771(4) 0.9502(3) 0.6547(3) 0.0782(12) Uani 1 1 d . U . . .
 C86 C -0.6726(4) 0.8980(4) 0.6140(3) 0.0904(14) Uani 1 1 d . U . . .
 H86 H -0.677159 0.858321 0.573452 0.109 Uiso 1 1 calc R U . . .
 C87 C -0.7600(5) 0.9039(4) 0.6326(4) 0.1031(17) Uani 1 1 d . U . . .
 H87 H -0.824460 0.868730 0.603604 0.124 Uiso 1 1 calc R U . . .
 C88 C -0.7575(4) 0.9587(4) 0.6914(4) 0.0998(16) Uani 1 1 d D U . . .
 C89 C -0.6623(5) 1.0106(4) 0.7315(4) 0.1010(16) Uani 1 1 d . U . . .
 H89 H -0.658277 1.049789 0.772249 0.121 Uiso 1 1 calc R U . . .
 C90 C -0.5712(5) 1.0065(4) 0.7131(3) 0.0884(14) Uani 1 1 d . U . . .
 H90 H -0.506761 1.042631 0.741032 0.106 Uiso 1 1 calc R U . . .
 C91 C -0.8536(5) 0.9618(6) 0.7136(5) 0.130(2) Uani 1 1 d D U . . .
 H91A H -0.846203 1.016357 0.737599 0.156 Uiso 1 1 calc R U . . .
 H91B H -0.912926 0.943144 0.670956 0.156 Uiso 1 1 calc R U . . .
 C92 C -0.8736(7) 0.9136(7) 0.7622(6) 0.160(4) Uani 1 1 d D U . . .
 H92A H -0.866254 0.862570 0.743035 0.239 Uiso 1 1 calc R U . . .
 H92B H -0.943511 0.906972 0.766633 0.239 Uiso 1 1 calc R U . . .
 H92C H -0.824293 0.939335 0.808912 0.239 Uiso 1 1 calc R U . . .

loop_
  _atom_site_aniso_label
  _atom_site_aniso_U_11
  _atom_site_aniso_U_22
  _atom_site_aniso_U_33
  _atom_site_aniso_U_23
  _atom_site_aniso_U_13
  _atom_site_aniso_U_12
 Se1 0.0825(4) 0.1098(5) 0.0795(4) -0.0027(3) 0.0141(3) 0.0371(3)
 S1 0.1302(13) 0.1008(10) 0.0620(8) 0.0155(7) 0.0387(8) 0.0156(9)
 S2 0.1399(14) 0.0961(10) 0.0882(10) 0.0174(8) 0.0398(9) 0.0188(10)
 F1 0.147(4) 0.229(6) 0.161(5) -0.102(4) -0.015(3) 0.051(4)
 F2 0.163(5) 0.298(8) 0.113(4) -0.044(4) 0.018(3) 0.074(5)
 O1 0.102(3) 0.140(4) 0.102(3) -0.012(3) 0.012(2) 0.048(3)
 N1 0.115(5) 0.131(6) 0.271(10) -0.061(6) -0.012(6) 0.040(5)
 N2 0.253(11) 0.109(6) 0.212(10) -0.010(7) -0.022(10) 0.017(6)
 N3 0.141(4) 0.124(4) 0.083(3) 0.033(3) 0.043(3) 0.020(3)
 C4 0.090(4) 0.187(6) 0.125(5) -0.039(5) 0.000(4) 0.046(4)
 C5 0.074(3) 0.154(5) 0.125(4) -0.040(4) 0.006(3) 0.043(3)
 C6 0.072(3) 0.158(5) 0.142(4) -0.053(4) 0.005(3) 0.042(3)
 C1 0.084(4) 0.174(6) 0.159(6) -0.059(5) 0.002(4) 0.050(4)
 C2 0.100(4) 0.204(6) 0.139(5) -0.063(6) 0.000(4) 0.057(5)
 C3 0.108(4) 0.208(6) 0.124(5) -0.050(5) 0.003(4) 0.067(5)
 C7 0.069(3) 0.124(4) 0.149(5) -0.034(4) 0.001(3) 0.038(3)
 C8 0.070(3) 0.121(4) 0.121(4) -0.025(3) 0.006(3) 0.040(3)
 C9 0.072(3) 0.132(5) 0.111(4) -0.034(4) 0.010(3) 0.037(3)
 C10 0.096(4) 0.112(4) 0.179(6) -0.034(5) -0.005(4) 0.035(4)
 C11 0.102(5) 0.114(5) 0.203(7) -0.041(5) -0.009(5) 0.044(4)
 C12 0.150(6) 0.100(5) 0.186(8) -0.025(7) -0.020(7) 0.028(5)
 C13 0.072(3) 0.102(4) 0.127(4) -0.012(3) 0.019(3) 0.029(3)
 C14 0.080(3) 0.093(3) 0.109(4) -0.006(3) 0.017(3) 0.026(3)
 C15 0.100(4) 0.093(3) 0.118(4) 0.006(3) 0.036(3) 0.026(3)
 C16 0.144(5) 0.105(4) 0.155(6) 0.023(4) 0.042(5) 0.035(4)
 C17 0.182(7) 0.149(6) 0.194(7) 0.064(5) 0.072(6) 0.065(5)
 C18 0.258(9) 0.201(8) 0.256(9) 0.109(7) 0.066(8) 0.082(7)
 C19 0.330(12) 0.257(11) 0.326(11) 0.112(10) 0.056(10) 0.080(9)
 C20 0.389(14) 0.306(14) 0.387(14) 0.084(11) 0.031(12) 0.063(11)
 C21 0.429(15) 0.333(16) 0.419(16) 0.060(13) 0.027(14) 0.065(13)
 C22 0.446(17) 0.347(18) 0.436(18) 0.044(15) 0.045(16) 0.067(15)
 C23 0.47(2) 0.36(2) 0.48(2) 0.03(2) 0.08(2) 0.07(2)
 C24 0.102(3) 0.091(3) 0.092(3) 0.008(3) 0.032(3) 0.021(3)
 C25 0.091(3) 0.096(3) 0.078(3) 0.002(3) 0.024(2) 0.030(3)
 C26 0.105(4) 0.095(3) 0.069(3) 0.010(2) 0.031(3) 0.029(3)
 C27 0.119(4) 0.088(3) 0.073(3) 0.014(2) 0.037(3) 0.021(3)
 C28 0.114(4) 0.097(3) 0.069(3) 0.016(2) 0.033(3) 0.021(3)
 C29 0.124(4) 0.099(3) 0.066(3) 0.020(2) 0.039(3) 0.019(3)
 C30 0.130(5) 0.094(4) 0.064(3) 0.017(2) 0.039(3) 0.022(3)
 C31 0.140(5) 0.181(6) 0.089(4) 0.043(4) 0.051(4) 0.020(5)
 C32 0.132(5) 0.242(8) 0.108(5) 0.072(5) 0.056(4) 0.046(6)
 C33 0.162(6) 0.299(9) 0.136(6) 0.069(6) 0.052(6) 0.041(7)
 C34 0.150(6) 0.307(9) 0.153(6) 0.049(7) 0.047(6) 0.023(7)
 C35 0.155(7) 0.276(9) 0.132(6) 0.034(6) 0.046(6) 0.006(7)
 C36 0.154(6) 0.225(8) 0.117(5) 0.032(5) 0.050(5) 0.001(6)
 C37 0.171(8) 0.354(12) 0.203(9) 0.029(9) 0.054(8) 0.025(9)
 C38 0.239(15) 0.44(2) 0.296(17) -0.018(17) 0.039(14) 0.051(16)
 C39 0.159(5) 0.125(4) 0.107(4) 0.041(4) 0.055(4) 0.030(4)
 C40 0.172(6) 0.122(5) 0.110(5) 0.040(4) 0.065(4) 0.025(4)
 C41 0.201(7) 0.136(5) 0.134(5) 0.062(4) 0.063(5) 0.021(5)
 C42 0.208(7) 0.154(5) 0.142(5) 0.084(4) 0.061(5) 0.048(5)
 C43 0.199(7) 0.165(6) 0.142(6) 0.064(5) 0.056(5) 0.057(5)
 C44 0.175(6) 0.148(5) 0.135(5) 0.049(5) 0.068(5) 0.050(5)
 C45 0.256(9) 0.178(7) 0.169(7) 0.097(6) 0.051(7) 0.048(7)
 C46 0.362(16) 0.170(10) 0.258(14) 0.074(11) -0.020(13) 0.049(12)
 Se2 0.1068(5) 0.1080(5) 0.1023(5) 0.0499(4) 0.0489(4) 0.0630(4)
 S3 0.1000(9) 0.1201(11) 0.0750(8) 0.0484(7) 0.0391(7) 0.0622(8)
 S4 0.1068(10) 0.1017(9) 0.0649(7) 0.0347(6) 0.0385(6) 0.0496(8)
 F3 0.204(6) 0.103(3) 0.396(11) 0.065(5) 0.136(7) 0.041(4)
 F4 0.167(5) 0.124(4) 0.323(9) 0.013(5) 0.041(6) 0.050(4)
 O2 0.113(3) 0.109(3) 0.151(4) 0.052(3) 0.046(3) 0.053(3)
 N4 0.263(10) 0.167(7) 0.235(10) 0.132(7) 0.109(8) 0.083(7)
 N5 0.264(11) 0.202(9) 0.188(9) 0.144(7) 0.115(8) 0.132(8)
 N6 0.082(2) 0.106(3) 0.058(2) 0.0322(19) 0.0268(17) 0.041(2)
 C51 0.111(4) 0.129(4) 0.216(6) 0.068(4) 0.080(4) 0.070(4)
 C52 0.120(4) 0.127(4) 0.224(6) 0.081(4) 0.096(4) 0.078(3)
 C47 0.133(5) 0.121(5) 0.256(7) 0.090(5) 0.102(5) 0.065(4)
 C48 0.143(5) 0.138(6) 0.293(8) 0.070(6) 0.098(6) 0.073(5)
 C49 0.131(5) 0.131(5) 0.277(8) 0.055(6) 0.078(6) 0.067(5)
 C50 0.124(5) 0.131(5) 0.241(7) 0.062(5) 0.074(5) 0.071(4)
 C53 0.124(4) 0.138(4) 0.196(5) 0.099(4) 0.105(4) 0.083(3)
 C54 0.167(5) 0.155(5) 0.197(6) 0.107(5) 0.116(5) 0.103(4)
 C55 0.195(7) 0.166(6) 0.207(7) 0.118(6) 0.120(6) 0.101(5)
 C56 0.197(8) 0.175(8) 0.183(8) 0.117(6) 0.113(7) 0.099(7)
 C57 0.108(4) 0.121(4) 0.184(5) 0.092(4) 0.087(4) 0.078(3)
 C58 0.103(4) 0.124(4) 0.188(6) 0.083(4) 0.078(4) 0.069(3)
 C59 0.109(4) 0.134(4) 0.156(5) 0.090(4) 0.082(3) 0.082(3)
 C60 0.097(3) 0.126(4) 0.124(4) 0.070(3) 0.062(3) 0.074(3)
 C61 0.093(3) 0.130(4) 0.104(3) 0.070(3) 0.054(3) 0.069(3)
 C62 0.117(4) 0.153(5) 0.108(4) 0.080(4) 0.056(3) 0.080(4)
 C63 0.121(4) 0.173(5) 0.103(4) 0.086(4) 0.052(3) 0.091(4)
 C64 0.137(5) 0.196(6) 0.103(4) 0.086(4) 0.053(4) 0.092(5)
 C65 0.165(6) 0.217(7) 0.109(5) 0.083(5) 0.057(4) 0.112(5)
 C66 0.200(7) 0.225(7) 0.111(5) 0.078(5) 0.057(5) 0.113(6)
 C67 0.222(7) 0.218(8) 0.129(6) 0.065(5) 0.061(6) 0.128(6)
 C68 0.239(9) 0.231(9) 0.125(6) 0.043(6) 0.058(6) 0.120(8)
 C69 0.288(14) 0.259(13) 0.136(9) 0.025(9) 0.027(9) 0.124(11)
 C70 0.097(3) 0.112(3) 0.089(3) 0.052(3) 0.051(2) 0.065(3)
 C71 0.102(3) 0.102(3) 0.088(3) 0.050(2) 0.049(2) 0.060(3)
 C72 0.103(3) 0.107(3) 0.076(3) 0.041(2) 0.045(2) 0.059(3)
 C73 0.084(3) 0.108(3) 0.075(3) 0.042(2) 0.038(2) 0.055(2)
 C74 0.086(3) 0.103(3) 0.066(3) 0.034(2) 0.033(2) 0.044(3)
 C75 0.085(3) 0.101(3) 0.059(2) 0.037(2) 0.030(2) 0.044(2)
 C76 0.085(3) 0.102(3) 0.068(2) 0.034(2) 0.033(2) 0.046(2)
 C77 0.082(3) 0.123(4) 0.069(3) 0.038(3) 0.027(2) 0.049(3)
 C78 0.094(3) 0.156(5) 0.072(3) 0.048(3) 0.029(3) 0.052(3)
 C79 0.109(4) 0.188(6) 0.084(4) 0.052(4) 0.021(3) 0.066(4)
 C80 0.105(4) 0.194(6) 0.095(4) 0.042(4) 0.010(3) 0.058(4)
 C81 0.091(4) 0.167(5) 0.098(4) 0.040(4) 0.021(3) 0.037(4)
 C82 0.088(3) 0.145(5) 0.084(3) 0.041(3) 0.030(3) 0.042(3)
 C83 0.128(6) 0.229(8) 0.131(6) 0.042(6) -0.010(5) 0.048(6)
 C84 0.223(14) 0.363(18) 0.238(14) 0.039(14) -0.018(12) 0.012(14)
 C85 0.078(3) 0.107(3) 0.066(2) 0.036(2) 0.028(2) 0.038(2)
 C86 0.085(3) 0.118(4) 0.072(3) 0.021(3) 0.025(2) 0.041(3)
 C87 0.085(3) 0.133(4) 0.093(4) 0.031(3) 0.026(3) 0.039(3)
 C88 0.081(3) 0.132(4) 0.099(3) 0.033(3) 0.035(3) 0.048(3)
 C89 0.100(4) 0.129(4) 0.092(4) 0.030(3) 0.042(3) 0.055(3)
 C90 0.091(3) 0.115(4) 0.078(3) 0.034(3) 0.037(2) 0.047(3)
 C91 0.099(4) 0.171(6) 0.125(5) 0.025(5) 0.047(4) 0.049(4)
 C92 0.128(6) 0.213(9) 0.156(8) 0.046(7) 0.077(6) 0.059(6)

_geom_special_details
;
 All esds (except the esd in the dihedral angle between two l.s. planes)
 are estimated using the full covariance matrix.  The cell esds are taken
 into account individually in the estimation of esds in distances, angles
 and torsion angles; correlations between esds in cell parameters are only
 used when they are defined by crystal symmetry.  An approximate (isotropic)
 treatment of cell esds is used for estimating esds involving l.s. planes.
;
loop_
  _geom_bond_atom_site_label_1
  _geom_bond_atom_site_label_2
  _geom_bond_distance
  _geom_bond_site_symmetry_2
  _geom_bond_publ_flag
 Se1 C14 1.915(8) . ?
 Se1 C25 1.875(6) . ?
 S1 C28 1.752(7) . ?
 S1 C30 1.725(6) 2_477 ?
 S2 C24 1.737(7) . ?
 S2 C27 1.755(7) . ?
 F1 C2 1.308(6) . ?
 F2 C3 1.303(9) . ?
 O1 C9 1.206(10) . ?
 N1 C11 1.119(10) . ?
 N2 C12 1.126(18) . ?
 N3 C29 1.422(8) . ?
 N3 C31 1.388(12) . ?
 N3 C39 1.397(11) . ?
 C4 H4 0.9500 . ?
 C4 C5 1.3900 . ?
 C4 C3 1.3900 . ?
 C5 C6 1.3900 . ?
 C5 C9 1.465(7) . ?
 C6 C1 1.3900 . ?
 C6 C7 1.446(11) . ?
 C1 H1 0.9500 . ?
 C1 C2 1.3900 . ?
 C2 C3 1.3900 . ?
 C7 C8 1.512(10) . ?
 C7 C10 1.357(15) . ?
 C8 C9 1.445(12) . ?
 C8 C13 1.362(11) . ?
 C10 C11 1.465(12) . ?
 C10 C12 1.370(19) . ?
 C13 H13 0.9500 . ?
 C13 C14 1.439(9) . ?
 C14 C15 1.377(10) . ?
 C15 C16 1.499(8) . ?
 C15 C24 1.398(9) . ?
 C16 H16A 0.9900 . ?
 C16 H16B 0.9900 . ?
 C16 C17 1.514(8) . ?
 C17 H17A 0.9900 . ?
 C17 H17B 0.9900 . ?
 C17 C18 1.504(9) . ?
 C18 H18A 0.9900 . ?
 C18 H18B 0.9900 . ?
 C18 C19 1.499(9) . ?
 C19 H19A 0.9900 . ?
 C19 H19B 0.9900 . ?
 C19 C20 1.486(9) . ?
 C20 H20A 0.9900 . ?
 C20 H20B 0.9900 . ?
 C20 C21 1.502(10) . ?
 C21 H21A 0.9900 . ?
 C21 H21B 0.9900 . ?
 C21 C22 1.494(10) . ?
 C22 H22A 0.9900 . ?
 C22 H22B 0.9900 . ?
 C22 C23 1.524(10) . ?
 C23 H23A 0.9801 . ?
 C23 H23B 0.9799 . ?
 C23 H23C 0.9798 . ?
 C24 C25 1.366(10) . ?
 C25 C26 1.432(8) . ?
 C26 H26 0.9500 . ?
 C26 C27 1.369(8) . ?
 C27 C28 1.446(8) . ?
 C28 C29 1.378(8) . ?
 C29 C30 1.400(9) . ?
 C30 C30 1.409(12) 2_477 ?
 C31 C32 1.321(15) . ?
 C31 C36 1.413(14) . ?
 C32 H32 0.9500 . ?
 C32 C33 1.381(15) . ?
 C33 H33 0.9500 . ?
 C33 C34 1.43(2) . ?
 C34 C35 1.27(2) . ?
 C34 C37 1.501(9) . ?
 C35 H35 0.9500 . ?
 C35 C36 1.374(18) . ?
 C36 H36 0.9500 . ?
 C37 H37A 0.9900 . ?
 C37 H37B 0.9900 . ?
 C37 C38 1.507(10) . ?
 C38 H38A 0.9802 . ?
 C38 H38B 0.9798 . ?
 C38 H38C 0.9800 . ?
 C39 C40 1.397(11) . ?
 C39 C44 1.358(13) . ?
 C40 H40 0.9500 . ?
 C40 C41 1.384(13) . ?
 C41 H41 0.9500 . ?
 C41 C42 1.419(15) . ?
 C42 C43 1.307(14) . ?
 C42 C45 1.516(9) . ?
 C43 H43 0.9500 . ?
 C43 C44 1.441(14) . ?
 C44 H44 0.9500 . ?
 C45 H45A 0.9900 . ?
 C45 H45B 0.9900 . ?
 C45 C46 1.476(9) . ?
 C46 H46A 0.9800 . ?
 C46 H46B 0.9800 . ?
 C46 H46C 0.9800 . ?
 Se2 C60 1.888(6) . ?
 Se2 C71 1.842(6) . ?
 S3 C70 1.740(7) . ?
 S3 C73 1.729(5) . ?
 S4 C74 1.737(5) 2_476 ?
 S4 C76 1.711(6) . ?
 F3 C48 1.309(7) . ?
 F4 C49 1.309(10) . ?
 O2 C58 1.187(9) . ?
 N4 C55 1.144(10) . ?
 N5 C56 1.190(17) . ?
 N6 C75 1.410(6) . ?
 N6 C77 1.431(7) . ?
 N6 C85 1.436(6) . ?
 C51 C52 1.3900 . ?
 C51 C50 1.3900 . ?
 C51 C58 1.465(9) . ?
 C52 C47 1.3900 . ?
 C52 C53 1.469(12) . ?
 C47 H47 0.9500 . ?
 C47 C48 1.3900 . ?
 C48 C49 1.3900 . ?
 C49 C50 1.3900 . ?
 C50 H50 0.9500 . ?
 C53 C54 1.361(14) . ?
 C53 C57 1.458(9) . ?
 C54 C55 1.486(13) . ?
 C54 C56 1.335(17) . ?
 C57 C58 1.479(13) . ?
 C57 C59 1.355(12) . ?
 C59 H59 0.9500 . ?
 C59 C60 1.457(9) . ?
 C60 C61 1.405(10) . ?
 C61 C62 1.517(9) . ?
 C61 C70 1.405(8) . ?
 C62 H62A 0.9900 . ?
 C62 H62B 0.9900 . ?
 C62 C63 1.488(11) . ?
 C63 H63A 0.9900 . ?
 C63 H63B 0.9900 . ?
 C63 C64 1.512(9) . ?
 C64 H64A 0.9900 . ?
 C64 H64B 0.9900 . ?
 C64 C65 1.441(13) . ?
 C65 H65A 0.9900 . ?
 C65 H65B 0.9900 . ?
 C65 C66 1.498(11) . ?
 C66 H66A 0.9900 . ?
 C66 H66B 0.9900 . ?
 C66 C67 1.500(16) . ?
 C67 H67A 0.9900 . ?
 C67 H67B 0.9900 . ?
 C67 C68 1.575(14) . ?
 C68 H68A 0.9900 . ?
 C68 H68B 0.9900 . ?
 C68 C69 1.533(17) . ?
 C69 H69A 0.9800 . ?
 C69 H69B 0.9800 . ?
 C69 H69C 0.9800 . ?
 C70 C71 1.386(8) . ?
 C71 C72 1.426(8) . ?
 C72 H72 0.9500 . ?
 C72 C73 1.362(8) . ?
 C73 C74 1.456(8) . ?
 C74 C75 1.405(8) . ?
 C75 C76 1.412(7) . ?
 C76 C76 1.386(10) 2_476 ?
 C77 C78 1.413(8) . ?
 C77 C82 1.354(9) . ?
 C78 H78 0.9500 . ?
 C78 C79 1.362(10) . ?
 C79 H79 0.9500 . ?
 C79 C80 1.401(12) . ?
 C80 C81 1.380(11) . ?
 C80 C83 1.511(8) . ?
 C81 H81 0.9500 . ?
 C81 C82 1.408(9) . ?
 C82 H82 0.9500 . ?
 C83 H83A 0.9900 . ?
 C83 H83B 0.9900 . ?
 C83 C84 1.472(9) . ?
 C84 H84A 0.9800 . ?
 C84 H84B 0.9800 . ?
 C84 H84C 0.9800 . ?
 C85 C86 1.396(8) . ?
 C85 C90 1.362(8) . ?
 C86 H86 0.9500 . ?
 C86 C87 1.372(8) . ?
 C87 H87 0.9500 . ?
 C87 C88 1.367(9) . ?
 C88 C89 1.388(10) . ?
 C88 C91 1.512(7) . ?
 C89 H89 0.9500 . ?
 C89 C90 1.413(8) . ?
 C90 H90 0.9500 . ?
 C91 H91A 0.9900 . ?
 C91 H91B 0.9900 . ?
 C91 C92 1.487(8) . ?
 C92 H92A 0.9800 . ?
 C92 H92B 0.9800 . ?
 C92 H92C 0.9800 . ?

loop_
  _geom_angle_atom_site_label_1
  _geom_angle_atom_site_label_2
  _geom_angle_atom_site_label_3
  _geom_angle
  _geom_angle_site_symmetry_1
  _geom_angle_site_symmetry_3
  _geom_angle_publ_flag
 C25 Se1 C14 85.7(3) . . ?
 C30 S1 C28 91.4(3) 2_477 . ?
 C24 S2 C27 90.3(3) . . ?
 C31 N3 C29 118.9(7) . . ?
 C31 N3 C39 118.7(7) . . ?
 C39 N3 C29 119.3(7) . . ?
 C5 C4 H4 120.0 . . ?
 C5 C4 C3 120.0 . . ?
 C3 C4 H4 120.0 . . ?
 C4 C5 C9 128.6(6) . . ?
 C6 C5 C4 120.0 . . ?
 C6 C5 C9 111.4(6) . . ?
 C5 C6 C1 120.0 . . ?
 C5 C6 C7 108.9(5) . . ?
 C1 C6 C7 131.1(5) . . ?
 C6 C1 H1 120.0 . . ?
 C2 C1 C6 120.0 . . ?
 C2 C1 H1 120.0 . . ?
 F1 C2 C1 119.7(7) . . ?
 F1 C2 C3 120.3(7) . . ?
 C1 C2 C3 120.0 . . ?
 F2 C3 C4 121.6(6) . . ?
 F2 C3 C2 118.4(6) . . ?
 C2 C3 C4 120.0 . . ?
 C6 C7 C8 106.0(9) . . ?
 C10 C7 C6 127.4(8) . . ?
 C10 C7 C8 126.5(9) . . ?
 C9 C8 C7 108.0(7) . . ?
 C13 C8 C7 123.7(9) . . ?
 C13 C8 C9 128.3(7) . . ?
 O1 C9 C5 126.1(9) . . ?
 O1 C9 C8 128.2(7) . . ?
 C8 C9 C5 105.6(8) . . ?
 C7 C10 C11 121.3(11) . . ?
 C7 C10 C12 127.2(9) . . ?
 C12 C10 C11 111.5(12) . . ?
 N1 C11 C10 175.4(14) . . ?
 N2 C12 C10 177.9(14) . . ?
 C8 C13 H13 113.7 . . ?
 C8 C13 C14 132.5(9) . . ?
 C14 C13 H13 113.7 . . ?
 C13 C14 Se1 127.6(6) . . ?
 C15 C14 Se1 112.3(5) . . ?
 C15 C14 C13 120.1(7) . . ?
 C14 C15 C16 126.0(7) . . ?
 C14 C15 C24 112.7(6) . . ?
 C24 C15 C16 121.2(7) . . ?
 C15 C16 H16A 108.8 . . ?
 C15 C16 H16B 108.8 . . ?
 C15 C16 C17 113.6(7) . . ?
 H16A C16 H16B 107.7 . . ?
 C17 C16 H16A 108.8 . . ?
 C17 C16 H16B 108.8 . . ?
 C16 C17 H17A 109.0 . . ?
 C16 C17 H17B 109.0 . . ?
 H17A C17 H17B 107.8 . . ?
 C18 C17 C16 112.9(9) . . ?
 C18 C17 H17A 109.0 . . ?
 C18 C17 H17B 109.0 . . ?
 C17 C18 H18A 108.6 . . ?
 C17 C18 H18B 108.6 . . ?
 H18A C18 H18B 107.6 . . ?
 C19 C18 C17 114.5(13) . . ?
 C19 C18 H18A 108.6 . . ?
 C19 C18 H18B 108.6 . . ?
 C18 C19 H19A 108.5 . . ?
 C18 C19 H19B 108.5 . . ?
 H19A C19 H19B 107.5 . . ?
 C20 C19 C18 115.1(10) . . ?
 C20 C19 H19A 108.5 . . ?
 C20 C19 H19B 108.5 . . ?
 C19 C20 H20A 108.6 . . ?
 C19 C20 H20B 108.6 . . ?
 C19 C20 C21 114.5(10) . . ?
 H20A C20 H20B 107.6 . . ?
 C21 C20 H20A 108.6 . . ?
 C21 C20 H20B 108.6 . . ?
 C20 C21 H21A 108.7 . . ?
 C20 C21 H21B 108.7 . . ?
 H21A C21 H21B 107.6 . . ?
 C22 C21 C20 114.3(10) . . ?
 C22 C21 H21A 108.7 . . ?
 C22 C21 H21B 108.7 . . ?
 C21 C22 H22A 109.2 . . ?
 C21 C22 H22B 109.2 . . ?
 C21 C22 C23 112.3(10) . . ?
 H22A C22 H22B 107.9 . . ?
 C23 C22 H22A 109.2 . . ?
 C23 C22 H22B 109.2 . . ?
 C22 C23 H23A 109.4 . . ?
 C22 C23 H23B 109.3 . . ?
 C22 C23 H23C 109.7 . . ?
 H23A C23 H23B 109.5 . . ?
 H23A C23 H23C 109.5 . . ?
 H23B C23 H23C 109.5 . . ?
 C15 C24 S2 130.2(6) . . ?
 C25 C24 S2 111.5(5) . . ?
 C25 C24 C15 118.2(6) . . ?
 C24 C25 Se1 111.1(5) . . ?
 C24 C25 C26 114.6(6) . . ?
 C26 C25 Se1 134.4(5) . . ?
 C25 C26 H26 124.8 . . ?
 C27 C26 C25 110.3(6) . . ?
 C27 C26 H26 124.8 . . ?
 C26 C27 S2 113.3(5) . . ?
 C26 C27 C28 127.1(6) . . ?
 C28 C27 S2 119.5(5) . . ?
 C27 C28 S1 118.4(4) . . ?
 C29 C28 S1 112.4(5) . . ?
 C29 C28 C27 129.1(6) . . ?
 C28 C29 N3 124.5(6) . . ?
 C28 C29 C30 111.3(5) . . ?
 C30 C29 N3 124.2(5) . . ?
 C29 C30 S1 135.2(5) . 2_477 ?
 C29 C30 C30 114.6(6) . 2_477 ?
 C30 C30 S1 110.1(6) 2_477 2_477 ?
 N3 C31 C36 119.7(12) . . ?
 C32 C31 N3 122.5(10) . . ?
 C32 C31 C36 117.7(12) . . ?
 C31 C32 H32 119.5 . . ?
 C31 C32 C33 120.9(13) . . ?
 C33 C32 H32 119.5 . . ?
 C32 C33 H33 119.2 . . ?
 C32 C33 C34 121.6(16) . . ?
 C34 C33 H33 119.2 . . ?
 C33 C34 C37 120.5(18) . . ?
 C35 C34 C33 114.6(15) . . ?
 C35 C34 C37 124.7(19) . . ?
 C34 C35 H35 116.9 . . ?
 C34 C35 C36 126.3(17) . . ?
 C36 C35 H35 116.9 . . ?
 C31 C36 H36 120.7 . . ?
 C35 C36 C31 118.6(15) . . ?
 C35 C36 H36 120.7 . . ?
 C34 C37 H37A 110.9 . . ?
 C34 C37 H37B 110.9 . . ?
 C34 C37 C38 104.4(16) . . ?
 H37A C37 H37B 108.9 . . ?
 C38 C37 H37A 110.9 . . ?
 C38 C37 H37B 110.9 . . ?
 C37 C38 H38A 108.2 . . ?
 C37 C38 H38B 109.6 . . ?
 C37 C38 H38C 110.6 . . ?
 H38A C38 H38B 109.5 . . ?
 H38A C38 H38C 109.4 . . ?
 H38B C38 H38C 109.5 . . ?
 N3 C39 C40 123.0(10) . . ?
 C44 C39 N3 118.2(8) . . ?
 C44 C39 C40 118.8(9) . . ?
 C39 C40 H40 119.5 . . ?
 C41 C40 C39 121.1(11) . . ?
 C41 C40 H40 119.5 . . ?
 C40 C41 H41 119.8 . . ?
 C40 C41 C42 120.4(10) . . ?
 C42 C41 H41 119.8 . . ?
 C41 C42 C45 117.9(12) . . ?
 C43 C42 C41 117.1(10) . . ?
 C43 C42 C45 124.3(13) . . ?
 C42 C43 H43 117.9 . . ?
 C42 C43 C44 124.2(12) . . ?
 C44 C43 H43 117.9 . . ?
 C39 C44 C43 118.3(10) . . ?
 C39 C44 H44 120.8 . . ?
 C43 C44 H44 120.8 . . ?
 C42 C45 H45A 110.6 . . ?
 C42 C45 H45B 110.6 . . ?
 H45A C45 H45B 108.7 . . ?
 C46 C45 C42 105.8(11) . . ?
 C46 C45 H45A 110.6 . . ?
 C46 C45 H45B 110.6 . . ?
 C45 C46 H46A 109.5 . . ?
 C45 C46 H46B 109.5 . . ?
 C45 C46 H46C 109.5 . . ?
 H46A C46 H46B 109.5 . . ?
 H46A C46 H46C 109.5 . . ?
 H46B C46 H46C 109.5 . . ?
 C71 Se2 C60 85.6(3) . . ?
 C73 S3 C70 91.2(3) . . ?
 C76 S4 C74 90.9(3) . 2_476 ?
 C75 N6 C77 117.9(4) . . ?
 C75 N6 C85 114.7(4) . . ?
 C77 N6 C85 118.5(4) . . ?
 C52 C51 C50 120.0 . . ?
 C52 C51 C58 112.9(6) . . ?
 C50 C51 C58 127.0(6) . . ?
 C51 C52 C47 120.0 . . ?
 C51 C52 C53 105.3(6) . . ?
 C47 C52 C53 134.6(5) . . ?
 C52 C47 H47 120.0 . . ?
 C48 C47 C52 120.0 . . ?
 C48 C47 H47 120.0 . . ?
 F3 C48 C47 118.9(8) . . ?
 F3 C48 C49 121.0(8) . . ?
 C47 C48 C49 120.0 . . ?
 F4 C49 C48 115.5(7) . . ?
 F4 C49 C50 124.5(7) . . ?
 C50 C49 C48 120.0 . . ?
 C51 C50 H50 120.0 . . ?
 C49 C50 C51 120.0 . . ?
 C49 C50 H50 120.0 . . ?
 C54 C53 C52 124.6(8) . . ?
 C54 C53 C57 125.3(10) . . ?
 C57 C53 C52 110.1(8) . . ?
 C53 C54 C55 118.6(12) . . ?
 C56 C54 C53 127.8(9) . . ?
 C56 C54 C55 113.6(11) . . ?
 N4 C55 C54 173.7(15) . . ?
 N5 C56 C54 174.5(15) . . ?
 C53 C57 C58 106.3(8) . . ?
 C59 C57 C53 128.0(9) . . ?
 C59 C57 C58 125.7(6) . . ?
 O2 C58 C51 124.9(10) . . ?
 O2 C58 C57 129.8(8) . . ?
 C51 C58 C57 105.2(7) . . ?
 C57 C59 H59 112.5 . . ?
 C57 C59 C60 135.0(8) . . ?
 C60 C59 H59 112.5 . . ?
 C59 C60 Se2 125.5(6) . . ?
 C61 C60 Se2 112.9(4) . . ?
 C61 C60 C59 121.5(6) . . ?
 C60 C61 C62 121.4(6) . . ?
 C60 C61 C70 112.5(6) . . ?
 C70 C61 C62 126.1(7) . . ?
 C61 C62 H62A 108.4 . . ?
 C61 C62 H62B 108.4 . . ?
 H62A C62 H62B 107.5 . . ?
 C63 C62 C61 115.6(6) . . ?
 C63 C62 H62A 108.4 . . ?
 C63 C62 H62B 108.4 . . ?
 C62 C63 H63A 109.0 . . ?
 C62 C63 H63B 109.0 . . ?
 C62 C63 C64 113.0(7) . . ?
 H63A C63 H63B 107.8 . . ?
 C64 C63 H63A 109.0 . . ?
 C64 C63 H63B 109.0 . . ?
 C63 C64 H64A 109.0 . . ?
 C63 C64 H64B 109.0 . . ?
 H64A C64 H64B 107.8 . . ?
 C65 C64 C63 113.0(8) . . ?
 C65 C64 H64A 109.0 . . ?
 C65 C64 H64B 109.0 . . ?
 C64 C65 H65A 108.9 . . ?
 C64 C65 H65B 108.9 . . ?
 C64 C65 C66 113.4(9) . . ?
 H65A C65 H65B 107.7 . . ?
 C66 C65 H65A 108.9 . . ?
 C66 C65 H65B 108.9 . . ?
 C65 C66 H66A 109.1 . . ?
 C65 C66 H66B 109.1 . . ?
 C65 C66 C67 112.4(10) . . ?
 H66A C66 H66B 107.9 . . ?
 C67 C66 H66A 109.1 . . ?
 C67 C66 H66B 109.1 . . ?
 C66 C67 H67A 109.3 . . ?
 C66 C67 H67B 109.3 . . ?
 C66 C67 C68 111.7(10) . . ?
 H67A C67 H67B 108.0 . . ?
 C68 C67 H67A 109.3 . . ?
 C68 C67 H67B 109.3 . . ?
 C67 C68 H68A 109.6 . . ?
 C67 C68 H68B 109.6 . . ?
 H68A C68 H68B 108.1 . . ?
 C69 C68 C67 110.3(11) . . ?
 C69 C68 H68A 109.6 . . ?
 C69 C68 H68B 109.6 . . ?
 C68 C69 H69A 109.5 . . ?
 C68 C69 H69B 109.5 . . ?
 C68 C69 H69C 109.5 . . ?
 H69A C69 H69B 109.5 . . ?
 H69A C69 H69C 109.5 . . ?
 H69B C69 H69C 109.5 . . ?
 C61 C70 S3 133.7(5) . . ?
 C71 C70 S3 111.0(4) . . ?
 C71 C70 C61 115.2(6) . . ?
 C70 C71 Se2 113.8(4) . . ?
 C70 C71 C72 113.0(6) . . ?
 C72 C71 Se2 133.2(5) . . ?
 C71 C72 H72 124.0 . . ?
 C73 C72 C71 112.0(5) . . ?
 C73 C72 H72 124.0 . . ?
 C72 C73 S3 112.9(4) . . ?
 C72 C73 C74 125.5(5) . . ?
 C74 C73 S3 121.4(4) . . ?
 C73 C74 S4 119.4(4) . 2_476 ?
 C75 C74 S4 112.7(4) . 2_476 ?
 C75 C74 C73 127.4(5) . . ?
 N6 C75 C76 127.2(5) . . ?
 C74 C75 N6 122.5(5) . . ?
 C74 C75 C76 110.1(4) . . ?
 C75 C76 S4 133.8(4) . . ?
 C76 C76 S4 112.2(5) 2_476 . ?
 C76 C76 C75 113.9(6) 2_476 . ?
 C78 C77 N6 117.8(5) . . ?
 C82 C77 N6 122.7(5) . . ?
 C82 C77 C78 119.4(6) . . ?
 C77 C78 H78 120.3 . . ?
 C79 C78 C77 119.4(7) . . ?
 C79 C78 H78 120.3 . . ?
 C78 C79 H79 118.7 . . ?
 C78 C79 C80 122.6(7) . . ?
 C80 C79 H79 118.7 . . ?
 C79 C80 C83 117.9(8) . . ?
 C81 C80 C79 116.7(7) . . ?
 C81 C80 C83 125.3(9) . . ?
 C80 C81 H81 119.2 . . ?
 C80 C81 C82 121.5(7) . . ?
 C82 C81 H81 119.2 . . ?
 C77 C82 C81 120.2(6) . . ?
 C77 C82 H82 119.9 . . ?
 C81 C82 H82 119.9 . . ?
 C80 C83 H83A 109.1 . . ?
 C80 C83 H83B 109.1 . . ?
 H83A C83 H83B 107.8 . . ?
 C84 C83 C80 112.5(11) . . ?
 C84 C83 H83A 109.1 . . ?
 C84 C83 H83B 109.1 . . ?
 C83 C84 H84A 109.5 . . ?
 C83 C84 H84B 109.5 . . ?
 C83 C84 H84C 109.5 . . ?
 H84A C84 H84B 109.5 . . ?
 H84A C84 H84C 109.5 . . ?
 H84B C84 H84C 109.5 . . ?
 C86 C85 N6 118.6(5) . . ?
 C90 C85 N6 121.8(5) . . ?
 C90 C85 C86 119.6(5) . . ?
 C85 C86 H86 120.0 . . ?
 C87 C86 C85 120.0(6) . . ?
 C87 C86 H86 120.0 . . ?
 C86 C87 H87 118.8 . . ?
 C88 C87 C86 122.3(6) . . ?
 C88 C87 H87 118.8 . . ?
 C87 C88 C89 117.4(5) . . ?
 C87 C88 C91 121.8(7) . . ?
 C89 C88 C91 120.8(6) . . ?
 C88 C89 H89 119.2 . . ?
 C88 C89 C90 121.5(6) . . ?
 C90 C89 H89 119.2 . . ?
 C85 C90 C89 119.2(6) . . ?
 C85 C90 H90 120.4 . . ?
 C89 C90 H90 120.4 . . ?
 C88 C91 H91A 109.3 . . ?
 C88 C91 H91B 109.3 . . ?
 H91A C91 H91B 107.9 . . ?
 C92 C91 C88 111.7(7) . . ?
 C92 C91 H91A 109.3 . . ?
 C92 C91 H91B 109.3 . . ?
 C91 C92 H92A 109.5 . . ?
 C91 C92 H92B 109.5 . . ?
 C91 C92 H92C 109.5 . . ?
 H92A C92 H92B 109.5 . . ?
 H92A C92 H92C 109.5 . . ?
 H92B C92 H92C 109.5 . . ?

loop_
  _geom_torsion_atom_site_label_1
  _geom_torsion_atom_site_label_2
  _geom_torsion_atom_site_label_3
  _geom_torsion_atom_site_label_4
  _geom_torsion
  _geom_torsion_site_symmetry_1
  _geom_torsion_site_symmetry_2
  _geom_torsion_site_symmetry_3
  _geom_torsion_site_symmetry_4
  _geom_torsion_publ_flag
 Se1 C14 C15 C16 -179.9(6) . . . . ?
 Se1 C14 C15 C24 -3.4(8) . . . . ?
 Se1 C25 C26 C27 -179.7(5) . . . . ?
 S1 C28 C29 N3 175.2(6) . . . . ?
 S1 C28 C29 C30 -4.1(8) . . . . ?
 S2 C24 C25 Se1 -179.0(3) . . . . ?
 S2 C24 C25 C26 1.0(8) . . . . ?
 S2 C27 C28 S1 158.6(4) . . . . ?
 S2 C27 C28 C29 -19.4(11) . . . . ?
 F1 C2 C3 F2 -3.4(6) . . . . ?
 F1 C2 C3 C4 178.9(5) . . . . ?
 N3 C29 C30 S1 2.7(13) . . . 2_477 ?
 N3 C29 C30 C30 -176.0(8) . . . 2_477 ?
 N3 C31 C32 C33 -180.0(9) . . . . ?
 N3 C31 C36 C35 178.4(9) . . . . ?
 N3 C39 C40 C41 178.4(8) . . . . ?
 N3 C39 C44 C43 178.7(8) . . . . ?
 C4 C5 C6 C1 0.0 . . . . ?
 C4 C5 C6 C7 -179.9(4) . . . . ?
 C4 C5 C9 O1 2.9(9) . . . . ?
 C4 C5 C9 C8 179.9(4) . . . . ?
 C5 C4 C3 F2 -177.7(6) . . . . ?
 C5 C4 C3 C2 0.0 . . . . ?
 C5 C6 C1 C2 0.0 . . . . ?
 C5 C6 C7 C8 0.6(5) . . . . ?
 C5 C6 C7 C10 -176.5(7) . . . . ?
 C6 C5 C9 O1 -175.8(6) . . . . ?
 C6 C5 C9 C8 1.3(6) . . . . ?
 C6 C1 C2 F1 -178.9(5) . . . . ?
 C6 C1 C2 C3 0.0 . . . . ?
 C6 C7 C8 C9 0.2(7) . . . . ?
 C6 C7 C8 C13 178.2(6) . . . . ?
 C6 C7 C10 C11 -1.7(13) . . . . ?
 C6 C7 C10 C12 179.3(9) . . . . ?
 C1 C6 C7 C8 -179.3(4) . . . . ?
 C1 C6 C7 C10 3.5(10) . . . . ?
 C1 C2 C3 F2 177.7(6) . . . . ?
 C1 C2 C3 C4 0.0 . . . . ?
 C3 C4 C5 C6 0.0 . . . . ?
 C3 C4 C5 C9 -178.5(5) . . . . ?
 C7 C6 C1 C2 179.9(5) . . . . ?
 C7 C8 C9 O1 176.1(6) . . . . ?
 C7 C8 C9 C5 -0.9(7) . . . . ?
 C7 C8 C13 C14 177.2(6) . . . . ?
 C8 C7 C10 C11 -178.2(7) . . . . ?
 C8 C7 C10 C12 2.8(16) . . . . ?
 C8 C13 C14 Se1 0.6(11) . . . . ?
 C8 C13 C14 C15 -178.6(7) . . . . ?
 C9 C5 C6 C1 178.8(4) . . . . ?
 C9 C5 C6 C7 -1.2(5) . . . . ?
 C9 C8 C13 C14 -5.3(12) . . . . ?
 C10 C7 C8 C9 177.3(7) . . . . ?
 C10 C7 C8 C13 -4.7(11) . . . . ?
 C13 C8 C9 O1 -1.7(12) . . . . ?
 C13 C8 C9 C5 -178.7(6) . . . . ?
 C13 C14 C15 C16 -0.6(11) . . . . ?
 C13 C14 C15 C24 175.8(6) . . . . ?
 C14 Se1 C25 C24 -1.7(5) . . . . ?
 C14 Se1 C25 C26 178.3(7) . . . . ?
 C14 C15 C16 C17 99.0(10) . . . . ?
 C14 C15 C24 S2 -178.8(5) . . . . ?
 C14 C15 C24 C25 2.2(10) . . . . ?
 C15 C16 C17 C18 175.7(10) . . . . ?
 C15 C24 C25 Se1 0.2(8) . . . . ?
 C15 C24 C25 C26 -179.8(6) . . . . ?
 C16 C15 C24 S2 -2.1(11) . . . . ?
 C16 C15 C24 C25 178.8(7) . . . . ?
 C16 C17 C18 C19 153.4(15) . . . . ?
 C17 C18 C19 C20 -167.3(14) . . . . ?
 C18 C19 C20 C21 69(2) . . . . ?
 C19 C20 C21 C22 92(3) . . . . ?
 C20 C21 C22 C23 -175(2) . . . . ?
 C24 S2 C27 C26 1.7(6) . . . . ?
 C24 S2 C27 C28 -174.7(6) . . . . ?
 C24 C15 C16 C17 -77.2(10) . . . . ?
 C24 C25 C26 C27 0.3(9) . . . . ?
 C25 C26 C27 S2 -1.5(8) . . . . ?
 C25 C26 C27 C28 174.6(7) . . . . ?
 C26 C27 C28 S1 -17.3(11) . . . . ?
 C26 C27 C28 C29 164.7(7) . . . . ?
 C27 S2 C24 C15 179.4(7) . . . . ?
 C27 S2 C24 C25 -1.5(5) . . . . ?
 C27 C28 C29 N3 -6.7(13) . . . . ?
 C27 C28 C29 C30 173.9(7) . . . . ?
 C28 C29 C30 S1 -178.0(6) . . . 2_477 ?
 C28 C29 C30 C30 3.3(12) . . . 2_477 ?
 C29 N3 C31 C32 -23.6(13) . . . . ?
 C29 N3 C31 C36 154.3(7) . . . . ?
 C29 N3 C39 C40 128.8(9) . . . . ?
 C29 N3 C39 C44 -51.3(11) . . . . ?
 C30 S1 C28 C27 -175.2(6) 2_477 . . . ?
 C30 S1 C28 C29 3.1(6) 2_477 . . . ?
 C31 N3 C29 C28 -65.8(11) . . . . ?
 C31 N3 C29 C30 113.4(9) . . . . ?
 C31 N3 C39 C40 -30.9(12) . . . . ?
 C31 N3 C39 C44 149.0(9) . . . . ?
 C31 C32 C33 C34 -2.3(19) . . . . ?
 C32 C31 C36 C35 -3.5(15) . . . . ?
 C32 C33 C34 C35 4(2) . . . . ?
 C32 C33 C34 C37 179.1(13) . . . . ?
 C33 C34 C35 C36 -6(3) . . . . ?
 C33 C34 C37 C38 145.6(17) . . . . ?
 C34 C35 C36 C31 6(2) . . . . ?
 C35 C34 C37 C38 -40(3) . . . . ?
 C36 C31 C32 C33 2.1(15) . . . . ?
 C37 C34 C35 C36 179.2(13) . . . . ?
 C39 N3 C29 C28 134.5(8) . . . . ?
 C39 N3 C29 C30 -46.3(11) . . . . ?
 C39 N3 C31 C32 136.2(9) . . . . ?
 C39 N3 C31 C36 -45.9(12) . . . . ?
 C39 C40 C41 C42 1.4(15) . . . . ?
 C40 C39 C44 C43 -1.4(15) . . . . ?
 C40 C41 C42 C43 1.7(17) . . . . ?
 C40 C41 C42 C45 172.2(9) . . . . ?
 C41 C42 C43 C44 -4.8(18) . . . . ?
 C41 C42 C45 C46 105.7(16) . . . . ?
 C42 C43 C44 C39 4.8(18) . . . . ?
 C43 C42 C45 C46 -84.6(17) . . . . ?
 C44 C39 C40 C41 -1.5(14) . . . . ?
 C45 C42 C43 C44 -174.6(10) . . . . ?
 Se2 C60 C61 C62 -179.5(4) . . . . ?
 Se2 C60 C61 C70 0.2(6) . . . . ?
 Se2 C71 C72 C73 174.6(4) . . . . ?
 S3 C70 C71 Se2 -176.3(3) . . . . ?
 S3 C70 C71 C72 0.4(6) . . . . ?
 S3 C73 C74 S4 173.8(3) . . . 2_476 ?
 S3 C73 C74 C75 -14.9(8) . . . . ?
 S4 C74 C75 N6 178.1(4) 2_476 . . . ?
 S4 C74 C75 C76 3.1(6) 2_476 . . . ?
 F3 C48 C49 F4 -2.0(6) . . . . ?
 F3 C48 C49 C50 176.0(6) . . . . ?
 F4 C49 C50 C51 177.7(7) . . . . ?
 N6 C75 C76 S4 2.6(9) . . . . ?
 N6 C75 C76 C76 -176.1(6) . . . 2_476 ?
 N6 C77 C78 C79 -178.7(6) . . . . ?
 N6 C77 C82 C81 180.0(6) . . . . ?
 N6 C85 C86 C87 -179.5(6) . . . . ?
 N6 C85 C90 C89 -179.6(5) . . . . ?
 C51 C52 C47 C48 0.0 . . . . ?
 C51 C52 C53 C54 -179.0(6) . . . . ?
 C51 C52 C53 C57 1.6(6) . . . . ?
 C52 C51 C50 C49 0.0 . . . . ?
 C52 C51 C58 O2 -179.6(6) . . . . ?
 C52 C51 C58 C57 -1.2(6) . . . . ?
 C52 C47 C48 F3 -176.0(6) . . . . ?
 C52 C47 C48 C49 0.0 . . . . ?
 C52 C53 C54 C55 2.7(12) . . . . ?
 C52 C53 C54 C56 -176.1(9) . . . . ?
 C52 C53 C57 C58 -2.4(7) . . . . ?
 C52 C53 C57 C59 178.8(6) . . . . ?
 C47 C52 C53 C54 3.5(10) . . . . ?
 C47 C52 C53 C57 -176.0(4) . . . . ?
 C47 C48 C49 F4 -177.9(6) . . . . ?
 C47 C48 C49 C50 0.0 . . . . ?
 C48 C49 C50 C51 0.0 . . . . ?
 C50 C51 C52 C47 0.0 . . . . ?
 C50 C51 C52 C53 -178.0(5) . . . . ?
 C50 C51 C58 O2 -2.0(9) . . . . ?
 C50 C51 C58 C57 176.4(4) . . . . ?
 C53 C52 C47 C48 177.3(6) . . . . ?
 C53 C57 C58 O2 -179.6(7) . . . . ?
 C53 C57 C58 C51 2.1(6) . . . . ?
 C53 C57 C59 C60 -179.4(6) . . . . ?
 C54 C53 C57 C58 178.2(7) . . . . ?
 C54 C53 C57 C59 -0.6(11) . . . . ?
 C57 C53 C54 C55 -178.0(7) . . . . ?
 C57 C53 C54 C56 3.3(15) . . . . ?
 C57 C59 C60 Se2 -1.4(10) . . . . ?
 C57 C59 C60 C61 177.3(6) . . . . ?
 C58 C51 C52 C47 177.8(5) . . . . ?
 C58 C51 C52 C53 -0.2(5) . . . . ?
 C58 C51 C50 C49 -177.5(6) . . . . ?
 C58 C57 C59 C60 2.0(11) . . . . ?
 C59 C57 C58 O2 -0.8(11) . . . . ?
 C59 C57 C58 C51 -179.0(6) . . . . ?
 C59 C60 C61 C62 1.6(8) . . . . ?
 C59 C60 C61 C70 -178.6(5) . . . . ?
 C60 Se2 C71 C70 -0.5(4) . . . . ?
 C60 Se2 C71 C72 -176.4(6) . . . . ?
 C60 C61 C62 C63 176.1(5) . . . . ?
 C60 C61 C70 S3 175.6(5) . . . . ?
 C60 C61 C70 C71 -0.6(7) . . . . ?
 C61 C62 C63 C64 -177.8(5) . . . . ?
 C61 C70 C71 Se2 0.7(6) . . . . ?
 C61 C70 C71 C72 177.5(5) . . . . ?
 C62 C61 C70 S3 -4.7(9) . . . . ?
 C62 C61 C70 C71 179.1(5) . . . . ?
 C62 C63 C64 C65 -177.0(7) . . . . ?
 C63 C64 C65 C66 -176.2(7) . . . . ?
 C64 C65 C66 C67 177.7(9) . . . . ?
 C65 C66 C67 C68 -171.4(9) . . . . ?
 C66 C67 C68 C69 -170.8(12) . . . . ?
 C70 S3 C73 C72 -1.3(4) . . . . ?
 C70 S3 C73 C74 174.0(4) . . . . ?
 C70 C61 C62 C63 -3.6(9) . . . . ?
 C70 C71 C72 C73 -1.4(7) . . . . ?
 C71 Se2 C60 C59 178.9(5) . . . . ?
 C71 Se2 C60 C61 0.1(4) . . . . ?
 C71 C72 C73 S3 1.7(6) . . . . ?
 C71 C72 C73 C74 -173.3(5) . . . . ?
 C72 C73 C74 S4 -11.6(7) . . . 2_476 ?
 C72 C73 C74 C75 159.7(6) . . . . ?
 C73 S3 C70 C61 -175.9(6) . . . . ?
 C73 S3 C70 C71 0.5(4) . . . . ?
 C73 C74 C75 N6 6.3(9) . . . . ?
 C73 C74 C75 C76 -168.7(5) . . . . ?
 C74 S4 C76 C75 178.9(6) 2_476 . . . ?
 C74 S4 C76 C76 -2.4(6) 2_476 . . 2_476 ?
 C74 C75 C76 S4 177.3(5) . . . . ?
 C74 C75 C76 C76 -1.4(8) . . . 2_476 ?
 C75 N6 C77 C78 -158.8(5) . . . . ?
 C75 N6 C77 C82 18.6(8) . . . . ?
 C75 N6 C85 C86 56.3(7) . . . . ?
 C75 N6 C85 C90 -123.6(6) . . . . ?
 C77 N6 C75 C74 101.1(6) . . . . ?
 C77 N6 C75 C76 -84.8(7) . . . . ?
 C77 N6 C85 C86 -157.0(5) . . . . ?
 C77 N6 C85 C90 23.1(8) . . . . ?
 C77 C78 C79 C80 -0.3(12) . . . . ?
 C78 C77 C82 C81 -2.6(10) . . . . ?
 C78 C79 C80 C81 -4.2(14) . . . . ?
 C78 C79 C80 C83 178.6(9) . . . . ?
 C79 C80 C81 C82 5.4(13) . . . . ?
 C79 C80 C83 C84 -163.7(13) . . . . ?
 C80 C81 C82 C77 -2.2(12) . . . . ?
 C81 C80 C83 C84 19.3(19) . . . . ?
 C82 C77 C78 C79 3.8(10) . . . . ?
 C83 C80 C81 C82 -177.6(10) . . . . ?
 C85 N6 C75 C74 -112.0(6) . . . . ?
 C85 N6 C75 C76 62.1(7) . . . . ?
 C85 N6 C77 C78 55.5(7) . . . . ?
 C85 N6 C77 C82 -127.0(6) . . . . ?
 C85 C86 C87 C88 -1.6(10) . . . . ?
 C86 C85 C90 C89 0.4(9) . . . . ?
 C86 C87 C88 C89 1.8(11) . . . . ?
 C86 C87 C88 C91 -176.5(7) . . . . ?
 C87 C88 C89 C90 -0.9(10) . . . . ?
 C87 C88 C91 C92 89.8(10) . . . . ?
 C88 C89 C90 C85 -0.2(10) . . . . ?
 C89 C88 C91 C92 -88.5(10) . . . . ?
 C90 C85 C86 C87 0.4(9) . . . . ?
 C91 C88 C89 C90 177.5(7) . . . . ?

_smtbx_masks_special_details       ?
loop_
  _smtbx_masks_void_nr
  _smtbx_masks_void_average_x
  _smtbx_masks_void_average_y
  _smtbx_masks_void_average_z
  _smtbx_masks_void_volume
  _smtbx_masks_void_count_electrons
  _smtbx_masks_void_content
 1 0.000 0.000 0.000 57.9 11.3 ?
 2 -0.126 0.040 0.540 1225.4 296.3 ?

_smtbx_masks_void_probe_radius     1.2
_smtbx_masks_void_truncation_radius  1.2
_shelx_res_file
;
TITL cu_231108lu_lgpz031399_0m_a.res in P-1
    cu_231108lu_lgpz031399_0m.res
    created by SHELXL-2019/3 at 09:59:16 on 10-Nov-2023
REM Old TITL cu_231108LU_LGPZ031399_0m in P-1
REM SHELXT solution in P-1: R1 0.309, Rweak 0.039, Alpha 0.101
REM <I/s> 0.000 for 0 systematic absences, Orientation as input
REM Formula found by SHELXT: C79 N13 O2 S4 Se2
CELL 1.54178 13.9994 18.5767 20.1286 102.782 101.739 104.597
ZERR 2 0.0004 0.0006 0.0006 0.002 0.002 0.002
LATT 1
SFAC C H F N O S Se
UNIT 184 156 8 12 4 8 4
DFIX 1.5 0.01 C37 C34 C38 C37 C45 C42 C46 C45 C92 C91 C91 C88 C84 C83 C83 C80
SIMU 0.01 0.02 2
DFIX 1.5 0.01 C16 C15 C17 C16 C18 C17 C19 C18 C20 C19 C21 C20 C22 C21 C22 C23
DANG 2.5 0.01 C23 C21
DANG 2.5 0.01 C22 C20
DANG 2.5 0.01 C21 C19
DANG 2.5 0.01 C20 C18

L.S. 20 0 0
PLAN  36
TEMP -80.15
CONF
BOND
list 4
MORE -1
ABIN
BOND $H
fmap 2 53
acta
SIZE 0.09 0.1 0.12
SHEL 999 0.83
OMIT 1 1 0
OMIT 0 0 1
REM <olex2.extras>
REM <HklSrc "%.\\cu_231108LU_LGPZ031399_0m.hkl">
REM </olex2.extras>

WGHT    0.200000
FVAR       0.18344
SE1   7   -0.761514    0.698480    0.633439    11.00000    0.08247    0.10976 =
         0.07952   -0.00270    0.01406    0.03708
S1    6   -0.513559    0.975390    0.892111    11.00000    0.13016    0.10078 =
         0.06202    0.01553    0.03870    0.01562
S2    6   -0.702582    0.738051    0.858782    11.00000    0.13989    0.09614 =
         0.08823    0.01737    0.03981    0.01884
F1    3   -1.007713    0.292617    0.242234    11.00000    0.14663    0.22884 =
         0.16082   -0.10207   -0.01453    0.05081
F2    3   -0.944726    0.435085    0.228052    11.00000    0.16311    0.29781 =
         0.11273   -0.04425    0.01758    0.07413
O1    5   -0.835779    0.609257    0.496735    11.00000    0.10198    0.14009 =
         0.10220   -0.01239    0.01234    0.04767
N1    4   -0.991683    0.207999    0.455252    11.00000    0.11533    0.13097 =
         0.27099   -0.06060   -0.01201    0.04036
N2    4   -0.900021    0.359512    0.656935    11.00000    0.25261    0.10921 =
         0.21196   -0.00954   -0.02181    0.01731
N3    4   -0.665419    0.854574    1.000105    11.00000    0.14135    0.12364 =
         0.08252    0.03259    0.04254    0.02019
AFIX  66
C4    1   -0.903006    0.491424    0.351095    11.00000    0.09044    0.18657 =
         0.12549   -0.03857    0.00005    0.04623
AFIX  43
H4    2   -0.882198    0.542344    0.346259    11.00000   -1.20000
AFIX  65
C5    1   -0.896043    0.480896    0.417964    11.00000    0.07387    0.15368 =
         0.12508   -0.04000    0.00585    0.04283
C6    1   -0.926487    0.406393    0.425040    11.00000    0.07179    0.15814 =
         0.14228   -0.05342    0.00525    0.04231
C1    1   -0.963894    0.342417    0.365249    11.00000    0.08430    0.17396 =
         0.15920   -0.05949    0.00184    0.04981
AFIX  43
H1    2   -0.984700    0.291497    0.370086    11.00000   -1.20000
AFIX  65
C2    1   -0.970857    0.352944    0.298380    11.00000    0.10009    0.20437 =
         0.13906   -0.06347    0.00001    0.05668
C3    1   -0.940413    0.427446    0.291302    11.00000    0.10816    0.20816 =
         0.12390   -0.04992    0.00349    0.06720
AFIX   0
C7    1   -0.911648    0.411652    0.499394    11.00000    0.06915    0.12411 =
         0.14921   -0.03404    0.00142    0.03842
C8    1   -0.869667    0.497334    0.538581    11.00000    0.06989    0.12099 =
         0.12109   -0.02549    0.00620    0.04022
C9    1   -0.861289    0.539899    0.486896    11.00000    0.07178    0.13207 =
         0.11142   -0.03435    0.00981    0.03670
C10   1   -0.927222    0.352195    0.528852    11.00000    0.09636    0.11182 =
         0.17909   -0.03438   -0.00487    0.03451
C11   1   -0.965723    0.271140    0.485066    11.00000    0.10177    0.11391 =
         0.20298   -0.04094   -0.00939    0.04350
C12   1   -0.912095    0.357487    0.599414    11.00000    0.14983    0.09964 =
         0.18580   -0.02482   -0.01985    0.02842
C13   1   -0.848257    0.526015    0.610188    11.00000    0.07156    0.10166 =
         0.12744   -0.01214    0.01934    0.02853
AFIX  43
H13   2   -0.865195    0.487205    0.633408    11.00000   -1.20000
AFIX   0
C14   1   -0.804976    0.603649    0.657554    11.00000    0.07983    0.09263 =
         0.10923   -0.00616    0.01653    0.02619
C15   1   -0.789523    0.615880    0.729469    11.00000    0.10012    0.09327 =
         0.11834    0.00579    0.03569    0.02553
C16   1   -0.814823    0.554379    0.766066    11.00000    0.14394    0.10523 =
         0.15514    0.02343    0.04170    0.03492
AFIX  23
H16A  2   -0.867971    0.507846    0.731775    11.00000   -1.20000
H16B  2   -0.844201    0.573562    0.804631    11.00000   -1.20000
AFIX   0
C17   1   -0.723193    0.531098    0.796961    11.00000    0.18179    0.14853 =
         0.19368    0.06401    0.07242    0.06533
AFIX  23
H17A  2   -0.696996    0.508059    0.758008    11.00000   -1.20000
H17B  2   -0.667958    0.578146    0.828603    11.00000   -1.20000
AFIX   0
C18   1   -0.748261    0.473748    0.838074    11.00000    0.25793    0.20053 =
         0.25642    0.10889    0.06617    0.08151
AFIX  23
H18A  2   -0.742500    0.502677    0.887096    11.00000   -1.20000
H18B  2   -0.820490    0.440536    0.816473    11.00000   -1.20000
AFIX   0
C19   1   -0.681047    0.422530    0.841012    11.00000    0.32997    0.25652 =
         0.32586    0.11247    0.05614    0.07987
AFIX  23
H19A  2   -0.674255    0.403027    0.792835    11.00000   -1.20000
H19B  2   -0.611769    0.454400    0.871907    11.00000   -1.20000
AFIX   0
C20   1   -0.717983    0.354931    0.867449    11.00000    0.38926    0.30595 =
         0.38718    0.08441    0.03145    0.06331
AFIX  23
H20A  2   -0.731025    0.373895    0.913686    11.00000   -1.20000
H20B  2   -0.662861    0.330745    0.875590    11.00000   -1.20000
AFIX   0
C21   1   -0.813828    0.293843    0.818586    11.00000    0.42899    0.33272 =
         0.41948    0.05961    0.02733    0.06500
AFIX  23
H21A  2   -0.854671    0.270193    0.847484    11.00000   -1.20000
H21B  2   -0.855387    0.319159    0.791459    11.00000   -1.20000
AFIX   0
C22   1   -0.794935    0.230786    0.767542    11.00000    0.44616    0.34708 =
         0.43569    0.04407    0.04492    0.06731
AFIX  23
H22A  2   -0.759328    0.201838    0.794224    11.00000   -1.20000
H22B  2   -0.749296    0.254319    0.741200    11.00000   -1.20000
AFIX   0
C23   1   -0.894031    0.174367    0.714988    11.00000    0.46751    0.35550 =
         0.48180    0.02819    0.07628    0.07090
AFIX   3
H23A  2   -0.883691    0.161857    0.667578    11.00000   -1.50000
H23B  2   -0.948761    0.198507    0.714438    11.00000   -1.50000
H23C  2   -0.913401    0.126657    0.729038    11.00000   -1.50000
AFIX   0
C24   1   -0.740534    0.693848    0.767984    11.00000    0.10227    0.09066 =
         0.09223    0.00814    0.03152    0.02125
C25   1   -0.718044    0.746728    0.731360    11.00000    0.09091    0.09621 =
         0.07846    0.00242    0.02363    0.03045
C26   1   -0.667672    0.825111    0.774863    11.00000    0.10536    0.09531 =
         0.06908    0.00977    0.03112    0.02853
AFIX  43
H26   2   -0.647313    0.868530    0.757535    11.00000   -1.20000
AFIX   0
C27   1   -0.653049    0.828532    0.844992    11.00000    0.11894    0.08789 =
         0.07314    0.01397    0.03691    0.02062
C28   1   -0.597860    0.895765    0.905237    11.00000    0.11410    0.09740 =
         0.06918    0.01566    0.03267    0.02132
C29   1   -0.598843    0.907044    0.975078    11.00000    0.12396    0.09879 =
         0.06616    0.01951    0.03872    0.01948
C30   1   -0.526573    0.977357    1.018309    11.00000    0.13003    0.09441 =
         0.06441    0.01749    0.03853    0.02217
C31   1   -0.770193    0.842980    0.978929    11.00000    0.13952    0.18124 =
         0.08926    0.04298    0.05131    0.02017
C32   1   -0.808573    0.894773    0.957735    11.00000    0.13238    0.24246 =
         0.10761    0.07182    0.05614    0.04634
AFIX  43
H32   2   -0.763481    0.941978    0.956688    11.00000   -1.20000
AFIX   0
C33   1   -0.913341    0.881233    0.937084    11.00000    0.16152    0.29868 =
         0.13587    0.06925    0.05167    0.04073
AFIX  43
H33   2   -0.938855    0.920229    0.923704    11.00000   -1.20000
AFIX   0
C34   1   -0.984483    0.809847    0.935340    11.00000    0.15043    0.30684 =
         0.15290    0.04914    0.04741    0.02270
C35   1   -0.943235    0.763158    0.957944    11.00000    0.15475    0.27570 =
         0.13175    0.03368    0.04575    0.00608
AFIX  43
H35   2   -0.988116    0.717387    0.961735    11.00000   -1.20000
AFIX   0
C36   1   -0.839956    0.772473    0.977440    11.00000    0.15360    0.22548 =
         0.11710    0.03152    0.05041    0.00096
AFIX  43
H36   2   -0.815954    0.732356    0.989661    11.00000   -1.20000
AFIX   0
C37   1   -1.097929    0.797158    0.913708    11.00000    0.17122    0.35380 =
         0.20275    0.02870    0.05428    0.02520
AFIX  23
H37A  2   -1.114667    0.828906    0.882184    11.00000   -1.20000
H37B  2   -1.123466    0.810669    0.955716    11.00000   -1.20000
AFIX   0
C38   1   -1.143989    0.711744    0.875148    11.00000    0.23940    0.43926 =
         0.29609   -0.01847    0.03865    0.05056
AFIX   3
H38A  2   -1.199899    0.705284    0.833888    11.00000   -1.50000
H38B  2   -1.171329    0.683924    0.906658    11.00000   -1.50000
H38C  2   -1.092229    0.690704    0.859348    11.00000   -1.50000
AFIX   0
C39   1   -0.625316    0.835459    1.060884    11.00000    0.15949    0.12519 =
         0.10684    0.04129    0.05540    0.02992
C40   1   -0.667659    0.840309    1.118258    11.00000    0.17168    0.12218 =
         0.11041    0.03960    0.06520    0.02476
AFIX  43
H40   2   -0.725414    0.858523    1.117110    11.00000   -1.20000
AFIX   0
C41   1   -0.626785    0.818994    1.176749    11.00000    0.20094    0.13624 =
         0.13372    0.06173    0.06302    0.02074
AFIX  43
H41   2   -0.657611    0.821589    1.214761    11.00000   -1.20000
AFIX   0
C42   1   -0.539108    0.793289    1.180274    11.00000    0.20766    0.15385 =
         0.14239    0.08354    0.06070    0.04845
C43   1   -0.498441    0.792794    1.127243    11.00000    0.19897    0.16451 =
         0.14233    0.06358    0.05593    0.05694
AFIX  43
H43   2   -0.436684    0.779598    1.130607    11.00000   -1.20000
AFIX   0
C44   1   -0.541342    0.810993    1.064009    11.00000    0.17506    0.14843 =
         0.13490    0.04926    0.06751    0.05047
AFIX  43
H44   2   -0.511622    0.805999    1.025468    11.00000   -1.20000
AFIX   0
C45   1   -0.489704    0.780845    1.249362    11.00000    0.25607    0.17758 =
         0.16933    0.09659    0.05069    0.04813
AFIX  23
H45A  2   -0.414157    0.803922    1.262318    11.00000   -1.20000
H45B  2   -0.515442    0.804949    1.288120    11.00000   -1.20000
AFIX   0
C46   1   -0.518486    0.695897    1.236803    11.00000    0.36229    0.17013 =
         0.25781    0.07440   -0.01974    0.04907
AFIX 137
H46A  2   -0.497710    0.672545    1.195687    11.00000   -1.50000
H46B  2   -0.592991    0.674568    1.227725    11.00000   -1.50000
H46C  2   -0.483869    0.684170    1.278659    11.00000   -1.50000
AFIX   0

SE2   7   -0.614925    0.563442    0.428131    11.00000    0.10681    0.10804 =
         0.10231    0.04992    0.04894    0.06302
S3    6   -0.492495    0.780263    0.593565    11.00000    0.10004    0.12006 =
         0.07495    0.04840    0.03909    0.06224
S4    6   -0.498259    1.100112    0.571407    11.00000    0.10677    0.10168 =
         0.06486    0.03474    0.03853    0.04962
F3    3   -0.874036    0.054140    0.362201    11.00000    0.20444    0.10263 =
         0.39565    0.06492    0.13570    0.04109
F4    3   -0.880776    0.105776    0.250478    11.00000    0.16697    0.12384 =
         0.32254    0.01290    0.04115    0.04992
O2    5   -0.695387    0.408322    0.370174    11.00000    0.11331    0.10936 =
         0.15121    0.05216    0.04592    0.05271
N4    4   -0.711327    0.188718    0.609188    11.00000    0.26305    0.16704 =
         0.23533    0.13218    0.10900    0.08327
N5    4   -0.588270    0.433825    0.690509    11.00000    0.26403    0.20194 =
         0.18805    0.14398    0.11489    0.13221
N6    4   -0.487306    0.942695    0.633532    11.00000    0.08179    0.10563 =
         0.05830    0.03218    0.02681    0.04112
AFIX  66
C51   1   -0.744717    0.285900    0.390478    11.00000    0.11077    0.12902 =
         0.21623    0.06782    0.08039    0.06997
C52   1   -0.741031    0.256674    0.448510    11.00000    0.11967    0.12688 =
         0.22407    0.08106    0.09604    0.07767
C47   1   -0.783367    0.177563    0.438404    11.00000    0.13287    0.12089 =
         0.25620    0.09025    0.10168    0.06496
AFIX  43
H47   2   -0.780848    0.157589    0.478066    11.00000   -1.20000
AFIX  65
C48   1   -0.829390    0.127677    0.370265    11.00000    0.14318    0.13773 =
         0.29259    0.06996    0.09847    0.07323
C49   1   -0.833077    0.156901    0.312233    11.00000    0.13075    0.13060 =
         0.27657    0.05547    0.07831    0.06693
C50   1   -0.790741    0.236013    0.322339    11.00000    0.12356    0.13093 =
         0.24053    0.06184    0.07429    0.07121
AFIX  43
H50   2   -0.793260    0.255986    0.282676    11.00000   -1.20000
AFIX   0
C53   1   -0.691359    0.324770    0.510889    11.00000    0.12352    0.13820 =
         0.19646    0.09929    0.10542    0.08259
C54   1   -0.671136    0.321827    0.579138    11.00000    0.16671    0.15539 =
         0.19732    0.10663    0.11615    0.10289
C55   1   -0.696518    0.244624    0.592528    11.00000    0.19514    0.16576 =
         0.20685    0.11832    0.12004    0.10114
C56   1   -0.631501    0.381229    0.638204    11.00000    0.19698    0.17529 =
         0.18264    0.11724    0.11319    0.09868
C57   1   -0.668107    0.395460    0.488953    11.00000    0.10793    0.12067 =
         0.18436    0.09190    0.08674    0.07779
C58   1   -0.700228    0.370570    0.410605    11.00000    0.10301    0.12430 =
         0.18837    0.08298    0.07775    0.06913
C59   1   -0.624130    0.469718    0.530634    11.00000    0.10919    0.13401 =
         0.15647    0.09007    0.08232    0.08193
AFIX  43
H59   2   -0.607214    0.473153    0.579636    11.00000   -1.20000
AFIX   0
C60   1   -0.596677    0.545556    0.517969    11.00000    0.09733    0.12554 =
         0.12384    0.07028    0.06202    0.07434
C61   1   -0.554417    0.614440    0.574186    11.00000    0.09334    0.12960 =
         0.10411    0.06984    0.05414    0.06901
C62   1   -0.532794    0.612992    0.650749    11.00000    0.11717    0.15318 =
         0.10808    0.07971    0.05633    0.08036
AFIX  23
H62A  2   -0.598618    0.588755    0.659776    11.00000   -1.20000
H62B  2   -0.489013    0.579374    0.657396    11.00000   -1.20000
AFIX   0
C63   1   -0.481736    0.689912    0.704625    11.00000    0.12065    0.17257 =
         0.10344    0.08552    0.05249    0.09069
AFIX  23
H63A  2   -0.526563    0.723116    0.699902    11.00000   -1.20000
H63B  2   -0.416775    0.715304    0.695148    11.00000   -1.20000
AFIX   0
C64   1   -0.458631    0.684307    0.779682    11.00000    0.13665    0.19604 =
         0.10305    0.08575    0.05338    0.09234
AFIX  23
H64A  2   -0.523020    0.656381    0.788332    11.00000   -1.20000
H64B  2   -0.410764    0.653489    0.785135    11.00000   -1.20000
AFIX   0
C65   1   -0.414059    0.759118    0.831997    11.00000    0.16538    0.21715 =
         0.10895    0.08308    0.05713    0.11164
AFIX  23
H65A  2   -0.463905    0.788551    0.828565    11.00000   -1.20000
H65B  2   -0.352299    0.788407    0.821315    11.00000   -1.20000
AFIX   0
C66   1   -0.384523    0.754092    0.906278    11.00000    0.20006    0.22528 =
         0.11134    0.07751    0.05678    0.11345
AFIX  23
H66A  2   -0.336644    0.723032    0.909467    11.00000   -1.20000
H66B  2   -0.446658    0.726842    0.917862    11.00000   -1.20000
AFIX   0
C67   1   -0.334533    0.832535    0.959517    11.00000    0.22233    0.21827 =
         0.12853    0.06516    0.06066    0.12840
AFIX  23
H67A  2   -0.385718    0.860668    0.961754    11.00000   -1.20000
H67B  2   -0.278693    0.862938    0.944100    11.00000   -1.20000
AFIX   0
C68   1   -0.289127    0.825931    1.035436    11.00000    0.23916    0.23094 =
         0.12528    0.04307    0.05816    0.12048
AFIX  23
H68A  2   -0.341958    0.788835    1.047908    11.00000   -1.20000
H68B  2   -0.229937    0.805933    1.035347    11.00000   -1.20000
AFIX   0
C69   1   -0.254524    0.905550    1.090658    11.00000    0.28779    0.25889 =
         0.13571    0.02533    0.02688    0.12363
AFIX 137
H69A  2   -0.307824    0.930744    1.083078    11.00000   -1.50000
H69B  2   -0.190623    0.937947    1.085914    11.00000   -1.50000
H69C  2   -0.243003    0.898857    1.138284    11.00000   -1.50000
AFIX   0
C70   1   -0.535656    0.681120    0.550663    11.00000    0.09741    0.11235 =
         0.08937    0.05185    0.05062    0.06514
C71   1   -0.560736    0.667229    0.477734    11.00000    0.10213    0.10245 =
         0.08850    0.04961    0.04944    0.06029
C72   1   -0.544352    0.736776    0.456683    11.00000    0.10296    0.10686 =
         0.07550    0.04147    0.04528    0.05911
AFIX  43
H72   2   -0.556209    0.737871    0.408791    11.00000   -1.20000
AFIX   0
C73   1   -0.509690    0.801444    0.513378    11.00000    0.08377    0.10770 =
         0.07471    0.04227    0.03812    0.05530
C74   1   -0.495714    0.880731    0.509738    11.00000    0.08568    0.10344 =
         0.06631    0.03423    0.03296    0.04402
C75   1   -0.489880    0.945523    0.563807    11.00000    0.08477    0.10126 =
         0.05888    0.03731    0.03050    0.04367
C76   1   -0.496098    1.008083    0.535939    11.00000    0.08498    0.10224 =
         0.06794    0.03415    0.03341    0.04637
C77   1   -0.390041    0.974072    0.685814    11.00000    0.08222    0.12349 =
         0.06920    0.03807    0.02742    0.04908
C78   1   -0.379726    0.948902    0.747462    11.00000    0.09354    0.15578 =
         0.07211    0.04800    0.02923    0.05213
AFIX  43
H78   2   -0.435665    0.911494    0.752906    11.00000   -1.20000
AFIX   0
C79   1   -0.288835    0.978773    0.799008    11.00000    0.10868    0.18846 =
         0.08443    0.05247    0.02121    0.06584
AFIX  43
H79   2   -0.282809    0.961646    0.840338    11.00000   -1.20000
AFIX   0
C80   1   -0.203912    1.033760    0.793442    11.00000    0.10452    0.19429 =
         0.09494    0.04198    0.00964    0.05812
C81   1   -0.213886    1.053018    0.730547    11.00000    0.09104    0.16724 =
         0.09781    0.04010    0.02121    0.03745
AFIX  43
H81   2   -0.156129    1.086611    0.723075    11.00000   -1.20000
AFIX   0
C82   1   -0.307695    1.024023    0.677201    11.00000    0.08786    0.14482 =
         0.08440    0.04131    0.03001    0.04249
AFIX  43
H82   2   -0.313246    1.039547    0.635030    11.00000   -1.20000
AFIX   0
C83   1   -0.107834    1.064242    0.854681    11.00000    0.12782    0.22882 =
         0.13141    0.04187   -0.00966    0.04818
AFIX  23
H83A  2   -0.127160    1.074550    0.899700    11.00000   -1.20000
H83B  2   -0.072948    1.023998    0.854124    11.00000   -1.20000
AFIX   0
C84   1   -0.036042    1.135939    0.851982    11.00000    0.22278    0.36265 =
         0.23819    0.03897   -0.01840    0.01200
AFIX 137
H84A  2   -0.034996    1.132140    0.802808    11.00000   -1.50000
H84B  2    0.032984    1.143016    0.880712    11.00000   -1.50000
H84C  2   -0.058313    1.180397    0.870628    11.00000   -1.50000
AFIX   0
C85   1   -0.577107    0.950164    0.654734    11.00000    0.07806    0.10667 =
         0.06551    0.03649    0.02843    0.03813
C86   1   -0.672621    0.897964    0.614025    11.00000    0.08516    0.11814 =
         0.07224    0.02145    0.02535    0.04110
AFIX  43
H86   2   -0.677159    0.858321    0.573452    11.00000   -1.20000
AFIX   0
C87   1   -0.759967    0.903914    0.632616    11.00000    0.08528    0.13318 =
         0.09341    0.03051    0.02632    0.03865
AFIX  43
H87   2   -0.824460    0.868730    0.603604    11.00000   -1.20000
AFIX   0
C88   1   -0.757451    0.958683    0.691407    11.00000    0.08119    0.13246 =
         0.09943    0.03338    0.03547    0.04792
C89   1   -0.662282    1.010605    0.731492    11.00000    0.09968    0.12894 =
         0.09208    0.03019    0.04215    0.05453
AFIX  43
H89   2   -0.658277    1.049789    0.772249    11.00000   -1.20000
AFIX   0
C90   1   -0.571246    1.006527    0.713080    11.00000    0.09074    0.11499 =
         0.07839    0.03391    0.03747    0.04749
AFIX  43
H90   2   -0.506761    1.042631    0.741032    11.00000   -1.20000
AFIX   0
C91   1   -0.853588    0.961839    0.713604    11.00000    0.09868    0.17076 =
         0.12451    0.02498    0.04712    0.04923
AFIX  23
H91A  2   -0.846203    1.016357    0.737599    11.00000   -1.20000
H91B  2   -0.912926    0.943144    0.670956    11.00000   -1.20000
AFIX   0
C92   1   -0.873620    0.913562    0.762189    11.00000    0.12803    0.21259 =
         0.15571    0.04645    0.07683    0.05879
AFIX 137
H92A  2   -0.866254    0.862570    0.743035    11.00000   -1.50000
H92B  2   -0.943511    0.906972    0.766633    11.00000   -1.50000
H92C  2   -0.824293    0.939335    0.808912    11.00000   -1.50000
AFIX   0
HKLF 4


REM  cu_231108lu_lgpz031399_0m_a.res in P-1
REM wR2 = 0.3305, GooF = S = 1.176, Restrained GooF = 1.223 for all data
REM R1 = 0.1008 for 10651 Fo > 4sig(Fo) and 0.1286 for all 17353 data
REM 971 parameters refined using 740 restraints

END

WGHT      0.2000      0.0000

REM Highest difference peak  0.635,  deepest hole -1.076,  1-sigma level  0.095
Q1    1  -0.9632  0.1607  0.6644  11.00000  0.05    0.64
Q2    1  -0.0783  1.0231  0.8984  11.00000  0.05    0.57
Q3    1  -0.7305  0.7356  0.6140  11.00000  0.05    0.54
Q4    1  -1.1338  0.7956  0.8429  11.00000  0.05    0.48
Q5    1  -0.6324  0.2237  0.6578  11.00000  0.05    0.48
Q6    1  -0.6221  0.2792  0.6425  11.00000  0.05    0.41
Q7    1  -0.8012  0.0736  0.4224  11.00000  0.05    0.41
Q8    1  -1.0178  0.3547  0.2066  11.00000  0.05    0.38
Q9    1  -0.0363  1.0567  0.8298  11.00000  0.05    0.37
Q10   1  -0.7461  0.7633  0.8390  11.00000  0.05    0.34
Q11   1  -0.4818  0.8047  1.0142  11.00000  0.05    0.34
Q12   1  -0.4136  0.6827  1.1793  11.00000  0.05    0.34
Q13   1  -0.8355  1.0029  0.8006  11.00000  0.05    0.33
Q14   1  -1.1072  0.8609  0.9264  11.00000  0.05    0.33
Q15   1  -0.6337  0.2959  0.8187  11.00000  0.05    0.33
Q16   1  -0.3803  0.6613  0.8139  11.00000  0.05    0.33
Q17   1  -0.8315  0.4819  0.8552  11.00000  0.05    0.32
Q18   1  -0.3326  0.9036  0.9678  11.00000  0.05    0.31
Q19   1  -0.4158  0.7206  1.2131  11.00000  0.05    0.31
Q20   1  -0.9599  0.5022  0.2188  11.00000  0.05    0.31
Q21   1  -0.6377  0.2684  0.8287  11.00000  0.05    0.30
Q22   1  -0.8024  0.6582  0.4795  11.00000  0.05    0.30
Q23   1  -0.8630  0.7141  0.6256  11.00000  0.05    0.30
Q24   1  -0.5675  1.0058  0.8768  11.00000  0.05    0.29
Q25   1  -0.4272  0.7757  1.0615  11.00000  0.05    0.29
Q26   1  -0.3727  0.6780  0.8984  11.00000  0.05    0.29
Q27   1  -0.3971  0.6419  0.8044  11.00000  0.05    0.29
Q28   1  -0.7277  0.2007  0.4893  11.00000  0.05    0.29
Q29   1  -0.9796  0.4859  0.2006  11.00000  0.05    0.27
Q30   1  -0.9964  0.2366  0.4004  11.00000  0.05    0.27
Q31   1  -0.4375  0.7545  1.1029  11.00000  0.05    0.26
Q32   1  -0.7897  0.4464  0.8176  11.00000  0.05    0.26
Q33   1  -1.1821  0.8466  0.9437  11.00000  0.05    0.26
Q34   1  -0.4829  0.7428  1.0837  11.00000  0.05    0.25
Q35   1  -0.7896  0.1454  0.4228  11.00000  0.05    0.25
Q36   1  -0.5857  0.8186  1.1162  11.00000  0.05    0.25
;
_shelx_res_checksum                66523
_shelx_hkl_file
;
  -1   0   0  573.84   30.10
  -2   0   0    5.70    0.90
  -2   0   0    5.30    0.40
   2   0   0    4.80    0.40
   2   0   0    5.40    0.40
  -3   0   0  224.98   11.40
   3   0   0  208.38   11.40
   3   0   0  215.18   11.40
  -4   0   0  168.28    8.90
   4   0   0  167.78    9.30
   4   0   0  166.88    8.90
  -5   0   0  113.19    6.20
   5   0   0  115.49    6.20
   5   0   0  118.39    6.70
  -6   0   0   26.20    1.70
   6   0   0   27.00    2.70
   6   0   0   25.60    1.70
   6   0   0   30.00    2.20
  -7   0   0   77.79    4.50
  -7   0   0   82.09    4.30
   7   0   0   80.39    4.50
   7   0   0   78.79    5.50
   7   0   0   80.39    4.40
   7   0   0   77.59    4.90
  -8   0   0  120.09    6.50
  -8   0   0  129.59    6.70
  -8   0   0  114.89    6.70
   8   0   0  119.09    7.80
   8   0   0  125.89    6.80
   8   0   0  121.09    6.60
  -9   0   0   15.00    1.30
  -9   0   0   15.70    1.00
  -9   0   0   16.40    1.40
   9   0   0   17.00    1.20
   9   0   0   18.70    1.60
   9   0   0    8.50    3.10
   9   0   0   15.70    1.30
 -10   0   0   14.70    1.40
 -10   0   0   15.40    1.30
 -10   0   0    9.90    0.80
  10   0   0    8.80    4.40
  10   0   0   11.80    1.20
  10   0   0   14.50    1.10
  10   0   0   12.00    1.30
 -11   0   0   22.50    2.00
 -11   0   0   22.50    1.70
  11   0   0   19.60    1.60
  11   0   0   19.80    1.40
  11   0   0    7.50    6.60
 -12   0   0    1.80    0.70
 -12   0   0    2.20    0.90
  12   0   0    2.20    0.90
  12   0   0    1.50    0.60
 -13   0   0    1.30    0.60
  13   0   0    1.00    0.60
 -14   0   0    0.10    0.40
  14   0   0    0.30    0.40
 -15   0   0    0.40    0.40
  15   0   0    0.20    0.40
 -16   0   0    0.00    0.30
  16   0   0    0.00    0.30
  16  -1   0    0.00    0.30
 -16   1   0    0.00    0.20
  15  -1   0    0.10    0.40
 -15   1   0   -0.10    0.30
  14  -1   0    0.70    0.50
 -14   1   0   -0.20    0.40
  13  -1   0    8.30    1.00
  13  -1   0    9.50    1.40
 -13   1   0    9.60    1.60
 -13   1   0    9.20    1.10
  12  -1   0   13.50    1.40
  12  -1   0   13.20    1.50
 -12   1   0   12.90    1.30
 -12   1   0   15.60    1.60
  11  -1   0   -0.20    0.70
  11  -1   0    0.70    0.60
  11  -1   0    0.70    0.40
  11  -1   0   13.10    5.80
 -11   1   0    0.60    0.70
 -11   1   0    0.80    0.70
  10  -1   0   -3.80    3.90
  10  -1   0    0.50    0.50
  10  -1   0    1.00    0.60
  10  -1   0    0.80    1.10
  10  -1   0    1.00    0.40
 -10   1   0   -0.10    0.50
 -10   1   0    0.60    0.30
 -10   1   0    0.10    0.50
   9  -1   0    6.10    0.90
   9  -1   0    5.80    0.80
   9  -1   0    6.20    0.70
   9  -1   0    4.80    1.30
   9  -1   0    2.80    2.90
  -9   1   0    5.30    0.80
  -9   1   0    6.10    0.80
  -9   1   0    5.90    0.50
   8  -1   0   30.20    2.00
   8  -1   0   37.90    3.00
   8  -1   0   28.20    1.80
   8  -1   0   31.60    3.80
  -8   1   0   30.80    1.70
  -8   1   0   29.80    2.00
   7  -1   0    1.30    1.60
   7  -1   0    0.90    0.50
   7  -1   0    0.90    0.90
  -7   1   0    1.40    0.50
  -7   1   0    2.30    0.30
   6  -1   0   99.29    5.90
   6  -1   0  102.29    6.30
   6  -1   0  102.99    5.60
  -6   1   0  106.09    5.60
   5  -1   0  239.08   12.80
   5  -1   0  225.98   12.30
   5  -1   0  227.58   12.50
   5  -1   0  228.48   12.20
  -5   1   0  236.08   12.30
   4  -1   0 1016.10   53.49
   3  -1   0  123.99    6.80
   3  -1   0  120.59    6.50
   3  -1   0  122.69    6.60
  -3   1   0  125.69    6.60
   2  -1   0  309.87   16.40
   1  -1   0  954.20   49.99
   0  -1   0   31.20    1.60
   0  -1   0   31.20    1.70
   0   1   0   27.20    1.60
  -1  -1   0    0.80    0.10
   1   1   0    0.70    0.10
  -2  -1   0    1.00    0.30
  -2  -1   0    1.90    0.80
   2   1   0    1.60    0.30
  -4  -1   0    0.60    0.60
  -4  -1   0    0.20    0.30
  -4  -1   0    0.40    1.20
   4   1   0    0.60    0.30
  -5  -1   0   31.40    1.90
   5   1   0   31.70    2.00
  -6  -1   0  204.98   11.00
   6   1   0  194.08   11.30
   6   1   0  210.28   11.00
   6   1   0  203.08   11.60
   6   1   0  213.38   10.90
  -7  -1   0   45.60    2.70
  -7  -1   0   47.00    2.50
   7   1   0   43.00    2.70
   7   1   0   45.10    4.00
   7   1   0   46.90    2.60
   7   1   0   44.60    3.10
  -8  -1   0    1.00    0.30
  -8  -1   0    0.50    0.40
  -8  -1   0    0.30    0.50
   8   1   0    1.90    2.30
   8   1   0    0.50    0.30
   8   1   0    0.50    0.40
   8   1   0    0.90    0.70
   8   1   0   -0.30    0.50
  -9  -1   0   11.20    1.10
  -9  -1   0    9.60    0.70
  -9  -1   0   10.40    1.10
   9   1   0    9.40    1.00
   9   1   0   12.60    1.20
   9   1   0    9.50    1.60
   9   1   0   13.90    3.50
   9   1   0   10.90    0.90
 -10  -1   0   12.10    1.30
 -10  -1   0   10.80    1.20
  10   1   0   11.50    1.00
  10   1   0   16.60    4.90
  10   1   0   12.70    1.40
  10   1   0   11.40    1.20
 -11  -1   0   14.60    1.40
 -11  -1   0   13.70    1.50
  11   1   0   12.50    1.20
  11   1   0   10.80    1.70
  11   1   0   12.50    1.10
 -12  -1   0    1.40    1.00
 -12  -1   0    0.40    0.50
  12   1   0   -0.40    0.70
  12   1   0    0.40    0.50
 -13  -1   0    1.20    0.60
  13   1   0    0.90    0.50
 -14  -1   0    3.00    0.60
  14   1   0    1.30    0.50
 -15  -1   0    0.30    0.30
  15   1   0    0.70    0.40
 -16  -1   0   -0.20    0.20
  16   1   0    0.00    0.30
 -16   2   0    0.10    0.20
  15  -2   0   -0.10    0.40
 -15   2   0   -0.10    0.30
  14  -2   0    0.30    0.50
 -14   2   0    0.40    0.50
  13  -2   0    0.40    0.50
  13  -2   0    0.30    0.90
 -13   2   0    1.00    1.20
 -13   2   0   -0.20    0.50
  12  -2   0   16.00    7.60
  12  -2   0    6.10    0.90
 -12   2   0    5.00    1.00
 -12   2   0    5.60    0.90
  11  -2   0    0.60    0.50
  11  -2   0    0.00    0.40
  11  -2   0    1.60    0.80
 -11   2   0    0.40    0.60
 -11   2   0    0.70    0.60
 -11   2   0    0.50    0.20
  10  -2   0    4.00    0.60
  10  -2   0   -1.10    3.50
  10  -2   0    8.90    2.70
  10  -2   0    3.40    0.80
  10  -2   0    5.10    0.70
 -10   2   0    4.40    0.80
 -10   2   0    2.60    0.70
 -10   2   0    3.80    0.40
   9  -2   0    1.90    0.40
   9  -2   0    3.60    2.50
   9  -2   0    1.80    0.60
   9  -2   0    1.60    0.60
   9  -2   0    1.00    0.90
  -9   2   0    1.50    0.30
  -9   2   0    1.30    0.60
  -9   2   0    2.50    0.60
   8  -2   0   15.00    1.30
   8  -2   0   14.70    1.10
   8  -2   0   11.70    2.50
   8  -2   0   14.50    1.70
  -8   2   0   14.60    1.20
  -8   2   0   15.40    1.00
   7  -2   0   81.49    4.40
   7  -2   0   79.69    5.50
   7  -2   0   75.19    4.90
   7  -2   0   74.49    4.50
  -7   2   0   76.09    4.40
  -7   2   0   86.39    4.30
   6  -2   0    4.30    0.60
   6  -2   0    3.70    1.30
   6  -2   0    4.50    0.50
   6  -2   0    2.70    0.70
  -6   2   0    3.40    0.50
   5  -2   0    0.50    0.50
   5  -2   0    0.70    0.40
   5  -2   0    1.10    0.30
  -5   2   0    0.90    0.40
   4  -2   0 3397.06  177.98
   2  -2   0  230.78   12.00
   2  -2   0  218.68   11.80
   1  -2   0   10.10    0.60
   1  -2   0   10.30    0.80
  -1   2   0   10.70    0.60
   0  -2   0    2.30    0.20
   0  -2   0    2.50    0.50
   0   2   0    2.10    0.20
  -1  -2   0    0.90    0.40
  -1  -2   0    0.70    0.50
  -1  -2   0    1.10    0.30
   1   2   0    1.10    0.30
  -2  -2   0    7.00    0.60
  -2  -2   0    6.90    0.90
  -2  -2   0    6.50    0.90
   2   2   0    7.00    0.60
  -3  -2   0   27.50    2.00
  -3  -2   0   26.60    2.30
  -3  -2   0   32.70    1.70
   3   2   0   29.90    1.70
  -4  -2   0   11.50    0.90
  -4  -2   0   13.60    1.80
  -4  -2   0   12.20    1.40
   4   2   0   12.10    0.90
  -5  -2   0    1.40    1.50
  -5  -2   0    0.80    0.50
  -5  -2   0    0.90    1.10
   5   2   0    0.40    0.40
  -6  -2   0    1.20    0.40
  -6  -2   0    1.30    0.20
   6   2   0    0.80    0.50
   6   2   0    0.70    0.30
  -7  -2   0   13.00    0.90
  -7  -2   0   14.80    1.20
   7   2   0   16.20    1.30
   7   2   0   14.90    1.00
   7   2   0   11.50    2.20
  -8  -2   0    0.60    0.50
  -8  -2   0    0.90    0.20
   8   2   0    0.90    0.50
   8   2   0   -4.10    3.20
   8   2   0    0.80    0.40
   8   2   0    1.20    1.40
  -9  -2   0   39.90    2.60
  -9  -2   0   40.90    2.60
  -9  -2   0   36.90    2.30
   9   2   0   39.70    2.40
   9   2   0   42.80    2.70
   9   2   0   36.40    4.80
   9   2   0   39.30    2.50
 -10  -2   0   21.30    1.90
 -10  -2   0   17.80    1.70
  10   2   0   21.10    1.40
  10   2   0   17.40    1.60
  10   2   0   19.40    5.90
  10   2   0   23.80    2.00
 -11  -2   0    1.20    0.60
 -11  -2   0   -0.40    0.70
  11   2   0    1.30    0.80
  11   2   0    0.80    0.50
  11   2   0    0.90    0.60
 -12  -2   0    0.00    0.50
 -12  -2   0   -0.10    1.30
  12   2   0    0.00    0.50
  12   2   0   -0.30    1.00
 -13  -2   0    0.10    0.50
  13   2   0    0.20    0.50
 -14  -2   0    0.10    0.40
  14   2   0    0.10    0.40
 -15  -2   0    0.60    0.30
  15   2   0    0.70    0.30
 -16  -2   0    0.20    0.20
 -17   3   0   -0.10    0.20
  16  -3   0    0.00    0.30
 -16   3   0   -0.20    0.30
  15  -3   0    0.30    0.40
 -15   3   0    0.20    0.30
  14  -3   0    0.30    0.50
 -14   3   0    0.50    0.50
  13  -3   0    0.30    0.50
 -13   3   0    0.30    0.50
 -13   3   0    0.20    1.00
  12  -3   0    1.10    0.60
  12  -3   0    1.60    0.90
  12  -3   0   -7.10    7.00
 -12   3   0    0.20    0.70
 -12   3   0    0.80    0.60
  11  -3   0   19.20    1.70
  11  -3   0   14.00    1.40
  11  -3   0   14.40    2.40
  11  -3   0   15.30    1.20
 -11   3   0   14.90    1.00
 -11   3   0   17.20    1.50
 -11   3   0   21.00    1.60
  10  -3   0    3.10    3.50
  10  -3   0    7.10    0.90
  10  -3   0    6.30    0.70
  10  -3   0    6.60    0.90
 -10   3   0    7.10    0.90
 -10   3   0    4.40    0.50
 -10   3   0    6.60    0.90
   9  -3   0   10.10    0.90
   9  -3   0    7.00    2.80
   9  -3   0   12.60    2.00
   9  -3   0   10.20    1.10
   9  -3   0   11.40    1.50
  -9   3   0    9.20    0.70
  -9   3   0   10.40    1.30
  -9   3   0   10.60    1.00
   8  -3   0   37.90    2.30
   8  -3   0   45.00    3.40
   8  -3   0   35.40    3.80
   8  -3   0   40.90    2.50
  -8   3   0   40.40    2.40
  -8   3   0   36.10    2.20
   7  -3   0   16.40    2.30
   7  -3   0   12.90    1.10
   7  -3   0   16.50    1.90
   7  -3   0   11.20    1.00
   7  -3   0   11.40    1.10
  -7   3   0   11.30    1.10
  -7   3   0   13.60    0.80
   6  -3   0  196.68   10.80
   6  -3   0  195.58   10.70
   6  -3   0  204.58   11.20
   6  -3   0  208.88   11.50
  -6   3   0  206.18   10.80
   5  -3   0   29.30    2.10
   5  -3   0   34.70    2.60
   5  -3   0   29.80    1.90
   5  -3   0   31.30    1.80
  -5   3   0   30.60    1.90
   4  -3   0 1648.44   86.59
   3  -3   0  167.28    9.30
   3  -3   0  176.88    9.30
   3  -3   0  173.98    9.60
   3  -3   0  184.68    9.60
  -3   3   0  177.08    9.30
   2  -3   0   54.79    3.20
   2  -3   0   54.59    3.00
   2  -3   0   55.39    3.30
  -2   3   0   57.19    3.00
   1  -3   0  108.79    6.00
   1  -3   0  109.99    5.80
   0  -3   0   17.60    1.20
   0  -3   0   18.60    1.40
   0  -3   0   18.90    1.10
   0   3   0   18.10    1.10
  -1  -3   0    7.20    0.80
  -1  -3   0    7.10    1.00
  -1  -3   0    6.90    0.60
   1   3   0    7.60    0.60
  -2  -3   0   50.59    2.70
  -2  -3   0   48.20    2.90
  -2  -3   0   47.90    3.10
   2   3   0   49.99    2.70
  -3  -3   0    5.80    0.90
  -3  -3   0    4.70    0.50
  -3  -3   0    4.00    1.20
  -4  -3   0    2.80    1.30
  -4  -3   0    3.00    0.50
  -4  -3   0    2.60    0.80
  -5  -3   0   53.79    4.20
  -5  -3   0   56.29    3.20
   5   3   0   57.59    3.10
  -6  -3   0    1.80    0.50
  -6  -3   0    2.20    0.30
   6   3   0    2.10    0.40
  -7  -3   0    1.90    0.30
  -7  -3   0    2.10    0.60
  -7  -3   0    1.80    0.50
   7   3   0    1.20    0.60
   7   3   0    1.60    0.70
   7   3   0    1.10    0.40
   7   3   0    1.80    2.10
  -8  -3   0    0.70    0.50
  -8  -3   0    0.40    0.20
  -8  -3   0   -0.10    0.50
   8   3   0   -2.60    3.00
   8   3   0   -0.20    0.30
   8   3   0    0.00    0.40
   8   3   0    0.50    0.60
   8   3   0   -0.10    1.10
  -9  -3   0    4.30    0.80
  -9  -3   0    5.50    1.00
   9   3   0    3.00    0.70
   9   3   0    4.90    0.90
   9   3   0    4.00    0.60
   9   3   0   11.50    4.50
 -10  -3   0    6.60    1.20
 -10  -3   0    6.30    0.90
  10   3   0    4.90    0.70
  10   3   0    5.30    0.90
  10   3   0    4.40    1.00
 -11  -3   0    1.50    0.70
 -11  -3   0    1.20    0.90
  11   3   0    0.90    0.40
  11   3   0    1.00    0.90
  11   3   0    0.90    0.60
 -12  -3   0   -0.50    0.40
  12   3   0    0.00    0.40
  12   3   0   -0.10    0.80
 -13  -3   0    0.50    0.50
  13   3   0    0.20    0.40
 -14  -3   0    0.60    0.40
  14   3   0   -0.10    0.30
 -15  -3   0    0.30    0.30
  15   3   0    0.30    0.30
  17  -4   0   -0.40    0.20
 -17   4   0    0.00    0.20
  16  -4   0    1.00    0.40
 -16   4   0    1.00    0.40
  15  -4   0    0.60    0.50
 -15   4   0    0.20    0.50
  14  -4   0    1.00    0.50
 -14   4   0    0.10    0.50
  13  -4   0    0.30    0.60
  13  -4   0    0.20    0.90
 -13   4   0    0.20    0.60
 -13   4   0    0.50    0.80
  12  -4   0    0.80    1.00
  12  -4   0   -0.10    0.50
  12  -4   0   -6.20    6.70
 -12   4   0    1.00    0.70
 -12   4   0    0.90    0.60
  11  -4   0   12.30    1.30
  11  -4   0   12.00    1.20
  11  -4   0   10.80    1.00
  11  -4   0   17.50    3.10
 -11   4   0   13.50    1.30
 -11   4   0   16.00    1.50
 -11   4   0    9.50    0.80
  10  -4   0   15.80    1.20
  10  -4   0   16.80    1.40
  10  -4   0   17.10    2.50
  10  -4   0   17.90    4.10
  10  -4   0   20.40    1.60
 -10   4   0   15.50    1.40
 -10   4   0   17.40    1.40
 -10   4   0   13.80    1.00
   9  -4   0    0.80    1.10
   9  -4   0    0.10    0.60
   9  -4   0    0.50    0.40
   9  -4   0    1.00    0.60
   9  -4   0   -0.20    2.60
  -9   4   0    0.70    0.30
  -9   4   0    0.10    0.40
  -9   4   0   -0.10    0.50
   8  -4   0  199.58   12.00
   8  -4   0  214.48   11.40
   8  -4   0  195.58   12.50
   8  -4   0  220.48   11.30
  -8   4   0  222.88   11.20
  -8   4   0  215.38   11.50
   7  -4   0   37.00    2.40
   7  -4   0   37.50    3.50
   7  -4   0   41.30    2.30
   7  -4   0   39.50    2.40
  -7   4   0   44.30    2.30
  -7   4   0   38.70    2.40
   6  -4   0    0.60    0.60
   6  -4   0    1.40    0.40
   6  -4   0    0.40    1.20
   6  -4   0    0.40    0.50
  -6   4   0    1.10    0.40
   5  -4   0  448.66   23.60
   5  -4   0  459.55   24.10
   5  -4   0  444.66   23.90
   5  -4   0  435.96   23.50
   4  -4   0  150.48    8.40
   4  -4   0  161.28    9.00
   4  -4   0  159.58    8.40
  -4   4   0  157.58    8.40
   3  -4   0   78.49    4.30
   3  -4   0   81.99    4.70
  -3   4   0   78.99    4.30
   2  -4   0  280.17   15.30
   2  -4   0  294.17   15.40
   1  -4   0  305.07   16.80
   1  -4   0  322.17   16.80
   0  -4   0  165.88    8.80
   0  -4   0  157.38    8.50
   0   4   0  156.68    8.50
  -1  -4   0   34.90    2.00
  -1  -4   0   35.20    2.40
   1   4   0   34.20    2.00
  -2  -4   0  132.79    7.00
   2   4   0  128.39    7.00
  -3  -4   0  333.77   17.90
  -3  -4   0  340.17   18.30
   3   4   0  339.17   17.90
  -4  -4   0   87.19    4.90
  -4  -4   0   84.39    5.30
  -4  -4   0   94.19    5.80
   4   4   0   89.89    4.90
  -5  -4   0   95.29    5.30
  -5  -4   0   94.39    6.50
  -5  -4   0   93.29    5.90
   5   4   0   97.89    5.20
   5   4   0   96.49    5.30
  -6  -4   0   16.30    1.00
  -6  -4   0   13.70    4.30
  -6  -4   0   17.60    1.40
  -6  -4   0   20.10    2.50
   6   4   0   17.60    1.20
   6   4   0   17.60    1.40
  -7  -4   0    1.20    0.60
  -7  -4   0    2.20    0.30
  -7  -4   0    1.20    0.60
   7   4   0    1.40    0.40
   7   4   0    2.00    0.50
   7   4   0    2.00    0.70
  -8  -4   0   -0.10    0.50
  -8  -4   0    0.20    0.60
  -8  -4   0    0.20    0.20
   8   4   0   -0.20    0.60
   8   4   0   -3.50    3.40
   8   4   0    0.20    0.40
   8   4   0    0.10    0.30
  -9  -4   0   -0.20    0.60
   9   4   0    1.00    0.60
   9   4   0    0.30    0.40
   9   4   0    3.80    5.10
   9   4   0    0.00    0.70
 -10  -4   0    5.10    1.20
 -10  -4   0    6.60    1.00
  10   4   0    4.50    0.80
  10   4   0    9.50    1.80
  10   4   0    4.90    0.70
 -11  -4   0    4.00    0.80
 -11  -4   0    7.40    1.40
  11   4   0    4.10    1.10
  11   4   0    4.70    1.00
 -12  -4   0   -0.30    0.50
  12   4   0   -0.10    0.50
 -13  -4   0    0.20    0.40
  13   4   0    0.30    0.40
 -14  -4   0   -0.10    0.30
  14   4   0    0.30    0.30
 -15  -4   0    0.10    0.20
  17  -5   0   -0.10    0.20
 -17   5   0    0.30    0.20
  16  -5   0    0.00    0.30
 -16   5   0    0.10    0.30
  15  -5   0    0.20    0.50
 -15   5   0    1.80    0.60
  14  -5   0    0.30    0.50
 -14   5   0   -0.10    0.50
  13  -5   0   12.30   10.40
  12  -5   0    2.20    6.60
  12  -5   0    1.60    1.30
  12  -5   0    0.10    0.60
 -12   5   0    0.50    0.80
 -12   5   0   -0.20    0.20
 -12   5   0    0.30    0.60
  11  -5   0   -0.40    0.60
  11  -5   0    0.50    0.60
  11  -5   0    0.10    1.20
  11  -5   0   -0.10    0.30
 -11   5   0    0.40    0.30
 -11   5   0   -0.30    0.50
 -11   5   0    0.30    0.60
  10  -5   0   38.80    3.60
  10  -5   0   40.50    5.30
  10  -5   0   41.50    2.60
  10  -5   0   43.00    2.70
  10  -5   0   39.80    2.40
 -10   5   0   39.90    2.30
 -10   5   0   42.70    2.70
 -10   5   0   44.30    2.70
   9  -5   0   12.70    3.10
   9  -5   0   14.00    1.10
   9  -5   0   13.20    1.20
   9  -5   0   18.10    2.40
   9  -5   0   15.20    1.40
  -9   5   0   15.10    1.40
  -9   5   0   12.50    1.00
  -9   5   0   14.70    1.30
   8  -5   0  217.98   13.20
   8  -5   0  234.68   11.80
   8  -5   0  216.28   11.90
   8  -5   0  200.68   12.50
   8  -5   0  218.18   11.90
  -8   5   0  236.78   11.70
  -8   5   0  223.98   12.00
   7  -5   0    7.70    0.70
   7  -5   0    7.10    1.30
   7  -5   0    6.90    0.80
   7  -5   0    8.40    0.90
   7  -5   0    6.10    1.90
  -7   5   0    8.10    0.60
  -7   5   0    6.80    0.80
   6  -5   0  102.39    6.10
   6  -5   0  111.79    6.10
   6  -5   0  115.59    7.00
  -6   5   0  113.19    6.20
  -6   5   0  118.59    6.00
   5  -5   0    6.40    0.70
   5  -5   0    7.40    0.70
   5  -5   0    4.50    1.40
   5  -5   0    7.60    1.10
  -5   5   0    7.40    0.90
   4  -5   0   36.50    2.90
   4  -5   0   37.40    2.20
   4  -5   0   38.60    2.20
   4  -5   0   38.90    2.50
  -4   5   0   38.50    2.20
   3  -5   0   55.49    3.10
   3  -5   0   54.69    3.70
  -3   5   0   55.09    3.10
   2  -5   0   19.70    1.20
   2  -5   0   18.10    1.70
  -2   5   0   21.00    1.30
   1  -5   0  525.55   28.50
   1  -5   0  552.14   28.60
   0  -5   0   33.10    2.40
   0  -5   0   35.00    2.00
   0  -5   0   33.90    2.20
   0   5   0   35.10    2.00
  -1  -5   0    7.00    0.90
  -1  -5   0    6.20    1.10
  -1  -5   0    6.90    0.70
   1   5   0    6.80    0.70
  -2  -5   0  197.48   10.90
  -2  -5   0  200.18   10.50
  -2  -5   0  192.28   10.70
   2   5   0  195.78   10.50
  -3  -5   0   10.60    0.90
  -3  -5   0   11.50    1.60
  -3  -5   0    9.80    1.20
   3   5   0   10.00    0.90
  -4  -5   0   32.70    2.10
  -4  -5   0   35.20    3.10
  -4  -5   0   36.20    2.70
   4   5   0   36.00    2.20
   4   5   0   33.60    2.00
  -5  -5   0    0.60    0.50
  -5  -5   0    1.10    1.20
  -5  -5   0    1.50    1.90
  -5  -5   0    0.70    0.30
   5   5   0    0.50    0.30
   5   5   0    0.20    0.50
  -6  -5   0   28.40    1.90
  -6  -5   0   29.30    1.80
  -6  -5   0   25.90    3.70
  -6  -5   0   35.40    3.40
  -6  -5   0   24.90    1.60
   6   5   0   29.30    2.00
   6   5   0   27.70    1.70
  -7  -5   0    8.60    1.00
  -7  -5   0    7.40    0.60
  -7  -5   0    7.70    1.00
   7   5   0   11.10    1.30
   7   5   0    9.00    0.80
   7   5   0    9.00    0.90
  -8  -5   0    0.40    0.60
  -8  -5   0   -0.40    0.50
   8   5   0    0.10    0.40
   8   5   0   -0.20    0.40
   8   5   0    0.00    0.70
   8   5   0    2.60    4.20
  -9  -5   0    9.10    1.30
   9   5   0    8.50    1.30
   9   5   0    6.30    0.80
   9   5   0    7.00    0.90
 -10  -5   0    3.40    0.80
 -10  -5   0   -0.20    0.90
  10   5   0    1.70    0.60
  10   5   0    1.70    0.80
  10   5   0    3.00    0.60
 -11  -5   0    4.30    0.80
  11   5   0    2.50    1.20
  11   5   0    2.50    0.60
 -12  -5   0    1.50    0.60
  12   5   0    0.60    0.40
 -13  -5   0    0.10    0.40
  13   5   0    0.50    0.30
 -14  -5   0    0.20    0.30
  14   5   0    0.60    0.30
 -15  -5   0    0.00    0.20
  17  -6   0   -0.10    0.30
 -17   6   0    0.20    0.20
  16  -6   0    0.20    0.30
 -16   6   0   -0.10    0.30
  15  -6   0    0.80    0.50
 -15   6   0    0.50    0.50
  14  -6   0    0.50    0.60
 -14   6   0    0.60    0.50
  13  -6   0   -0.20    0.80
  13  -6   0    2.00    0.90
  13  -6   0   11.70    9.70
 -13   6   0    0.70    0.80
 -13   6   0    0.40    0.60
  12  -6   0   14.40    2.20
  12  -6   0   11.50    1.30
  12  -6   0    7.60    6.80
 -12   6   0   12.10    1.40
 -12   6   0    8.60    1.10
  11  -6   0    1.80    2.40
  11  -6   0    2.10    0.70
  11  -6   0   -1.70    5.90
  11  -6   0    2.40    0.80
 -11   6   0    2.50    0.70
 -11   6   0    1.60    0.70
 -11   6   0    2.40    0.40
  10  -6   0   36.40    3.80
  10  -6   0   26.60    2.10
  10  -6   0   24.60    1.60
  10  -6   0   22.90    4.70
  10  -6   0   27.50    1.90
 -10   6   0   26.30    1.90
 -10   6   0   26.00    1.60
 -10   6   0   26.90    1.90
   9  -6   0  107.49    8.10
   9  -6   0  113.19    5.90
   9  -6   0  108.89    6.10
   9  -6   0  106.69    6.10
  -9   6   0  110.49    5.90
  -9   6   0  104.19    6.10
   8  -6   0    0.60    0.50
   8  -6   0   -0.40    0.60
   8  -6   0    1.10    0.60
   8  -6   0   -0.10    0.70
   8  -6   0    0.10    0.30
   8  -6   0    4.40    2.30
  -8   6   0    0.30    0.30
  -8   6   0   -0.30    0.40
   7  -6   0   68.69    4.30
   7  -6   0   73.49    5.50
   7  -6   0   86.39    5.20
   7  -6   0   73.49    4.30
   7  -6   0   77.89    4.30
  -7   6   0   76.89    4.30
  -7   6   0   79.09    4.10
   6  -6   0   64.89    4.10
   6  -6   0   65.79    3.60
   6  -6   0   61.09    3.60
   6  -6   0   65.99    4.60
  -6   6   0   63.49    3.60
  -6   6   0   58.19    3.60
   5  -6   0   21.10    2.40
   5  -6   0   18.80    1.30
   5  -6   0   19.30    1.70
   5  -6   0   17.90    1.30
  -5   6   0   18.40    1.30
   4  -6   0  123.19    6.60
   4  -6   0  120.29    7.20
  -4   6   0  124.39    6.70
   3  -6   0    0.00    0.30
   3  -6   0    0.00    0.50
   3  -6   0    0.10    0.90
  -3   6   0   -0.10    0.30
   2  -6   0  105.29    6.30
   2  -6   0  110.59    6.00
   2  -6   0  113.09    6.50
  -2   6   0  117.59    6.10
   1  -6   0  310.67   16.40
   1  -6   0  301.17   16.70
   1  -6   0  314.37   16.80
  -1   6   0  317.27   16.50
   0  -6   0   35.80    2.60
   0  -6   0   35.70    2.10
   0   6   0   34.40    2.10
  -1  -6   0  106.89    5.70
  -1  -6   0   95.19    5.90
  -1  -6   0  106.09    6.10
   1   6   0  107.89    5.70
  -2  -6   0   40.80    2.30
  -2  -6   0   35.40    2.60
  -2  -6   0   38.20    2.90
   2   6   0   38.40    2.30
  -3  -6   0    5.60    0.70
  -3  -6   0    4.70    0.90
  -3  -6   0    6.00    1.40
   3   6   0    5.30    0.50
   3   6   0    5.30    0.70
  -4  -6   0    3.40    0.60
  -4  -6   0    3.80    1.70
  -4  -6   0    4.10    1.00
   4   6   0    3.80    0.40
   4   6   0    3.10    0.60
  -5  -6   0    1.60    1.20
  -5  -6   0    3.90    0.70
  -5  -6   0    3.80    0.40
  -5  -6   0    1.90    2.10
   5   6   0    4.60    0.80
   5   6   0    4.10    0.50
  -6  -6   0    1.80    0.60
  -6  -6   0    1.60    0.30
  -6  -6   0    1.50    1.10
  -6  -6   0    0.80    2.60
  -6  -6   0    1.10    0.60
   6   6   0    0.90    0.40
   6   6   0    0.80    0.30
   6   6   0    3.40    0.80
  -7  -6   0   21.20    1.60
  -7  -6   0   20.90    1.90
   7   6   0   21.10    1.90
   7   6   0   21.60    1.50
   7   6   0   23.40    1.50
  -8  -6   0    0.60    0.60
  -8  -6   0    1.80    0.80
   8   6   0    0.90    0.40
   8   6   0    0.00    0.50
   8   6   0    1.70    0.80
  -9  -6   0    1.90    1.00
   9   6   0    1.40    0.50
   9   6   0    0.80    0.60
 -10  -6   0    4.10    0.80
 -10  -6   0    4.70    1.30
  10   6   0    4.20    0.60
  10   6   0    3.20    0.70
  10   6   0    7.00    1.20
 -11  -6   0    0.90    0.50
  11   6   0    0.60    0.50
 -12  -6   0    2.10    0.60
  12   6   0    0.60    0.50
 -13  -6   0    0.10    0.30
  13   6   0    0.60    0.30
 -14  -6   0    0.10    0.20
  14   6   0   -0.10    0.20
  17  -7   0   -0.20    0.20
 -17   7   0   -0.20    0.20
  16  -7   0    0.10    0.30
 -16   7   0   -0.10    0.30
  15  -7   0   -0.10    0.40
 -15   7   0    0.10    0.50
 -14   7   0    6.70    0.90
  13  -7   0    7.20    1.40
  13  -7   0  -14.50    9.20
  13  -7   0    6.90    1.20
 -13   7   0    9.00    1.20
  12  -7   0    3.00    2.30
  12  -7   0    3.30    6.70
  12  -7   0    4.10    0.90
  12  -7   0    5.80    1.10
 -12   7   0    6.50    1.00
 -12   7   0    5.90    0.50
 -12   7   0    8.30    1.20
  11  -7   0   10.80    2.40
  11  -7   0    4.80    5.10
  11  -7   0    3.40    0.90
  11  -7   0    6.50    0.90
 -11   7   0    6.20    0.90
 -11   7   0    6.10    0.60
 -11   7   0    5.90    0.90
  10  -7   0   23.50    1.90
  10  -7   0   23.60    4.80
  10  -7   0   22.80    1.90
  10  -7   0   27.00    1.90
  10  -7   0   24.80    2.80
 -10   7   0   25.00    1.50
 -10   7   0   24.60    1.90
 -10   7   0   23.90    1.80
   9  -7   0   37.40    4.50
   9  -7   0   33.00    2.30
   9  -7   0   32.10    1.90
   9  -7   0   29.70    2.90
   9  -7   0   34.20    2.20
   9  -7   0   34.20    2.30
   9  -7   0   29.70    2.40
  -9   7   0   31.70    2.30
  -9   7   0   29.90    2.20
  -9   7   0   33.20    1.90
   8  -7   0    7.20    0.70
   8  -7   0    8.10    0.90
   8  -7   0    8.10    1.00
   8  -7   0    5.60    1.30
   8  -7   0    8.60    1.00
   8  -7   0    6.20    2.50
  -8   7   0    7.20    0.90
  -8   7   0    7.40    0.60
   7  -7   0   19.50    2.60
   7  -7   0   21.70    1.50
   7  -7   0   20.80    1.50
   7  -7   0   21.80    2.10
   7  -7   0   18.00    1.50
  -7   7   0   22.70    1.50
  -7   7   0   21.90    1.30
   6  -7   0   95.69    5.40
   6  -7   0   96.39    5.40
   6  -7   0   97.39    6.40
  -6   7   0   95.69    5.40
  -6   7   0  100.89    5.20
   5  -7   0   59.89    4.30
   5  -7   0   56.69    3.30
  -5   7   0   59.29    3.20
  -5   7   0   56.89    3.40
   4  -7   0    0.30    0.60
   4  -7   0    1.50    1.20
   4  -7   0    0.70    0.40
  -4   7   0   -0.10    0.40
   3  -7   0  217.08   11.80
   3  -7   0  229.68   12.60
   3  -7   0  220.88   12.40
   2  -7   0  138.89    7.40
   2  -7   0  138.09    7.90
   2  -7   0  129.39    8.30
  -2   7   0  139.49    7.40
   1  -7   0  129.09    7.70
   1  -7   0  136.59    7.20
  -1   7   0  134.09    7.20
   0  -7   0   70.49    4.30
   0  -7   0   73.59    4.60
   0  -7   0   73.69    4.00
   0   7   0   70.59    4.20
  -1  -7   0    0.70    0.40
  -1  -7   0    1.70    1.00
  -1  -7   0    1.30    0.60
   1   7   0    1.20    0.50
  -2  -7   0  127.09    7.40
  -2  -7   0  132.49    7.70
  -2  -7   0  126.69    7.10
   2   7   0  129.79    7.10
  -3  -7   0   55.89    4.20
  -3  -7   0   64.59    4.00
  -3  -7   0   49.60    3.20
   3   7   0   55.39    3.30
   3   7   0   54.59    3.00
  -4  -7   0    0.60    1.80
  -4  -7   0    0.60    0.50
  -4  -7   0    0.70    0.90
   4   7   0    1.30    0.30
   4   7   0    0.50    0.50
  -5  -7   0   33.10    2.50
  -5  -7   0   36.30    4.70
  -5  -7   0   38.80    3.20
  -5  -7   0   37.20    2.60
  -5  -7   0   42.10    2.20
   5   7   0   34.80    2.50
   5   7   0   38.00    2.20
  -6  -7   0    2.70    0.60
  -6  -7   0    1.70    1.10
  -6  -7   0    2.00    0.70
  -6  -7   0    5.00    3.20
   6   7   0    2.00    0.50
   6   7   0    3.00    0.80
   6   7   0    2.90    0.50
  -7  -7   0    6.40    1.10
  -7  -7   0    7.80    1.00
   7   7   0    7.70    0.80
   7   7   0    8.00    1.20
   7   7   0    6.60    0.70
  -8  -7   0    0.50    0.80
  -8  -7   0    0.40    0.60
   8   7   0    0.80    0.80
   8   7   0    0.80    0.50
   8   7   0    0.90    0.50
  -9  -7   0    4.60    1.20
   9   7   0    5.30    1.20
   9   7   0    5.00    0.70
   9   7   0    4.20    0.80
 -10  -7   0    0.50    0.60
  10   7   0   -0.20    0.40
  10   7   0   -0.20    0.30
  10   7   0   -0.20    1.30
 -11  -7   0    0.40    0.50
  11   7   0    0.60    0.40
 -12  -7   0   -0.20    0.40
  12   7   0   -0.20    0.40
 -13  -7   0    0.50    0.30
  13   7   0   -0.10    0.30
 -14  -7   0    0.30    0.20
  17  -8   0    0.20    0.30
 -17   8   0    0.40    0.30
  16  -8   0    0.30    0.40
 -16   8   0    0.10    0.30
  15  -8   0   -0.40    0.40
 -15   8   0    0.10    0.40
  14  -8   0    0.80    0.60
 -14   8   0    2.20    0.60
  13  -8   0   14.30    1.50
  13  -8   0   15.00    2.30
  13  -8   0   17.80    9.70
 -13   8   0   15.40    1.50
 -13   8   0   20.70    1.90
  12  -8   0    0.70    0.80
  12  -8   0    0.10    0.60
  12  -8   0   -4.90    6.70
  12  -8   0    1.70    1.90
 -12   8   0    0.40    0.30
 -12   8   0    0.10    0.60
 -12   8   0    0.30    0.60
  11  -8   0   -2.70    5.20
  11  -8   0   -0.70    1.20
  11  -8   0    0.10    0.60
  11  -8   0    0.90    0.80
 -11   8   0   -0.40    0.30
 -11   8   0    0.70    0.50
 -11   8   0   -0.50    0.50
  10  -8   0   -1.10    3.90
  10  -8   0    0.50    0.60
  10  -8   0    0.40    0.60
  10  -8   0    0.10    0.70
  10  -8   0   -0.60    1.70
 -10   8   0   -0.70    0.50
 -10   8   0    0.30    0.60
 -10   8   0    0.00    0.30
   9  -8   0    2.00    1.10
   9  -8   0    4.20    0.90
   9  -8   0    2.40    0.50
   9  -8   0    4.40    0.80
   9  -8   0    4.40    0.80
   9  -8   0    3.30    3.00
   9  -8   0    3.00    0.80
  -9   8   0    3.00    0.70
  -9   8   0    2.20    0.70
  -9   8   0    4.10    0.50
   8  -8   0   11.30    1.20
   8  -8   0   11.40    1.10
   8  -8   0   11.50    1.10
   8  -8   0   11.70    2.80
   8  -8   0    9.10    1.60
   8  -8   0   14.20    1.50
   8  -8   0   13.00    0.90
  -8   8   0   12.30    1.10
  -8   8   0   12.00    1.20
  -8   8   0   12.30    1.00
   7  -8   0   27.10    1.90
   7  -8   0   27.30    1.70
   7  -8   0   29.30    3.40
   7  -8   0   26.30    1.90
  -7   8   0   30.30    1.60
  -7   8   0   25.70    1.90
   6  -8   0   24.40    1.70
   6  -8   0   23.40    2.80
   6  -8   0   22.80    1.70
   6  -8   0   23.80    2.20
  -6   8   0   25.90    1.50
  -6   8   0   26.80    1.70
   5  -8   0  245.58   13.00
   5  -8   0  230.08   13.40
   5  -8   0  238.58   13.80
   5  -8   0  243.58   13.00
  -5   8   0  252.57   12.80
  -5   8   0  242.88   13.00
   4  -8   0    0.80    1.40
   4  -8   0    0.50    0.80
   4  -8   0    0.10    0.40
  -4   8   0    0.70    0.50
   3  -8   0    0.20    0.60
   3  -8   0   -0.20    0.40
   3  -8   0    1.40    1.10
  -3   8   0    0.40    0.50
   2  -8   0    0.10    1.20
   2  -8   0    1.40    1.00
   2  -8   0    0.40    0.40
  -2   8   0    0.70    0.50
   1  -8   0    0.10    0.50
   1  -8   0    0.60    1.00
   1  -8   0    0.80    0.40
  -1   8   0    0.50    0.50
   0  -8   0   45.10    3.50
   0  -8   0   41.60    2.70
   0   8   0   49.99    2.80
  -1  -8   0   90.69    5.70
  -1  -8   0   86.59    5.00
  -1  -8   0   87.59    5.40
   1   8   0   90.49    5.10
   1   8   0   96.09    4.90
  -2  -8   0    0.00    0.40
  -2  -8   0    0.30    1.30
  -2  -8   0    0.40    0.60
   2   8   0   -0.40    0.50
   2   8   0    0.40    0.20
  -3  -8   0   20.60    2.10
  -3  -8   0   20.40    1.60
  -3  -8   0   22.50    2.70
   3   8   0   21.80    1.60
   3   8   0   19.40    1.20
  -4  -8   0   -0.10    0.50
  -4  -8   0    0.40    0.90
  -4  -8   0    0.20    0.40
  -4  -8   0    1.30    2.10
   4   8   0    0.30    0.40
   4   8   0    0.60    0.60
  -5  -8   0    7.70    1.60
  -5  -8   0   10.40    0.90
  -5  -8   0    9.30    3.10
  -5  -8   0   10.00    1.20
   5   8   0    9.10    1.00
   5   8   0    9.00    0.80
   5   8   0    9.00    1.20
  -6  -8   0   10.60    2.00
  -6  -8   0   11.20    1.10
  -6  -8   0    8.30    1.20
  -6  -8   0    9.40    3.70
   6   8   0   10.20    0.90
   6   8   0   12.00    1.40
   6   8   0   10.20    1.00
  -7  -8   0    6.10    0.80
  -7  -8   0    3.00    0.90
   7   8   0    4.50    0.60
   7   8   0    5.40    1.10
   7   8   0    5.10    0.70
  -8  -8   0   28.80    3.60
  -8  -8   0   18.40    1.60
   8   8   0   20.70    2.10
   8   8   0   21.50    1.60
   8   8   0   19.90    1.50
   9   8   0    0.30    0.80
   9   8   0    0.30    0.40
 -10  -8   0   -0.10    0.50
  10   8   0    0.30    0.40
 -11  -8   0   -0.40    0.40
  11   8   0   -0.30    0.40
 -12  -8   0    0.80    0.40
  12   8   0    0.30    0.30
 -13  -8   0    0.20    0.20
  13   8   0    0.00    0.20
  17  -9   0    0.10    0.30
 -17   9   0   -0.10    0.20
  16  -9   0    0.40    0.40
 -16   9   0    0.20    0.30
  15  -9   0    0.80    0.60
 -15   9   0    1.50    0.50
  14  -9   0    0.90    0.60
 -14   9   0    2.70    0.60
  13  -9   0   16.20    9.80
  13  -9   0    1.20    0.60
  13  -9   0    0.70    1.00
 -13   9   0    1.50    0.70
 -13   9   0    0.50    0.90
  12  -9   0   -0.40    7.60
  12  -9   0   -0.40    0.80
  12  -9   0    0.20    0.60
  12  -9   0    1.60    1.50
 -12   9   0   -0.50    0.60
 -12   9   0    0.20    0.30
 -12   9   0   -0.30    0.60
  11  -9   0    5.40    1.60
  11  -9   0   10.50    5.60
  11  -9   0    7.20    1.00
  11  -9   0    6.80    1.20
 -11   9   0    6.20    0.60
 -11   9   0    8.20    1.10
 -11   9   0    7.80    1.10
  10  -9   0   31.50    3.30
  10  -9   0   38.40    7.50
  10  -9   0   35.90    2.50
  10  -9   0   32.10    2.40
  10  -9   0   32.70    2.40
 -10   9   0   31.60    2.30
 -10   9   0   32.00    1.90
 -10   9   0   31.10    2.20
   9  -9   0   21.20    2.90
   9  -9   0   14.00    1.40
   9  -9   0   15.50    1.50
   9  -9   0   14.50    1.40
   9  -9   0   13.60    1.40
   9  -9   0   12.00    3.80
  -9   9   0   17.00    1.50
  -9   9   0   15.00    1.00
  -9   9   0   13.50    1.30
   8  -9   0   22.00    1.50
   8  -9   0   24.00    1.90
   8  -9   0   26.20    1.80
   8  -9   0   23.50    3.50
   8  -9   0   27.90    2.20
   8  -9   0   25.00    1.90
   8  -9   0   26.30    2.60
  -8   9   0   24.80    1.50
  -8   9   0   30.00    2.80
  -8   9   0   24.80    1.70
   7  -9   0  195.38   10.70
   7  -9   0  193.88   11.60
   7  -9   0  213.38   10.90
   7  -9   0  202.38   11.00
   7  -9   0  196.28   12.20
   7  -9   0  198.38   11.10
   7  -9   0  202.68   10.90
  -7   9   0  200.38   11.00
  -7   9   0  209.08   10.70
   6  -9   0  124.49    6.80
   6  -9   0  123.49    6.80
   6  -9   0  121.79    8.10
   6  -9   0  119.99    7.40
   6  -9   0  111.69    6.60
  -6   9   0  121.99    6.80
  -6   9   0  133.69    6.60
   5  -9   0   15.30    1.30
   5  -9   0   13.60    1.70
   5  -9   0   14.20    2.30
   5  -9   0   14.60    1.20
  -5   9   0   15.10    1.00
  -5   9   0   14.60    1.20
   4  -9   0   46.30    2.80
   4  -9   0   45.90    3.30
   4  -9   0   48.10    3.90
  -4   9   0   47.90    2.90
  -4   9   0   49.40    2.60
   3  -9   0    5.30    0.70
   3  -9   0    6.00    1.00
   3  -9   0    4.60    1.60
  -3   9   0    4.60    0.80
   2  -9   0  149.29    8.90
   2  -9   0  147.69    8.20
  -2   9   0  155.08    8.00
  -2   9   0  150.98    8.30
   1  -9   0   13.60    2.00
   1  -9   0   15.90    1.20
  -1   9   0   16.80    1.40
  -1   9   0   18.40    1.00
   0  -9   0    3.20    1.40
   0  -9   0    1.30    0.50
   0  -9   0    1.80    0.80
   0   9   0    2.70    0.30
   0   9   0    1.40    0.60
  -1  -9   0  121.49    7.10
  -1  -9   0  115.59    6.70
   1   9   0  124.79    6.50
   1   9   0  126.19    6.80
  -2  -9   0   91.79    6.10
  -2  -9   0   84.09    5.10
   2   9   0   93.99    4.80
   2   9   0   85.99    5.10
  -3  -9   0    9.00    1.50
  -3  -9   0   11.10    2.30
  -3  -9   0    9.70    1.10
  -3  -9   0   10.40    1.10
   3   9   0    9.60    1.10
   3   9   0   10.50    1.00
  -4  -9   0    4.70    1.70
  -4  -9   0    5.60    2.60
  -4  -9   0    4.10    0.80
  -4  -9   0    4.50    0.60
   4   9   0    4.40    0.50
   4   9   0    3.70    0.60
   4   9   0    3.00    0.90
  -5  -9   0    0.60    0.60
  -5  -9   0    0.90    0.50
  -5  -9   0    0.70    1.10
  -5  -9   0    5.20    3.30
   5   9   0    0.90    0.50
   5   9   0    0.70    0.40
   5   9   0    0.40    0.70
  -6  -9   0    8.30    1.20
  -6  -9   0    9.00    1.90
  -6  -9   0    9.40    4.40
  -6  -9   0    7.70    1.00
   6   9   0   10.70    0.90
   6   9   0    6.40    1.20
   6   9   0   11.00    1.00
  -7  -9   0    9.20    1.40
  -7  -9   0    8.90    1.00
   7   9   0    6.20    1.40
   7   9   0    8.70    1.00
   7   9   0    7.60    0.80
  -8  -9   0    2.60    1.20
  -8  -9   0    2.50    0.70
   8   9   0    1.40    1.00
   8   9   0    2.70    0.60
   8   9   0    3.10    0.60
   9   9   0    5.60    0.80
   9   9   0    8.90    0.90
   9   9   0    7.20    1.40
 -10  -9   0    0.60    0.50
  10   9   0    0.30    0.50
 -11  -9   0    0.30    0.40
  11   9   0   -0.30    0.30
 -12  -9   0    0.30    0.30
  12   9   0   -0.30    0.30
 -13  -9   0    0.00    0.20
  17 -10   0    0.50    0.30
  16 -10   0    0.10    0.30
 -16  10   0    0.10    0.30
  15 -10   0   -0.50    0.50
 -15  10   0   -0.20    0.30
  14 -10   0    0.00    0.50
 -14  10   0    0.10    0.50
  13 -10   0   30.50   15.20
  12 -10   0   21.40    9.30
  12 -10   0   30.00    2.20
  12 -10   0   23.40    1.90
  12 -10   0   35.50    4.70
 -12  10   0   23.20    1.90
 -12  10   0   23.60    2.10
  11 -10   0   20.20    6.30
  11 -10   0   21.20    3.10
  11 -10   0   21.80    2.00
  11 -10   0   18.80    1.70
 -11  10   0   20.70    1.70
 -11  10   0   22.50    2.60
 -11  10   0   20.40    1.30
  10 -10   0    0.30    0.70
  10 -10   0    0.70    4.30
  10 -10   0    0.00    0.60
  10 -10   0    0.70    1.30
 -10  10   0   -0.90    0.50
 -10  10   0   -0.20    0.60
 -10  10   0    0.10    0.30
   9 -10   0    5.80    3.50
   9 -10   0   11.70    1.40
   9 -10   0   11.40    1.30
   9 -10   0   12.20    1.40
   9 -10   0   11.20    1.20
   9 -10   0   10.00    1.90
  -9  10   0   10.60    0.80
  -9  10   0    9.80    1.20
  -9  10   0   10.10    1.20
   8 -10   0    8.50    3.00
   8 -10   0    5.90    1.00
   8 -10   0    5.90    0.90
   8 -10   0    4.60    1.40
   8 -10   0    4.10    0.80
   8 -10   0    5.20    1.00
  -8  10   0    4.50    0.80
  -8  10   0    5.00    0.80
  -8  10   0    6.90    0.60
   7 -10   0    5.60    0.80
   7 -10   0    5.10    2.50
   7 -10   0    6.70    1.00
   7 -10   0    4.00    1.00
   7 -10   0    4.00    0.70
   7 -10   0    6.10    0.80
   7 -10   0    4.40    1.20
  -7  10   0    6.30    0.60
  -7  10   0    5.80    0.80
  -7  10   0    5.70    0.80
   6 -10   0    8.50    1.20
   6 -10   0    7.50    0.90
   6 -10   0    6.40    0.90
   6 -10   0    8.60    1.10
   6 -10   0   12.40    2.20
   6 -10   0    7.20    0.80
   6 -10   0    3.70    2.00
  -6  10   0    5.80    0.90
  -6  10   0    8.70    0.70
   5 -10   0   48.40    4.40
   5 -10   0   49.80    3.10
   5 -10   0   47.50    3.50
   5 -10   0   49.80    3.00
  -5  10   0   50.29    2.80
  -5  10   0   51.29    3.10
   4 -10   0  214.58   12.70
   4 -10   0  236.18   13.40
   4 -10   0  231.98   12.20
  -4  10   0  226.08   12.30
   3 -10   0   78.39    4.60
   3 -10   0   80.39    5.10
  -3  10   0   83.79    4.40
  -3  10   0   79.89    4.70
   2 -10   0    1.70    0.80
   2 -10   0    2.80    0.50
  -2  10   0    2.80    0.30
  -2  10   0    2.50    0.60
   1 -10   0   -0.20    0.60
   1 -10   0    0.40    0.40
   1 -10   0    0.40    1.50
  -1  10   0    1.20    0.20
  -1  10   0    0.00    0.50
   0 -10   0   10.60    2.00
   0 -10   0   10.30    1.10
   0  10   0   12.00    1.20
   0  10   0   10.60    0.70
  -1 -10   0    8.10    1.90
  -1 -10   0    8.10    1.00
  -1 -10   0    6.80    0.70
  -1 -10   0    6.00    1.20
   1  10   0    6.10    1.00
   1  10   0    6.90    0.60
  -2 -10   0   -1.70    1.80
  -2 -10   0    0.20    0.40
  -2 -10   0    0.20    0.50
  -2 -10   0    0.30    0.80
   2  10   0    0.80    0.30
   2  10   0   -0.70    0.60
  -3 -10   0   10.90    1.00
  -3 -10   0   12.00    1.80
  -3 -10   0    9.80    1.20
  -3 -10   0   11.50    2.70
   3  10   0   11.70    0.80
   3  10   0   10.30    1.00
   3  10   0   10.70    1.30
  -4 -10   0   21.40    3.70
  -4 -10   0   18.00    1.50
  -4 -10   0   22.60    2.60
   4  10   0   21.40    1.40
   4  10   0   18.20    1.40
   4  10   0   22.30    2.00
  -5 -10   0   -0.10    1.00
  -5 -10   0    2.90    0.90
  -5 -10   0    0.40    0.50
  -5 -10   0    0.80    3.60
   5  10   0    3.00    0.60
   5  10   0    1.10    0.90
  -6 -10   0    0.30    0.90
  -6 -10   0    1.00    0.60
  -6 -10   0    3.20    4.90
  -6 -10   0    0.90    1.90
   6  10   0    0.40    0.50
   6  10   0    1.30    1.00
   6  10   0    2.30    0.50
  -7 -10   0    1.70    1.10
  -7 -10   0    1.80    0.70
   7  10   0    2.50    1.10
   7  10   0    3.10    0.70
   7  10   0    3.00    0.60
  -8 -10   0    0.90    0.60
   8  10   0    1.20    1.00
   8  10   0    2.20    0.50
   8  10   0    0.70    0.50
   9  10   0    0.50    0.50
 -10 -10   0   -0.20    0.40
  10  10   0    0.20    0.40
 -11 -10   0   -0.20    0.30
  11  10   0   -0.30    0.30
 -12 -10   0    0.30    0.20
  17 -11   0    0.40    0.30
  16 -11   0    0.60    0.40
 -16  11   0    0.40    0.30
  15 -11   0   -0.30    0.40
 -15  11   0    0.00    0.30
  14 -11   0    0.40    0.50
 -14  11   0    0.60    0.40
  13 -11   0   12.60   12.00
  12 -11   0    0.80    1.00
  12 -11   0    0.40    0.60
  12 -11   0    2.70    8.10
  12 -11   0   -0.50    1.70
 -12  11   0    0.80    0.30
 -12  11   0    0.10    0.70
 -12  11   0    0.50    0.70
  11 -11   0   21.50    3.20
  11 -11   0   18.90    6.60
  11 -11   0   22.80    1.80
  11 -11   0   22.50    2.10
 -11  11   0   19.10    1.70
 -11  11   0   17.10    1.80
  10 -11   0    7.20    2.00
  10 -11   0    6.90    1.00
  10 -11   0   -1.00    4.70
  10 -11   0    6.40    1.20
 -10  11   0    7.40    1.00
 -10  11   0    7.60    0.70
 -10  11   0    7.40    1.00
   9 -11   0   16.40    1.60
   9 -11   0   17.20    1.70
   9 -11   0   17.10    2.50
   9 -11   0   13.30    1.50
   9 -11   0   17.60    1.60
  -9  11   0   12.90    1.40
  -9  11   0   15.40    1.10
  -9  11   0   12.10    1.40
   8 -11   0   11.80    3.70
   8 -11   0   18.40    1.50
   8 -11   0   18.20    1.80
   8 -11   0   17.70    1.80
   8 -11   0   24.30    2.80
   8 -11   0   17.40    1.60
  -8  11   0   18.60    1.20
  -8  11   0   16.90    1.40
  -8  11   0   18.90    1.60
   7 -11   0    4.40    0.80
   7 -11   0    3.30    1.30
   7 -11   0    4.70    0.90
   7 -11   0    3.90    1.00
   7 -11   0    3.70    0.70
   7 -11   0    6.90    2.80
  -7  11   0    4.20    0.80
  -7  11   0    4.50    0.90
  -7  11   0    4.90    0.50
   6 -11   0    0.10    0.40
   6 -11   0   -0.10    0.60
   6 -11   0    0.90    0.90
   6 -11   0   -0.10    0.50
   6 -11   0   -1.20    2.20
   6 -11   0   -0.10    0.50
  -6  11   0   -0.80    0.40
  -6  11   0    0.30    0.50
   5 -11   0   38.70    2.60
   5 -11   0   41.00    4.10
   5 -11   0   41.30    3.10
   5 -11   0   38.60    2.50
   5 -11   0   32.10    2.70
  -5  11   0   41.80    2.60
   4 -11   0    0.50    0.50
   4 -11   0    1.10    1.80
   4 -11   0    1.20    0.90
   4 -11   0    0.20    0.70
   4 -11   0    0.40    0.50
  -4  11   0    0.40    0.50
  -4  11   0    0.40    0.20
   3 -11   0  139.79    8.40
   3 -11   0  143.39    8.90
   3 -11   0  148.09    8.10
   3 -11   0  135.59    7.80
   3 -11   0  144.29    7.80
  -3  11   0  146.89    7.90
  -3  11   0  136.99    7.60
   2 -11   0   62.49    5.00
   2 -11   0   66.29    3.60
   2 -11   0   55.99    3.60
  -2  11   0   60.69    3.40
  -2  11   0   61.69    3.70
   1 -11   0    9.70    1.70
   1 -11   0    6.10    0.70
   1 -11   0    6.10    0.80
   1 -11   0    5.50    2.00
  -1  11   0    6.70    1.00
  -1  11   0    5.90    0.60
   0 -11   0    3.80    0.70
   0 -11   0    4.90    2.00
   0 -11   0    3.70    0.70
   0 -11   0    3.80    1.30
   0  11   0    2.60    0.70
   0  11   0    3.30    0.40
  -1 -11   0   -0.50    0.60
  -1 -11   0    0.20    1.90
  -1 -11   0   -0.40    0.50
  -1 -11   0    0.30    0.40
   1  11   0   -0.20    0.40
   1  11   0    0.00    0.20
  -2 -11   0   27.90    2.10
  -2 -11   0   31.70    2.80
  -2 -11   0   26.80    1.80
  -2 -11   0   27.10    3.50
   2  11   0   30.40    2.20
   2  11   0   25.60    2.10
   2  11   0   28.60    1.70
  -3 -11   0   -2.00    2.70
  -3 -11   0    0.50    0.90
  -3 -11   0    0.20    0.50
  -3 -11   0    0.60    1.00
   3  11   0    0.00    0.70
   3  11   0    0.40    0.40
   3  11   0    0.70    0.30
  -4 -11   0   18.60    1.80
  -4 -11   0   20.20    2.60
  -4 -11   0   17.70    1.40
  -4 -11   0   17.80    4.00
   4  11   0   14.70    1.70
   4  11   0   13.70    1.20
   4  11   0   16.90    1.20
  -5 -11   0   11.50    1.50
  -5 -11   0    7.30    4.70
  -5 -11   0   14.80    2.50
  -5 -11   0   14.00    1.20
   5  11   0   12.30    1.10
   5  11   0   13.10    1.60
   5  11   0   11.20    1.30
  -6 -11   0   -0.50    0.90
  -6 -11   0    0.40    1.30
  -6 -11   0    0.30    0.50
  -6 -11   0   10.70    5.80
   6  11   0    0.50    0.50
   6  11   0   -0.20    0.80
   6  11   0    0.50    0.50
  -7 -11   0    0.30    0.60
   7  11   0   -0.60    0.80
   7  11   0    0.70    0.50
   7  11   0    0.90    0.50
  -8 -11   0    1.20    0.60
   8  11   0    1.70    0.40
   8  11   0    0.30    0.40
   9  11   0   -0.10    0.40
 -10 -11   0   -0.30    0.40
  10  11   0    0.10    0.30
 -11 -11   0    0.30    0.30
  11  11   0   -0.20    0.30
 -12 -11   0    0.00    0.20
  17 -12   0   -0.20    0.20
  16 -12   0    0.00    0.30
 -16  12   0    0.40    0.30
  15 -12   0    0.50    0.40
 -15  12   0    0.10    0.40
  14 -12   0    0.20    0.50
 -14  12   0   -0.20    0.40
  13 -12   0    2.40    0.70
 -13  12   0    2.10    0.60
  12 -12   0   13.30    8.60
  12 -12   0    1.00    1.80
  12 -12   0    1.30    0.70
 -12  12   0    1.20    0.60
 -12  12   0    0.40    0.90
  11 -12   0   17.40    1.50
  11 -12   0   19.50    1.80
  11 -12   0   18.50    2.90
  11 -12   0   19.00    8.90
 -11  12   0   15.20    1.10
 -11  12   0   16.10    1.60
 -11  12   0   15.80    1.50
  10 -12   0   24.10    2.10
  10 -12   0   23.70    3.20
  10 -12   0   26.20    6.10
  10 -12   0   27.30    2.00
 -10  12   0   24.30    1.90
 -10  12   0   24.20    2.60
   9 -12   0   11.50    4.30
   9 -12   0    1.30    0.70
   9 -12   0    3.40    0.90
   9 -12   0    2.30    1.40
   9 -12   0    1.80    0.90
  -9  12   0    2.00    0.70
  -9  12   0    0.70    0.70
   8 -12   0   31.30    3.20
   8 -12   0   32.40    2.50
   8 -12   0   35.00    2.40
   8 -12   0   35.00    2.80
   8 -12   0   32.60    2.50
  -8  12   0   32.30    2.40
  -8  12   0   31.00    2.20
   7 -12   0    1.90    0.90
   7 -12   0    6.00    3.10
   7 -12   0    2.00    0.80
   7 -12   0    1.40    0.70
   7 -12   0    1.70    1.20
   7 -12   0    3.00    0.90
  -7  12   0    1.90    0.60
  -7  12   0    2.20    0.80
   6 -12   0    0.40    0.50
   6 -12   0    0.10    0.60
   6 -12   0    0.30    0.60
   6 -12   0   -0.10    1.20
   6 -12   0    0.40    0.80
   6 -12   0   -0.80    2.70
  -6  12   0    0.00    0.50
  -6  12   0    0.40    0.30
  -6  12   0    0.50    0.50
   5 -12   0   21.10    2.70
   5 -12   0   13.70    1.30
   5 -12   0   13.50    1.50
   5 -12   0   13.20    3.00
   5 -12   0   14.30    1.50
   5 -12   0   12.30    1.20
  -5  12   0   14.10    1.40
  -5  12   0   10.20    1.10
  -5  12   0   12.10    0.90
   4 -12   0   15.60    3.00
   4 -12   0   16.20    1.30
   4 -12   0   18.70    1.50
   4 -12   0   18.20    2.20
  -4  12   0   17.10    1.10
  -4  12   0   17.80    1.40
   3 -12   0   -1.50    2.00
   3 -12   0    0.10    0.50
   3 -12   0    1.20    1.00
   3 -12   0    0.20    0.40
  -3  12   0    0.00    0.20
  -3  12   0    0.70    0.80
   2 -12   0   50.19    3.60
   2 -12   0   46.70    2.80
   2 -12   0   44.90    4.40
   2 -12   0   45.10    2.80
  -2  12   0   45.20    2.50
  -2  12   0   38.60    3.10
  -2  12   0   41.70    3.60
   1 -12   0    1.70    0.50
   1 -12   0    0.10    1.90
   1 -12   0    1.60    0.60
   1 -12   0    2.90    1.00
  -1  12   0    0.80    0.50
  -1  12   0    1.90    0.30
  -1  12   0    1.50    0.70
   0 -12   0    1.50    0.50
   0 -12   0    1.80    0.70
   0 -12   0    4.50    2.30
   0 -12   0    2.30    1.30
   0  12   0    3.00    0.90
   0  12   0    3.00    0.60
   0  12   0    2.80    0.40
  -1 -12   0    0.60    0.60
  -1 -12   0    0.50    0.50
  -1 -12   0    0.80    1.50
  -1 -12   0   -2.60    2.30
   1  12   0    0.70    0.70
   1  12   0    0.00    0.40
   1  12   0    0.60    0.30
  -2 -12   0   24.90    2.60
  -2 -12   0   17.90    1.80
  -2 -12   0   19.70    1.60
  -2 -12   0   22.50    3.80
   2  12   0   17.50    1.90
   2  12   0   22.40    1.40
   2  12   0   22.80    1.50
  -3 -12   0   30.10    4.90
  -3 -12   0   38.30    3.50
  -3 -12   0   32.00    2.20
  -3 -12   0   33.60    2.60
   3  12   0   34.90    2.00
   3  12   0   31.60    2.10
   3  12   0   33.40    2.70
  -4 -12   0    7.20    1.20
  -4 -12   0    5.70    1.70
  -4 -12   0   -4.70    4.10
  -4 -12   0    5.40    0.80
   4  12   0    7.10    0.80
   4  12   0    4.50    1.20
   4  12   0    6.10    0.70
  -5 -12   0    3.10    1.30
  -5 -12   0    9.00    5.40
  -5 -12   0    3.30    0.70
  -5 -12   0    6.80    1.40
  -5 -12   0   12.00    2.80
   5  12   0    4.10    0.70
   5  12   0    4.20    1.20
   5  12   0    5.60    0.70
  -6 -12   0    0.60    0.60
  -6 -12   0    0.70    1.50
  -6 -12   0   -1.50    6.90
   6  12   0    0.50    0.60
   6  12   0   -0.30    0.70
   6  12   0    0.40    0.40
  -7 -12   0    0.20    0.50
   7  12   0   -0.40    1.20
   7  12   0    0.40    0.40
   7  12   0    0.50    0.40
  -8 -12   0    0.80    0.50
   8  12   0    0.00    0.40
  -9 -12   0   -0.20    0.50
   9  12   0    0.20    0.30
 -10 -12   0    0.20    0.30
  10  12   0   -0.20    0.30
 -11 -12   0    0.40    0.20
  16 -13   0    0.10    0.30
 -16  13   0    0.30    0.30
  15 -13   0    2.10    0.50
 -15  13   0    2.30    0.50
  14 -13   0    1.20    0.60
 -14  13   0    1.20    0.40
  13 -13   0   -0.40    0.50
 -13  13   0    0.10    0.40
  12 -13   0  -14.20   14.90
  12 -13   0    1.00    0.70
 -12  13   0   -0.10    0.30
 -12  13   0    0.00    0.70
 -12  13   0    0.00    0.50
  11 -13   0   -0.90    0.60
  11 -13   0    0.70    1.70
  11 -13   0   -0.30    1.20
  11 -13   0   -0.40    7.20
 -11  13   0    0.00    0.60
 -11  13   0   -0.70    0.60
 -11  13   0    0.40    0.30
  10 -13   0    7.30    6.00
  10 -13   0    3.20    1.00
  10 -13   0    5.90    0.90
  10 -13   0    5.70    2.10
 -10  13   0    4.40    1.00
 -10  13   0    4.10    0.80
 -10  13   0    3.50    0.50
   9 -13   0    5.20    1.10
   9 -13   0   -0.20    4.70
   9 -13   0    3.60    1.50
   9 -13   0    6.00    1.10
   9 -13   0    4.20    0.80
  -9  13   0    5.60    0.60
  -9  13   0    4.30    0.90
  -9  13   0    3.50    0.90
   8 -13   0    0.60    1.30
   8 -13   0   -5.60    3.90
   8 -13   0    1.90    0.70
   8 -13   0    0.80    0.80
   8 -13   0    2.10    0.90
  -8  13   0    2.00    0.40
  -8  13   0    2.30    0.80
  -8  13   0    0.90    0.70
   7 -13   0   58.99    4.40
   7 -13   0   49.80    3.50
   7 -13   0   53.39    3.40
   7 -13   0   53.29    3.40
  -7  13   0   54.19    3.40
  -7  13   0   53.49    3.00
  -7  13   0   47.60    3.20
   6 -13   0   20.00    3.90
   6 -13   0   29.00    2.00
   6 -13   0   27.00    3.80
   6 -13   0   30.50    2.20
   6 -13   0   30.30    2.30
  -6  13   0   27.50    2.20
  -6  13   0   29.10    1.70
  -6  13   0   28.20    2.00
   5 -13   0    3.00    2.90
   5 -13   0    0.20    0.50
   5 -13   0    0.30    0.70
   5 -13   0    0.90    1.10
   5 -13   0   -0.20    0.60
  -5  13   0    0.40    0.50
  -5  13   0    0.70    0.60
  -5  13   0   -0.20    0.20
   4 -13   0    9.80    1.70
   4 -13   0    9.60    2.90
   4 -13   0    7.40    0.90
   4 -13   0    8.80    1.00
   4 -13   0    8.10    1.20
  -4  13   0    8.80    1.00
  -4  13   0    8.40    1.20
  -4  13   0    7.60    0.70
   3 -13   0    7.20    0.80
   3 -13   0    4.00    2.50
   3 -13   0    6.60    1.50
   3 -13   0    5.50    0.90
  -3  13   0    5.80    0.60
  -3  13   0    6.90    1.00
  -3  13   0    5.40    0.80
   2 -13   0   33.60    2.30
   2 -13   0   37.10    3.10
   2 -13   0   31.20    2.20
   2 -13   0   36.60    4.70
  -2  13   0   34.90    2.40
  -2  13   0   33.10    1.90
  -2  13   0   28.50    2.10
   1 -13   0    4.30    0.80
   1 -13   0    1.60    2.40
   1 -13   0    3.80    0.70
   1 -13   0    4.30    1.20
  -1  13   0    3.70    0.90
  -1  13   0    4.40    0.50
  -1  13   0    4.80    0.70
   0 -13   0   -0.70    0.50
   0 -13   0    0.20    0.40
   0 -13   0    7.80    2.70
   0 -13   0    0.10    1.00
   0  13   0    0.20    0.70
   0  13   0    0.50    0.30
   0  13   0    0.00    0.40
  -1 -13   0    0.50    0.70
  -1 -13   0    1.50    1.20
  -1 -13   0    1.70    0.60
  -1 -13   0    1.30    0.60
  -1 -13   0    0.90    2.90
   1  13   0    0.50    0.70
   1  13   0    1.50    0.50
   1  13   0    1.60    0.40
  -2 -13   0    5.60    0.80
  -2 -13   0    5.60    1.10
  -2 -13   0   10.90    3.70
  -2 -13   0    6.40    1.70
   2  13   0    4.80    1.10
   2  13   0    7.30    1.00
   2  13   0    6.10    0.60
  -3 -13   0   -0.10    0.50
  -3 -13   0    1.00    4.30
  -3 -13   0   -0.10    1.30
  -3 -13   0    0.20    0.80
   3  13   0    0.70    0.50
   3  13   0    0.30    0.40
   3  13   0   -1.10    0.70
  -4 -13   0    4.20    5.10
  -4 -13   0    1.60    1.10
  -4 -13   0    1.70    0.60
  -4 -13   0    1.50    1.50
   4  13   0    2.00    0.50
   4  13   0    0.90    0.90
   4  13   0    1.80    0.50
  -5 -13   0  -14.10    5.90
  -5 -13   0    0.70    0.60
  -5 -13   0    1.50    1.50
   5  13   0    1.10    0.90
   5  13   0    1.40    0.60
   5  13   0    0.50    0.40
  -6 -13   0    2.00    0.60
   6  13   0    2.90    1.30
   6  13   0    2.60    0.60
   6  13   0    2.60    0.60
  -7 -13   0    0.10    0.40
   7  13   0    0.60    0.40
   8  13   0    0.30    0.40
  -9 -13   0   -0.20    0.30
   9  13   0    0.10    0.30
 -10 -13   0    0.10    0.20
  16 -14   0    0.20    0.20
  15 -14   0    0.10    0.40
 -15  14   0    0.30    0.30
  14 -14   0    0.40    0.40
 -14  14   0    0.70    0.40
  13 -14   0    0.10    0.40
 -13  14   0    0.70    0.60
  12 -14   0    2.90    0.70
 -12  14   0    2.10    0.70
  11 -14   0  -13.70    7.70
  11 -14   0    0.80    0.60
  11 -14   0   -1.00    1.50
 -11  14   0    0.30    0.30
 -11  14   0    0.50    0.60
 -11  14   0   -0.90    1.20
  10 -14   0    1.50    6.50
  10 -14   0    2.70    0.70
  10 -14   0    2.50    1.40
  10 -14   0    1.00    1.60
 -10  14   0    2.10    0.40
 -10  14   0    2.60    0.80
 -10  14   0    1.80    0.70
   9 -14   0   26.30    2.10
   9 -14   0   30.00    2.40
   9 -14   0   35.70    4.10
   9 -14   0   31.30    2.70
   9 -14   0   28.40    6.00
  -9  14   0   29.20    1.80
  -9  14   0   26.40    2.10
   8 -14   0   12.70    4.70
   8 -14   0   18.10    1.50
   8 -14   0   15.50    2.30
   8 -14   0   14.70    1.80
   8 -14   0   17.20    1.70
  -8  14   0   17.80    1.10
  -8  14   0   14.60    1.60
  -8  14   0   13.10    1.40
   7 -14   0    7.70    1.30
   7 -14   0    6.50    3.90
   7 -14   0    5.20    1.50
   7 -14   0    7.90    1.10
   7 -14   0    7.20    1.00
  -7  14   0    7.70    1.20
  -7  14   0    7.40    0.90
  -7  14   0    7.70    0.70
   6 -14   0   26.30    4.60
   6 -14   0   33.70    3.40
   6 -14   0   32.00    2.40
   6 -14   0   34.80    2.70
   6 -14   0   33.00    2.30
  -6  14   0   34.60    2.00
  -6  14   0   29.90    2.20
   5 -14   0    2.90    0.70
   5 -14   0    6.00    1.60
   5 -14   0    3.30    0.80
   5 -14   0    2.40    0.90
   5 -14   0    6.10    3.20
  -5  14   0    3.40    0.90
  -5  14   0    1.90    0.70
  -5  14   0    3.30    0.50
   4 -14   0    4.30    0.90
   4 -14   0    0.40    5.00
   4 -14   0    2.10    1.30
   4 -14   0    3.50    1.00
   4 -14   0    3.10    0.90
  -4  14   0    3.00    0.90
  -4  14   0    3.60    0.50
  -4  14   0    2.50    0.70
   3 -14   0    0.80    0.60
   3 -14   0   -0.90    1.00
  -3  14   0    0.30    0.50
  -3  14   0    0.40    0.30
  -3  14   0   -0.20    0.60
   2 -14   0    8.30    1.10
   2 -14   0    5.00    3.00
   2 -14   0    9.30    1.70
   2 -14   0    7.10    0.90
  -2  14   0    7.00    1.10
  -2  14   0    9.00    0.70
  -2  14   0    9.60    1.00
   1 -14   0    8.60    3.20
   1 -14   0    3.10    1.30
   1 -14   0    4.00    0.70
   1 -14   0    4.60    0.90
  -1  14   0    4.50    1.10
  -1  14   0    4.60    0.50
  -1  14   0    3.60    0.70
   0 -14   0    2.20    0.80
   0 -14   0    2.90    1.40
   0 -14   0    2.20    0.60
   0 -14   0   -1.10    3.10
   0  14   0    3.70    0.80
   0  14   0    4.00    1.00
   0  14   0    3.70    0.50
  -1 -14   0   19.10    1.50
  -1 -14   0   24.10    2.90
  -1 -14   0   17.50    4.30
  -1 -14   0   21.70    1.50
  -1 -14   0   18.40    1.80
   1  14   0   19.60    1.50
   1  14   0   15.10    1.80
   1  14   0   20.80    1.50
  -2 -14   0    0.50    0.50
  -2 -14   0    0.40    0.90
  -2 -14   0    4.00    4.30
  -2 -14   0    1.40    1.60
   2  14   0    0.60    0.50
   2  14   0   -0.40    0.30
   2  14   0   -0.30    0.70
  -3 -14   0   -4.40    6.50
  -3 -14   0    0.40    0.50
  -3 -14   0    0.70    1.40
  -3 -14   0    0.40    1.00
   3  14   0    0.40    0.40
   3  14   0    0.40    0.40
   3  14   0   -0.10    0.70
  -4 -14   0    0.10    0.60
  -4 -14   0    7.60    6.30
  -4 -14   0   -1.90    1.70
  -4 -14   0    1.20    1.10
   4  14   0    1.20    0.50
   4  14   0    0.90    0.80
   4  14   0    0.80    0.50
  -5 -14   0    8.80   14.20
  -5 -14   0    1.30    0.50
   5  14   0    1.40    0.50
   5  14   0    1.80    1.00
   5  14   0    1.30    0.50
  -6 -14   0    0.20    0.40
   6  14   0   -0.40    0.40
   6  14   0    0.30    0.60
  -7 -14   0    0.10    0.40
   7  14   0    1.40    0.40
  -8 -14   0    0.30    0.40
   8  14   0    0.10    0.30
  -9 -14   0    0.20    0.30
  16 -15   0    0.10    0.20
  15 -15   0    0.00    0.30
 -15  15   0    0.00    0.20
  14 -15   0    1.50    0.50
 -14  15   0    0.20    0.40
  13 -15   0    0.90    0.50
 -13  15   0    0.50    0.50
  12 -15   0    0.80    0.60
 -12  15   0   -0.30    0.40
  11 -15   0    3.20    9.50
  11 -15   0    2.80    0.70
 -11  15   0    2.10    0.70
  10 -15   0   11.10    3.80
  10 -15   0    2.20    0.70
  10 -15   0   16.50    7.20
 -10  15   0    3.80    0.50
 -10  15   0    2.20    0.70
 -10  15   0    5.90    1.30
   9 -15   0    6.30    1.30
   9 -15   0    4.70    0.90
   9 -15   0    4.60    2.10
   9 -15   0    1.40    6.00
  -9  15   0    3.60    0.50
  -9  15   0    4.10    0.80
  -9  15   0    4.30    0.90
   8 -15   0   29.40    3.30
   8 -15   0   31.80    2.50
   8 -15   0   21.20    5.70
   8 -15   0   25.70    2.20
   8 -15   0   33.10    2.50
  -8  15   0   29.00    1.80
  -8  15   0   29.90    2.30
  -8  15   0   25.50    2.10
   7 -15   0    7.50    1.90
   7 -15   0   11.20    1.30
   7 -15   0    6.30    2.20
   7 -15   0    6.80    1.00
   7 -15   0    7.40    4.50
  -7  15   0    7.00    1.00
  -7  15   0    7.40    1.20
  -7  15   0    9.50    0.80
   6 -15   0    9.00    1.10
   6 -15   0   14.50    1.50
   6 -15   0   12.90    4.30
   6 -15   0   12.00    2.20
   6 -15   0   13.20    1.80
  -6  15   0   10.30    0.90
  -6  15   0   12.00    1.30
  -6  15   0    9.70    1.30
   5 -15   0    1.30    0.70
   5 -15   0    0.40    0.80
   5 -15   0    8.10    3.80
   5 -15   0    0.60    0.60
   5 -15   0    0.80    1.20
  -5  15   0    0.20    0.60
  -5  15   0    0.60    0.60
  -5  15   0   -0.10    0.60
   4 -15   0   -0.70    0.60
   4 -15   0   -0.60    1.10
   4 -15   0    0.50    0.90
   4 -15   0   -0.10    0.50
   4 -15   0    3.20    3.40
  -4  15   0    0.10    0.70
  -4  15   0    0.00    0.30
  -4  15   0    0.60    0.50
   3 -15   0    0.70    0.80
   3 -15   0    2.10    1.30
   3 -15   0    1.10    0.50
   3 -15   0    0.40    0.90
   3 -15   0    5.60    3.30
  -3  15   0    1.50    0.80
  -3  15   0    0.60    0.60
  -3  15   0    1.10    0.30
   2 -15   0   -0.10    0.50
   2 -15   0   -0.10    1.00
   2 -15   0   -2.30    3.20
   2 -15   0    0.20    0.70
   2 -15   0   -1.10    0.80
  -2  15   0    0.60    0.50
  -2  15   0   -0.40    0.60
   1 -15   0   11.00    4.00
   1 -15   0   14.20    1.30
   1 -15   0   15.30    2.30
   1 -15   0   16.00    2.00
   1 -15   0   15.10    1.60
  -1  15   0   14.20    1.00
  -1  15   0   11.40    1.50
  -1  15   0   14.10    1.30
   0 -15   0   10.90    1.80
   0 -15   0   12.10    1.10
   0 -15   0    8.10    1.00
   0 -15   0    6.90    4.40
   0 -15   0   10.50    1.50
   0 -15   0    8.40    2.30
   0  15   0   10.90    0.90
   0  15   0   12.20    1.10
   0  15   0   10.00    1.50
  -1 -15   0   -0.20    0.80
  -1 -15   0   -0.40    1.20
  -1 -15   0    0.00    0.90
  -1 -15   0   -4.00    4.50
  -1 -15   0    0.00    0.40
   1  15   0    0.40    0.40
   1  15   0   -0.30    0.70
   1  15   0    0.30    0.30
  -2 -15   0   -0.50    1.30
  -2 -15   0    0.60    0.50
  -2 -15   0    1.90    5.50
  -2 -15   0    0.70    1.00
   2  15   0    0.40    0.40
   2  15   0    1.70    0.90
   2  15   0    0.30    0.40
  -3 -15   0    0.50    0.50
  -3 -15   0    0.00    1.20
  -3 -15   0    9.70    6.30
  -3 -15   0    0.30    1.30
   3  15   0    1.30    0.90
   3  15   0    0.60    0.40
   3  15   0   -0.20    0.40
  -4 -15   0   -0.10    0.50
  -4 -15   0  -16.10   11.40
   4  15   0    0.50    0.50
   4  15   0    0.00    0.40
  -5 -15   0    0.60    0.50
   5  15   0    0.50    0.50
   5  15   0   -0.20    0.40
  -6 -15   0    0.00    0.40
   6  15   0    0.40    0.40
  -7 -15   0    0.10    0.30
   7  15   0    0.20    0.30
  -8 -15   0    0.40    0.30
  15 -16   0    0.20    0.30
  14 -16   0    0.70    0.40
 -14  16   0    0.50    0.30
  13 -16   0    5.00    0.70
  12 -16   0    5.60    0.80
 -12  16   0    2.90    0.60
  11 -16   0    1.00    0.60
 -11  16   0    0.70    0.50
  10 -16   0    1.50    0.70
  10 -16   0  -14.70    9.60
 -10  16   0    2.20    0.40
 -10  16   0    2.00    1.60
 -10  16   0    1.40    0.60
   9 -16   0   -0.60    1.40
   9 -16   0    0.80    1.00
   9 -16   0    1.50    0.70
   9 -16   0    6.20    6.90
  -9  16   0    1.70    0.40
  -9  16   0    0.70    0.60
  -9  16   0    1.60    1.00
   8 -16   0    0.40    0.60
   8 -16   0    0.20    1.60
   8 -16   0   -7.30    5.60
   8 -16   0    2.80    1.10
  -8  16   0    0.70    0.70
  -8  16   0    1.00    0.70
  -8  16   0    0.90    0.30
   7 -16   0    4.70    1.20
   7 -16   0    1.20    0.70
   7 -16   0    2.10    1.70
  -7  16   0    2.00    0.70
  -7  16   0    2.10    0.70
  -7  16   0    1.40    0.40
   6 -16   0   -0.40    1.10
   6 -16   0   -0.10    0.50
   6 -16   0    2.10    4.60
   6 -16   0    0.00    0.80
  -6  16   0    1.00    0.70
  -6  16   0    0.10    0.30
  -6  16   0    0.00    0.50
   5 -16   0    9.70    2.10
   5 -16   0    9.80    4.40
   5 -16   0    9.00    1.00
   5 -16   0    9.00    1.60
  -5  16   0    6.20    1.10
  -5  16   0    6.70    0.70
  -5  16   0    6.30    0.90
   4 -16   0    0.80    0.50
   4 -16   0    3.10    1.40
   4 -16   0    3.80    1.30
   4 -16   0    2.70    1.90
   4 -16   0    0.20    3.90
  -4  16   0    1.90    0.70
  -4  16   0    2.30    0.40
  -4  16   0    1.40    0.80
   3 -16   0    0.40    0.60
   3 -16   0   -0.40    1.20
   3 -16   0    0.10    1.00
   3 -16   0    0.40    4.00
  -3  16   0    0.10    0.50
  -3  16   0   -0.30    0.70
  -3  16   0    0.70    0.30
   2 -16   0    4.20    0.80
   2 -16   0    3.00    4.30
   2 -16   0    3.10    1.20
   2 -16   0    8.80    1.90
  -2  16   0    5.10    0.80
  -2  16   0    7.10    0.70
  -2  16   0    6.30    1.10
   1 -16   0    0.80    0.50
   1 -16   0   -0.10    1.00
   1 -16   0   -8.30    4.80
   1 -16   0    0.80    1.10
  -1  16   0    1.40    0.90
  -1  16   0   -0.20    0.40
  -1  16   0    0.40    0.30
   0 -16   0    0.90    0.60
   0 -16   0    1.20    4.80
   0 -16   0    0.80    1.20
   0 -16   0   -0.10    0.50
   0 -16   0    0.50    1.00
   0  16   0    1.30    0.40
   0  16   0    0.60    0.70
   0  16   0   -0.30    0.40
  -1 -16   0    0.10    0.50
  -1 -16   0   -1.90    5.60
  -1 -16   0    0.30    1.60
  -1 -16   0    1.20    1.10
   1  16   0    0.10    0.40
   1  16   0    0.80    0.80
   1  16   0    0.10    0.30
  -2 -16   0    0.80    1.10
  -2 -16   0    0.20    0.50
  -2 -16   0    4.50    6.50
   2  16   0    0.60    0.40
   2  16   0    0.50    0.40
   2  16   0    0.10    0.70
  -3 -16   0   15.90    9.30
  -3 -16   0    1.70    0.50
   3  16   0    1.10    0.50
   3  16   0    2.60    0.50
  -4 -16   0   -0.10    0.40
   4  16   0    0.10    0.40
  -5 -16   0    0.60    0.40
   5  16   0    0.10    0.30
  -6 -16   0    1.20    0.40
   6  16   0    0.50    0.30
  -7 -16   0    0.60    0.30
  -8 -16   0    0.10    0.20
  15 -17   0   -0.10    0.20
  14 -17   0    0.20    0.30
 -14  17   0    0.30    0.30
  13 -17   0    2.40    0.50
 -13  17   0    0.90    0.40
  12 -17   0    5.10    0.90
 -12  17   0    5.00    0.70
  11 -17   0    1.40    0.60
 -11  17   0    0.60    0.50
  10 -17   0    0.50    0.50
 -10  17   0    0.00    0.40
   9 -17   0   -0.40    0.50
   9 -17   0   -0.50    7.70
  -9  17   0   -0.10    0.40
  -9  17   0   -0.10    0.30
   8 -17   0   -0.50    0.40
   8 -17   0   -0.70    0.80
   8 -17   0   -5.70    6.70
  -8  17   0    0.10    0.60
  -8  17   0    0.20    0.30
  -8  17   0   -0.40    0.40
   7 -17   0   -0.10    0.50
   7 -17   0    1.10    1.50
   7 -17   0   -0.90    1.20
   7 -17   0  -10.30    5.50
  -7  17   0    0.10    0.30
  -7  17   0    0.10    0.50
  -7  17   0    0.40    0.70
   6 -17   0    5.30    2.40
   6 -17   0    2.20    1.00
   6 -17   0    1.70    0.80
   6 -17   0    5.30    5.00
  -6  17   0    1.20    0.40
  -6  17   0    1.30    0.70
  -6  17   0    1.40    0.60
   5 -17   0    1.70    0.60
   5 -17   0    3.80    1.70
   5 -17   0    1.80    1.00
   5 -17   0    6.40    4.80
  -5  17   0    2.20    0.80
  -5  17   0    1.30    0.60
  -5  17   0    2.80    0.40
   4 -17   0    3.00    4.70
   4 -17   0    0.70    0.50
   4 -17   0   -0.10    1.00
   4 -17   0    0.90    1.30
  -4  17   0   -0.20    0.70
  -4  17   0    0.10    0.60
  -4  17   0    0.50    0.40
   3 -17   0    1.00    1.20
   3 -17   0    8.90    5.00
   3 -17   0    0.00    0.50
   3 -17   0    0.20    1.00
  -3  17   0   -0.10    0.50
  -3  17   0    0.60    0.30
  -3  17   0    0.00    0.70
   2 -17   0   -0.20    0.50
   2 -17   0   -1.10    1.20
   2 -17   0   -2.50    5.00
   2 -17   0    0.50    1.00
  -2  17   0   -0.10    0.70
  -2  17   0    0.10    0.40
  -2  17   0    0.30    0.30
   1 -17   0   17.50    5.60
   1 -17   0    1.20    0.60
   1 -17   0    0.30    0.50
   1 -17   0    1.80    1.40
   1 -17   0    0.40    1.10
  -1  17   0    1.40    0.40
  -1  17   0    1.20    0.50
  -1  17   0    1.50    0.90
   0 -17   0    0.10    0.50
   0 -17   0    0.50    0.60
   0 -17   0    0.50    1.10
   0 -17   0    9.70    6.10
   0  17   0    0.30    0.40
   0  17   0    0.40    0.80
   0  17   0    0.80    0.40
  -1 -17   0    1.50    0.60
  -1 -17   0    2.10    8.70
   1  17   0    2.40    0.50
   1  17   0    1.80    0.60
  -2 -17   0    0.20    0.40
   2  17   0    0.60    0.40
   2  17   0    0.00    0.40
  -3 -17   0   -0.20    0.40
   3  17   0    0.80    0.40
  -4 -17   0    0.40    0.40
   4  17   0    0.30    0.40
  -5 -17   0    0.30    0.30
   5  17   0    0.30    0.30
  -7 -17   0    0.00    0.20
  14 -18   0    0.00    0.20
  13 -18   0    0.60    0.30
 -13  18   0    0.80    0.40
  12 -18   0    0.50    0.40
 -12  18   0    0.20    0.30
  11 -18   0    0.40    0.50
 -11  18   0    0.40    0.40
  10 -18   0    0.30    0.50
 -10  18   0    0.20    0.40
   9 -18   0    0.40    0.50
  -9  18   0    0.50    0.60
   8 -18   0    0.90    0.50
  -8  18   0    0.20    0.50
  -8  18   0    0.50    0.30
   7 -18   0   -0.10    6.80
   7 -18   0    0.60    0.50
  -7  18   0    1.80    0.40
  -7  18   0    1.10    0.60
   6 -18   0    3.80    1.40
   6 -18   0    0.40    9.40
   6 -18   0    2.70    0.60
  -6  18   0    3.50    1.30
  -6  18   0    3.40    0.70
  -6  18   0    2.80    0.50
   5 -18   0   -0.30    0.80
   5 -18   0   -3.40    5.70
   5 -18   0    0.00    0.50
  -5  18   0    0.40    0.30
  -5  18   0   -0.30    0.60
  -5  18   0    0.10    0.40
   4 -18   0    0.80    5.80
   4 -18   0    1.60    0.60
   4 -18   0    1.40    1.10
  -4  18   0    1.60    0.40
  -4  18   0    1.50    0.50
  -4  18   0    1.70    0.90
   3 -18   0    0.40    0.40
   3 -18   0    3.80    6.70
   3 -18   0    0.70    0.90
  -3  18   0    1.70    0.90
  -3  18   0    0.70    0.40
  -3  18   0    0.10    0.40
   2 -18   0    7.10   10.50
   1 -18   0   -3.20    6.90
   1 -18   0   -0.20    0.40
   1 -18   0    0.00    0.40
  -1  18   0    0.00    0.40
  -1  18   0    0.10    0.30
   0 -18   0    0.00    0.50
   0  18   0    0.10    0.40
   0  18   0    0.30    0.40
  -1 -18   0    1.30    0.50
   1  18   0    0.00    0.60
   1  18   0    1.00    0.50
  -2 -18   0    0.50    0.40
   2  18   0    0.80    0.40
  -3 -18   0    0.20    0.40
   3  18   0   -0.10    0.30
  -4 -18   0    0.70    0.30
   4  18   0    0.00    0.30
  -5 -18   0    0.10    0.30
  -6 -18   0   -0.10    0.20
  14 -19   0    0.00    0.20
  13 -19   0    0.40    0.20
  12 -19   0    0.00    0.30
 -12  19   0    0.00    0.30
  11 -19   0    1.10    0.40
 -11  19   0    0.80    0.40
  10 -19   0    1.20    0.50
 -10  19   0    1.00    0.50
   9 -19   0    0.00    0.40
  -9  19   0    0.00    0.40
   8 -19   0    0.10    0.40
  -8  19   0   -0.20    0.30
   7 -19   0    0.90    0.50
  -7  19   0    0.50    0.40
   6 -19   0   -0.10    0.40
  -6  19   0    0.40    0.40
  -6  19   0   -0.10    0.30
   5 -19   0    0.40    0.40
  -5  19   0    0.10    0.40
  -5  19   0    0.00    0.30
   4 -19   0    0.50    0.40
  -4  19   0    0.30    0.30
  -4  19   0    0.00    0.40
   3 -19   0    1.40    0.50
   3 -19   0    2.80    0.60
  -3  19   0    3.00    0.40
  -3  19   0    1.20    0.60
   2 -19   0    1.70    0.60
   2 -19   0    0.40    0.50
  -2  19   0    1.00    0.40
  -2  19   0    1.10    0.50
   1 -19   0    0.10    0.40
  -1  19   0   -0.20    0.40
   0 -19   0    0.10    0.30
   0  19   0    0.00    0.30
  -1 -19   0   -0.10    0.30
   1  19   0    0.20    0.30
  -2 -19   0    0.20    0.30
   2  19   0   -0.30    0.30
  -3 -19   0   -0.10    0.30
  -4 -19   0    0.20    0.20
  13 -20   0    0.00    0.20
  12 -20   0    0.20    0.20
  11 -20   0   -0.20    0.20
  10 -20   0    0.10    0.30
 -10  20   0    0.50    0.30
   9 -20   0   -0.10    0.30
  -9  20   0    0.30    0.30
   8 -20   0    0.90    0.40
  -8  20   0    0.20    0.30
   7 -20   0   -0.20    0.30
  -7  20   0    0.10    0.30
   6 -20   0    0.50    0.40
  -6  20   0    0.00    0.30
   5 -20   0    0.00    0.30
  -5  20   0   -0.10    0.30
   4 -20   0   -0.20    0.40
   4 -20   0    0.00    0.30
  -4  20   0    0.10    0.30
   3 -20   0    0.50    0.40
   3 -20   0    0.10    0.30
  -3  20   0    0.00    0.30
   2 -20   0    0.20    0.40
  -2  20   0   -0.30    0.30
   1 -20   0   -0.30    0.30
  -1  20   0   -0.20    0.30
   0 -20   0   -0.10    0.30
   0  20   0    0.20    0.30
  -1 -20   0   -0.20    0.30
  -2 -20   0   -0.30    0.20
  -3 -20   0    0.10    0.20
  12 -21   0    0.10    0.20
  11 -21   0    0.00    0.20
  10 -21   0   -0.10    0.20
   9 -21   0    0.30    0.30
   8 -21   0    0.00    0.30
  -8  21   0   -0.20    0.30
   7 -21   0    0.00    0.30
  -7  21   0    0.40    0.30
   6 -21   0    0.60    0.40
   6 -21   0    0.10    0.30
  -6  21   0   -0.20    0.30
   5 -21   0    0.30    0.30
   5 -21   0   -0.10    0.30
  -5  21   0   -0.20    0.30
   4 -21   0   -0.20    0.20
   4 -21   0    0.00    0.30
  -4  21   0    0.50    0.30
   3 -21   0   -0.20    0.20
  -3  21   0    0.20    0.40
   2 -21   0    0.10    0.30
   1 -21   0    0.00    0.30
   0 -21   0   -0.30    0.20
  -1 -21   0   -0.10    0.20
  10 -22   0    0.20    0.20
  10 -22   0    0.00    0.20
   9 -22   0    0.30    0.20
   9 -22   0    0.40    0.20
   8 -22   0    0.00    0.30
   8 -22   0   -0.10    0.20
   7 -22   0   -0.20    0.20
   7 -22   0    0.10    0.20
   6 -22   0    0.30    0.30
   6 -22   0    0.10    0.20
   5 -22   0    0.00    0.20
   4 -22   0   -0.10    0.20
   3 -22   0   -0.20    0.20
   2 -22   0    0.00    0.20
   1 -22   0    0.40    0.20
   7 -23   0    0.00    0.20
   6 -23   0    0.00    0.20
   5 -23   0   -0.20    0.30
   4 -23   0   -0.10    0.20
   4 -23   1    0.10    0.20
   5 -23   1    0.30    0.20
   6 -23   1    0.10    0.10
   7 -23   1    0.20    0.20
   0 -22   1    0.00    0.20
   1 -22   1    0.30    0.20
   2 -22   1    0.20    0.20
   3 -22   1    0.00    0.20
   4 -22   1   -0.30    0.20
   5 -22   1    0.40    0.20
   5 -22   1   -0.10    0.30
   6 -22   1    0.10    0.20
   6 -22   1    0.20    0.30
   7 -22   1    0.20    0.30
   7 -22   1    0.10    0.20
   8 -22   1    0.00    0.20
   8 -22   1   -0.20    0.30
   9 -22   1   -0.10    0.20
   9 -22   1    0.00    0.20
  10 -22   1   -0.10    0.20
  10 -22   1   -0.10    0.10
  -2 -21   1    0.10    0.20
  -1 -21   1   -0.10    0.20
   0 -21   1    0.20    0.20
   1 -21   1    0.30    0.30
   2 -21   1   -0.20    0.30
   3 -21   1   -0.30    0.30
   3 -21   1    0.10    0.30
   4 -21   1   -0.30    0.30
   4 -21   1    0.00    0.30
   5 -21   1    0.20    0.30
   5 -21   1   -0.10    0.30
   6 -21   1   -0.30    0.30
   7 -21   1   -0.30    0.30
   8 -21   1    0.30    0.30
   9 -21   1    0.20    0.30
  10 -21   1    0.20    0.30
  11 -21   1   -0.10    0.20
  12 -21   1   -0.10    0.10
  -3 -20   1    0.30    0.20
  -2 -20   1    0.40    0.30
  -1 -20   1   -0.10    0.30
   0 -20   1    0.30    0.30
   1 -20   1    0.00    0.30
  -2  20  -1    0.00    0.40
  -2  20  -1    0.20    0.40
   2 -20   1    0.60    0.30
   2 -20   1   -0.10    0.40
  -3  20  -1   -0.20    0.30
  -3  20  -1    0.10    0.30
   3 -20   1    0.00    0.30
   3 -20   1   -0.20    0.40
  -4  20  -1    1.40    0.40
  -4  20  -1    0.60    0.40
   4 -20   1    1.30    0.50
   4 -20   1    0.30    0.40
  -5  20  -1    0.40    0.40
  -5  20  -1    1.30    0.40
   5 -20   1    0.80    0.40
  -6  20  -1    0.20    0.40
  -6  20  -1    0.20    0.30
   6 -20   1   -0.20    0.30
  -7  20  -1    0.10    0.40
   7 -20   1    0.80    0.40
  -8  20  -1   -0.20    0.30
   8 -20   1    0.00    0.40
  -9  20  -1    0.10    0.30
   9 -20   1    0.40    0.40
 -10  20  -1    0.40    0.60
  10 -20   1    1.30    0.40
  11 -20   1    0.40    0.30
  12 -20   1    0.40    0.30
  13 -20   1    0.20    0.20
  -5 -19   1   -0.10    0.20
  -4 -19   1    0.30    0.30
  -3 -19   1    0.00    0.30
  -2 -19   1   -0.20    0.30
   1  19  -1    0.00    0.40
  -1 -19   1    0.20    0.30
   0  19  -1    0.10    0.40
   0  19  -1    0.40    0.40
   0 -19   1    0.00    0.40
  -1  19  -1    0.20    0.40
  -1  19  -1    1.00    0.40
   1 -19   1    0.40    0.40
   1 -19   1    1.00    0.50
  -2  19  -1    2.30    0.40
  -2  19  -1    1.40    0.50
   2 -19   1    0.70    0.40
   2 -19   1    2.00    0.60
  -3  19  -1    2.00    0.40
  -3  19  -1    1.70    0.50
   3 -19   1    1.40    0.50
   3 -19   1    2.20    0.60
  -4  19  -1    0.10    0.40
  -4  19  -1    0.00    0.30
   4 -19   1   -0.30    0.30
  -5  19  -1   -0.10    0.40
  -5  19  -1    0.40    0.30
   5 -19   1   -0.30    0.40
  -6  19  -1    0.10    0.50
  -6  19  -1    1.30    0.30
   6 -19   1    0.20    0.40
  -7  19  -1   -0.20    0.40
  -7  19  -1   -0.10    0.30
   7 -19   1    0.00    0.40
  -8  19  -1    0.10    0.40
  -8  19  -1    0.10    0.30
   8 -19   1    0.00    0.40
  -9  19  -1    0.10    0.40
   9 -19   1   -0.30    0.40
 -10  19  -1    0.20    0.40
  10 -19   1    0.60    0.40
 -11  19  -1    0.20    0.30
  11 -19   1    0.40    0.40
  12 -19   1    0.00    0.30
  13 -19   1    0.70    0.30
  14 -19   1    0.10    0.20
  -6 -18   1    0.10    0.20
  -5 -18   1    0.50    0.30
  -4 -18   1   -0.20    0.30
   3  18  -1    0.30    0.40
  -3 -18   1    0.50    0.40
   2  18  -1    0.80    0.50
   2  18  -1    0.90    0.40
  -2 -18   1    0.80    0.50
   1  18  -1    0.70    0.40
   1  18  -1    2.20    0.40
  -1 -18   1    1.30    0.50
   0  18  -1    0.40    0.40
   0  18  -1   -0.10    0.30
   0 -18   1    3.60    6.60
   0 -18   1    0.50    0.60
   0 -18   1    0.40    0.40
  -1  18  -1    0.30    0.40
   1 -18   1    0.50    0.50
   1 -18   1    0.80    0.40
  -2  18  -1    0.50    0.40
  -2  18  -1    1.10    0.40
  -2  18  -1    2.00    0.90
   2 -18   1    0.60    1.10
   2 -18   1    1.10    0.60
   2 -18   1    0.90    0.50
   2 -18   1    2.80    5.30
  -3  18  -1    0.40    0.40
  -3  18  -1   -0.10    0.30
  -3  18  -1    0.20    0.70
   3 -18   1    0.40    1.10
   3 -18   1   -0.70    1.70
   3 -18   1   -0.10    0.40
   3 -18   1   -2.00    5.00
  -4  18  -1    0.30    0.70
  -4  18  -1   -0.40    0.40
  -4  18  -1    0.60    0.30
   4 -18   1    0.50    1.00
   4 -18   1    3.20    4.90
   4 -18   1    0.10    1.50
   4 -18   1    0.60    0.50
  -5  18  -1    0.50    0.30
  -5  18  -1    0.20    0.50
  -5  18  -1    0.20    0.70
   5 -18   1    0.60    0.50
   5 -18   1   -1.00    1.90
   5 -18   1    0.30    0.90
   5 -18   1   -5.40    4.80
  -6  18  -1    4.60    0.50
  -6  18  -1    5.90    1.10
  -6  18  -1    3.90    0.70
   6 -18   1    2.60    0.70
   6 -18   1   -2.00    5.20
   6 -18   1    3.60    1.20
  -7  18  -1    1.00    0.50
  -7  18  -1    1.00    0.50
   7 -18   1    1.00    0.50
   8 -18   1    6.40    7.10
  -9  18  -1    0.00    0.50
  -9  18  -1    0.60    0.30
   9 -18   1   -0.50    0.40
 -10  18  -1    0.10    0.40
  10 -18   1    0.20    0.50
 -11  18  -1    0.00    0.40
  11 -18   1   -0.10    0.40
 -12  18  -1    0.40    0.30
  12 -18   1    0.50    0.40
  13 -18   1    0.10    0.30
  14 -18   1    0.70    0.30
  -7 -17   1    0.30    0.20
  -6 -17   1    0.30    0.30
   5  17  -1    0.00    0.30
  -5 -17   1   -0.10    0.30
   4  17  -1    0.50    0.40
  -4 -17   1    0.40    0.40
   3  17  -1   -0.60    0.30
   3  17  -1    0.00    0.40
  -3 -17   1    0.40    0.40
   2  17  -1   -0.10    0.40
   2  17  -1    0.00    0.40
  -2 -17   1    0.50    0.40
  -2 -17   1   -1.60    7.20
   1  17  -1    1.00    0.40
   1  17  -1    0.60    0.80
   1  17  -1    1.00    0.50
  -1 -17   1    4.20    6.10
  -1 -17   1    1.80    0.60
   0  17  -1   -0.10    1.30
   0  17  -1    0.40    0.40
   0  17  -1    0.30    0.30
   0 -17   1   -3.50    5.10
   0 -17   1    0.60    0.50
   0 -17   1    0.10    0.50
   0 -17   1    2.00    1.60
  -1  17  -1    0.10    0.30
  -1  17  -1    0.40    0.40
  -1  17  -1    0.00    0.70
   1 -17   1   -0.80    4.60
   1 -17   1   -1.20    1.30
   1 -17   1    0.00    1.00
   1 -17   1   -0.60    0.50
  -2  17  -1    3.10    0.50
  -2  17  -1    1.40    0.70
  -2  17  -1    0.90    0.80
   2 -17   1    3.10    0.70
   2 -17   1    1.90    1.20
   2 -17   1    1.90    4.30
   2 -17   1    1.50    1.40
  -3  17  -1    1.80    0.60
  -3  17  -1    3.50    1.00
  -3  17  -1    2.80    0.50
   3 -17   1    4.80    4.20
   3 -17   1    2.80    1.50
   3 -17   1    2.60    1.20
   3 -17   1    1.90    0.60
  -4  17  -1    0.10    0.60
  -4  17  -1    0.30    0.50
  -4  17  -1    0.60    0.30
   4 -17   1   -0.70    0.80
   4 -17   1    0.30    0.50
   4 -17   1    2.00    4.00
   4 -17   1    1.30    1.40
  -5  17  -1    2.60    0.40
  -5  17  -1    0.90    0.70
  -5  17  -1    1.50    0.60
   5 -17   1    1.40    1.00
   5 -17   1    1.10    0.60
   5 -17   1    7.30    4.40
   5 -17   1    1.20    1.40
  -6  17  -1    4.60    1.00
  -6  17  -1    2.50    0.80
  -6  17  -1    3.80    0.50
   6 -17   1    1.40    0.60
   6 -17   1    3.90    1.70
   6 -17   1    6.30    4.60
   6 -17   1    5.10    1.30
  -7  17  -1    4.90    0.50
  -7  17  -1    3.90    0.90
  -7  17  -1    3.80    0.80
   7 -17   1    2.70    1.10
   7 -17   1   -2.20    5.00
   7 -17   1    2.70    0.70
   7 -17   1    4.20    2.20
  -8  17  -1   -0.90    0.60
  -8  17  -1    0.00    0.30
  -8  17  -1    0.20    0.50
   8 -17   1   -5.70    5.70
   8 -17   1    0.60    0.60
   8 -17   1   -0.20    1.50
   8 -17   1    0.60    0.90
  -9  17  -1    0.70    0.30
  -9  17  -1    0.40    0.50
   9 -17   1   -0.30    0.50
 -10  17  -1    0.00    0.50
 -10  17  -1    1.00    0.30
  10 -17   1    0.60    0.50
 -11  17  -1    0.00    0.40
  11 -17   1    1.00    0.50
 -12  17  -1    2.00    0.60
  12 -17   1    4.20    0.70
 -13  17  -1    0.80    0.40
  13 -17   1    2.60    0.50
  14 -17   1   -0.10    0.30
  15 -17   1   -0.10    0.20
  -8 -16   1    0.20    0.20
   6  16  -1    0.50    0.40
  -6 -16   1    0.60    0.40
   5  16  -1    0.10    0.40
   5  16  -1    0.80    0.60
  -5 -16   1    0.10    0.40
   4  16  -1    0.00    0.40
   4  16  -1    0.20    0.40
  -4 -16   1    0.60    0.50
   3  16  -1    0.10    0.40
  -3 -16   1    0.40    0.40
  -3 -16   1   -2.60   14.20
   2  16  -1    0.10    0.40
   2  16  -1   -0.10    0.80
   2  16  -1   -0.10    0.30
  -2 -16   1    0.90    0.50
  -2 -16   1   -0.30    1.40
  -2 -16   1    0.40    1.20
  -2 -16   1    1.10    5.50
   1  16  -1    0.70    0.50
   1  16  -1    1.10    0.40
   1  16  -1    0.50    0.90
  -1 -16   1    0.20    0.70
  -1 -16   1    2.20    4.60
  -1 -16   1    0.80    0.50
  -1 -16   1   -0.20    1.30
  -1 -16   1   -0.20    1.00
   0  16  -1    3.30    0.60
   0  16  -1    1.70    0.90
   0  16  -1    5.40    0.60
   0 -16   1    3.20    1.20
   0 -16   1    4.60    1.70
   0 -16   1    3.80    0.80
   0 -16   1    3.50    0.70
  -1  16  -1    1.00    0.50
  -1  16  -1   -0.30    0.70
  -1  16  -1    1.30    0.40
   1 -16   1   -1.50    3.80
   1 -16   1    1.80    0.60
   1 -16   1    1.90    1.40
   1 -16   1    1.30    1.10
  -2  16  -1    3.60    1.10
  -2  16  -1    5.30    0.60
  -2  16  -1    4.00    0.80
   2 -16   1    0.70    3.90
   2 -16   1    4.50    1.30
   2 -16   1    3.90    0.70
   2 -16   1    7.60    1.80
  -3  16  -1    0.40    0.30
  -3  16  -1    1.10    0.80
  -3  16  -1    0.10    0.50
   3 -16   1    0.20    1.20
   3 -16   1   -5.60    3.40
   3 -16   1   -0.30    0.90
   3 -16   1    0.50    0.50
  -4  16  -1    0.70    0.70
  -4  16  -1   -0.10    0.40
  -4  16  -1    0.00    0.30
   4 -16   1   -1.00    3.60
   4 -16   1    0.10    0.50
   4 -16   1    0.10    0.90
   4 -16   1    1.30    1.50
  -5  16  -1    1.00    0.70
  -5  16  -1    1.60    0.70
  -5  16  -1    1.90    0.40
   5 -16   1    0.80    1.20
   5 -16   1    2.80    0.70
   5 -16   1    1.40    0.90
   5 -16   1    4.10    3.80
  -6  16  -1    0.90    0.60
  -6  16  -1    0.50    0.70
  -6  16  -1    0.40    0.30
   6 -16   1   -6.50    3.80
   6 -16   1    0.10    0.80
   6 -16   1    0.90    1.30
   6 -16   1    1.00    0.60
  -7  16  -1    3.50    0.50
  -7  16  -1    4.90    1.00
  -7  16  -1    2.50    0.80
   7 -16   1    4.10    1.10
   7 -16   1    4.10    1.70
   7 -16   1    3.60    0.80
  -8  16  -1    5.80    1.00
  -8  16  -1    8.10    1.30
  -8  16  -1    9.00    0.80
   8 -16   1   14.80    5.30
   8 -16   1    9.20    1.50
   8 -16   1    8.10    1.00
   8 -16   1   14.60    3.00
  -9  16  -1    1.40    0.40
  -9  16  -1    1.20    0.60
  -9  16  -1    2.00    0.80
   9 -16   1    1.50    1.50
   9 -16   1    1.40    1.30
   9 -16   1   -3.50    5.80
   9 -16   1    0.70    0.60
 -10  16  -1    0.70    1.20
 -10  16  -1    0.80    0.60
 -10  16  -1    0.10    0.40
  10 -16   1   -0.40    8.10
  10 -16   1    0.50    0.60
 -11  16  -1   -0.10    0.50
 -11  16  -1   -0.10    0.30
  11 -16   1    0.80    0.60
 -12  16  -1    0.70    0.50
  12 -16   1    1.80    0.60
 -13  16  -1    1.70    0.50
  13 -16   1    3.20    0.60
 -14  16  -1    1.10    0.30
  14 -16   1    0.70    0.40
  15 -16   1    0.10    0.30
  -9 -15   1    0.00    0.20
  -8 -15   1    0.40    0.30
   7  15  -1    0.20    0.30
  -7 -15   1    0.10    0.40
   6  15  -1    0.10    0.60
   6  15  -1    0.20    0.40
  -6 -15   1    0.20    0.40
   5  15  -1    0.60    0.40
   5  15  -1    0.80    0.50
  -5 -15   1    0.60    0.50
   4  15  -1   -0.10    0.40
   4  15  -1    0.30    0.40
   4  15  -1    1.20    1.00
  -4 -15   1   -0.30    0.40
  -4 -15   1   -2.20    6.40
   3  15  -1    1.10    0.50
   3  15  -1   -0.60    0.70
   3  15  -1    0.70    0.40
  -3 -15   1    0.20    1.00
  -3 -15   1   -0.20    1.60
  -3 -15   1    9.30    5.20
   2  15  -1    0.00    0.30
   2  15  -1   -0.30    0.70
   2  15  -1   -0.50    0.30
  -2 -15   1   -0.40    1.10
  -2 -15   1    0.20    0.50
  -2 -15   1   -0.20    0.80
   1  15  -1    0.70    0.40
   1  15  -1    0.40    0.40
   1  15  -1    0.50    0.80
  -1 -15   1    3.20    3.90
  -1 -15   1    0.90    1.30
  -1 -15   1    0.70    0.60
  -1 -15   1    1.00    0.50
  -1 -15   1    0.70    1.00
   0  15  -1    0.20    0.90
   0  15  -1    0.00    0.50
   0  15  -1    0.50    0.40
   0 -15   1    0.50    1.20
   0 -15   1    0.20    0.50
   0 -15   1    0.00    1.00
   0 -15   1   -1.20    3.40
  -1  15  -1    3.40    0.70
  -1  15  -1    3.20    0.60
  -1  15  -1    2.60    0.90
   1 -15   1   -0.70    3.10
   1 -15   1    2.10    1.10
   1 -15   1    2.50    1.00
   1 -15   1    5.00    1.50
   1 -15   1    4.10    0.70
  -2  15  -1    0.50    0.80
  -2  15  -1    0.40    0.30
  -2  15  -1    0.80    0.80
   2 -15   1    0.60    0.50
   2 -15   1    0.70    1.10
   2 -15   1   -0.40    0.70
   2 -15   1   -0.30    2.90
   2 -15   1    0.60    0.90
  -3  15  -1    0.40    0.50
  -3  15  -1    0.30    0.70
  -3  15  -1    0.50    0.30
   3 -15   1    1.10    0.60
   3 -15   1    0.90    1.00
   3 -15   1    3.50    2.90
   3 -15   1    3.10    1.90
   3 -15   1    0.00    0.70
  -4  15  -1    1.30    0.70
  -4  15  -1    1.40    0.40
  -4  15  -1    2.10    0.90
   4 -15   1    1.40    0.60
   4 -15   1    2.10    1.30
   4 -15   1    1.90    0.80
   4 -15   1    0.70    3.10
   4 -15   1    2.00    1.00
  -5  15  -1    2.40    0.70
  -5  15  -1    3.70    0.90
  -5  15  -1    2.10    0.40
   5 -15   1    3.30    3.20
   5 -15   1    2.30    1.10
   5 -15   1    3.50    1.50
   5 -15   1    2.70    0.70
   5 -15   1    2.20    0.90
  -6  15  -1    1.50    0.80
  -6  15  -1    2.30    0.40
  -6  15  -1    2.70    0.70
   6 -15   1    2.20    0.70
   6 -15   1    2.50    1.40
   6 -15   1    3.20    3.60
   6 -15   1    1.80    1.00
   6 -15   1    1.90    0.90
  -7  15  -1    0.10    0.50
  -7  15  -1    0.30    0.30
   7 -15   1    1.00    1.30
   7 -15   1    0.30    0.60
   7 -15   1    1.20    1.80
   7 -15   1    0.20    1.60
   7 -15   1   -1.20    3.90
  -8  15  -1   31.10    2.50
  -8  15  -1   38.70    2.20
   8 -15   1   42.90    3.00
   8 -15   1   32.10    5.60
   8 -15   1   43.10    4.20
   8 -15   1   35.60    2.60
  -9  15  -1   26.90    2.10
  -9  15  -1   31.80    1.80
  -9  15  -1   31.50    2.40
   9 -15   1   32.80    2.60
   9 -15   1   21.70    6.00
   9 -15   1   28.00    3.60
 -10  15  -1    5.00    1.10
 -10  15  -1    2.30    0.40
 -10  15  -1    2.00    0.60
  10 -15   1    1.90    1.30
  10 -15   1    1.00    0.70
  10 -15   1   -0.30    5.90
 -11  15  -1    0.00    0.50
 -11  15  -1    0.00    0.30
  11 -15   1    0.30    0.60
  11 -15   1  -16.70   10.80
 -12  15  -1   -0.40    0.50
  12 -15   1   -0.40    0.50
 -13  15  -1    0.20    0.40
  13 -15   1    0.30    0.50
 -14  15  -1    0.30    0.30
  14 -15   1    0.40    0.40
 -15  15  -1    0.20    0.40
  15 -15   1    0.50    0.30
  16 -15   1    0.10    0.20
 -10 -14   1    0.30    0.20
  -9 -14   1    0.00    0.30
   8  14  -1   -0.10    0.30
   7  14  -1    0.60    0.40
  -7 -14   1    0.90    0.40
   6  14  -1    0.20    0.40
   6  14  -1    0.20    0.40
  -6 -14   1   -0.10    0.40
   5  14  -1    0.40    0.40
   5  14  -1    0.30    0.40
   5  14  -1   -1.20    0.70
  -5 -14   1    0.10    0.50
  -5 -14   1   -0.90    1.70
  -5 -14   1   -2.60    6.40
   4  14  -1    0.90    0.40
   4  14  -1    0.70    0.70
   4  14  -1    1.10    0.60
  -4 -14   1    2.80    1.80
  -4 -14   1    2.30    5.20
  -4 -14   1    1.90    1.10
  -4 -14   1    2.10    0.60
   3  14  -1    3.70    0.60
   3  14  -1    1.50    0.90
   3  14  -1    3.40    0.50
  -3 -14   1    4.10    1.70
  -3 -14   1    7.30    4.40
  -3 -14   1    2.90    1.20
  -3 -14   1    2.80    0.60
   2  14  -1    4.80    0.60
   2  14  -1    3.30    1.40
   2  14  -1    5.50    0.80
  -2 -14   1    5.40    0.80
  -2 -14   1    6.10    1.70
  -2 -14   1    6.10    1.40
  -2 -14   1    5.00    0.80
  -2 -14   1    7.60    3.80
   1  14  -1   -0.10    0.80
   1  14  -1    0.10    0.60
   1  14  -1    1.40    0.40
  -1 -14   1    0.70    0.50
  -1 -14   1    0.60    3.20
  -1 -14   1    3.50    1.00
  -1 -14   1    0.20    1.00
  -1 -14   1    1.10    0.70
  -1 -14   1    1.00    0.80
   0  14  -1    2.80    0.60
   0  14  -1    2.80    0.40
   0  14  -1    1.50    0.80
   0 -14   1    3.60    2.90
   0 -14   1    3.10    0.90
   0 -14   1    3.00    1.30
   0 -14   1    2.40    0.60
  -1  14  -1    3.90    0.70
  -1  14  -1    6.70    1.10
  -1  14  -1    6.20    0.60
   1 -14   1    9.00    1.50
   1 -14   1    4.90    0.80
   1 -14   1    5.70    0.90
   1 -14   1    5.30    2.60
   1 -14   1    8.30    1.70
  -2  14  -1    2.00    0.90
  -2  14  -1    2.10    0.40
  -2  14  -1    2.00    0.60
   2 -14   1    1.00    1.10
   2 -14   1   -0.30    3.10
   2 -14   1    2.70    1.40
   2 -14   1    2.60    0.90
   2 -14   1    1.80    0.80
  -3  14  -1   10.70    1.10
  -3  14  -1   11.30    0.90
  -3  14  -1    8.30    1.20
   3 -14   1   11.70    1.80
   3 -14   1   12.00    1.20
   3 -14   1   12.10    1.40
   3 -14   1    8.80    1.40
  -4  14  -1   35.60    2.10
  -4  14  -1   38.50    2.60
  -4  14  -1   30.30    2.30
   4 -14   1   39.70    2.80
   4 -14   1   37.70    3.30
   4 -14   1   31.40    2.40
  -5  14  -1   -0.20    0.50
  -5  14  -1    0.40    0.60
  -5  14  -1    0.20    0.30
   5 -14   1    0.00    0.60
   5 -14   1    0.00    0.80
   5 -14   1   -0.40    0.50
   5 -14   1   -0.10    1.30
   5 -14   1    1.00    2.70
  -6  14  -1    4.60    1.00
  -6  14  -1    2.40    0.80
  -6  14  -1    3.50    0.50
   6 -14   1    4.30    1.10
   6 -14   1    2.60    1.30
   6 -14   1    4.30    0.90
   6 -14   1    2.00    0.70
   6 -14   1    3.20    3.30
  -7  14  -1   13.20    1.60
  -7  14  -1   13.40    1.00
   7 -14   1   13.30    1.40
   7 -14   1   12.80    2.10
   7 -14   1   14.80    1.80
   7 -14   1   13.40    1.40
   7 -14   1   13.20    3.90
  -8  14  -1    6.00    0.60
  -8  14  -1    5.10    1.00
  -8  14  -1    6.00    1.00
   8 -14   1    6.20    1.30
   8 -14   1    8.10    1.90
   8 -14   1   10.00    4.00
   8 -14   1    6.40    1.10
   8 -14   1    7.10    0.90
  -9  14  -1   22.00    1.90
  -9  14  -1   27.00    1.60
   9 -14   1   27.50    2.20
   9 -14   1   24.00    1.90
   9 -14   1   24.60    3.20
   9 -14   1   14.30    5.30
 -10  14  -1    6.30    1.10
 -10  14  -1    3.70    0.80
 -10  14  -1    5.20    0.60
  10 -14   1    6.40    1.00
  10 -14   1    6.50    1.90
  10 -14   1    4.40    5.60
 -11  14  -1    0.50    0.30
 -11  14  -1    0.40    0.50
 -11  14  -1    0.00    1.20
  11 -14   1    7.40    6.90
  11 -14   1   -0.10    1.40
  11 -14   1    0.10    0.60
 -12  14  -1    0.30    0.30
 -12  14  -1    0.40    0.50
  12 -14   1    0.30    0.50
 -13  14  -1   -0.50    0.40
  13 -14   1    0.10    0.40
 -14  14  -1    0.40    0.40
  14 -14   1    0.80    0.40
 -15  14  -1    0.10    0.30
  15 -14   1    0.30    0.30
  16 -14   1    0.10    0.20
 -10 -13   1   -0.20    0.30
   9  13  -1    0.70    0.40
  -9 -13   1    0.40    0.30
   8  13  -1    0.30    0.40
   7  13  -1   -0.30    0.40
   7  13  -1   -0.10    0.40
  -7 -13   1    0.20    0.40
   6  13  -1    0.30    0.80
   6  13  -1   -0.20    0.40
   6  13  -1   -0.10    0.40
  -6 -13   1   -0.60    0.40
  -6 -13   1    0.30    1.40
  -6 -13   1    4.90    6.50
   5  13  -1    0.30    0.80
   5  13  -1    0.30    0.50
   5  13  -1    0.40    0.40
  -5 -13   1    3.30    5.40
  -5 -13   1    1.10    0.60
  -5 -13   1    1.50    1.40
   4  13  -1    2.90    1.10
   4  13  -1    1.60    0.60
   4  13  -1    3.20    0.50
  -4 -13   1    5.10    4.40
  -4 -13   1    3.00    0.60
  -4 -13   1    4.90    1.60
  -4 -13   1    5.80    1.60
   3  13  -1    9.30    0.90
   3  13  -1   11.10    1.00
   3  13  -1    8.40    1.40
  -3 -13   1   10.20    1.40
  -3 -13   1   11.10    2.00
  -3 -13   1   10.80    4.00
  -3 -13   1   12.40    1.60
  -3 -13   1    8.50    1.00
   2  13  -1    3.20    0.70
   2  13  -1    3.20    0.50
   2  13  -1    2.40    0.90
  -2 -13   1    2.40    0.90
  -2 -13   1    4.00    1.40
  -2 -13   1    4.90    0.70
  -2 -13   1    3.50    0.70
  -2 -13   1    2.80    3.00
   1  13  -1   -0.10    0.30
   1  13  -1    0.70    0.70
   1  13  -1   -0.30    0.40
  -1 -13   1    0.40    3.90
  -1 -13   1    0.20    0.90
  -1 -13   1    0.00    0.50
   0  13  -1    1.20    0.50
   0  13  -1    0.50    0.60
   0  13  -1    1.10    0.30
   0 -13   1    0.50    1.10
   0 -13   1    0.60    0.60
   0 -13   1    4.60    2.40
   0 -13   1    0.60    0.50
  -1  13  -1    0.80    0.70
  -1  13  -1    0.80    0.80
  -1  13  -1    1.50    0.30
   1 -13   1    0.80    0.50
   1 -13   1    1.20    0.60
   1 -13   1    0.30    1.50
   1 -13   1    2.30    2.10
  -2  13  -1   38.80    2.60
  -2  13  -1   33.40    2.30
  -2  13  -1   35.20    2.10
   2 -13   1   36.40    2.30
   2 -13   1   39.20    2.40
   2 -13   1   38.20    3.20
   2 -13   1   36.90    4.40
  -3  13  -1    4.80    0.80
  -3  13  -1    4.50    0.90
  -3  13  -1    6.20    0.60
   3 -13   1    7.60    1.30
   3 -13   1    7.30    0.90
   3 -13   1    4.60    0.70
   3 -13   1    5.50    2.40
   3 -13   1    7.20    1.50
  -4  13  -1   66.19    3.70
  -4  13  -1   69.29    4.10
  -4  13  -1   58.89    3.90
   4 -13   1   65.49    3.90
   4 -13   1   68.59    3.90
   4 -13   1   67.29    4.30
   4 -13   1   70.19    6.00
  -5  13  -1   21.10    1.30
  -5  13  -1   20.20    1.80
  -5  13  -1   17.10    1.60
   5 -13   1   20.20    1.60
   5 -13   1   20.80    3.50
   5 -13   1   21.70    2.00
   5 -13   1   22.50    2.70
   5 -13   1   22.50    1.70
   5 -13   1   23.80    2.00
  -6  13  -1   16.90    1.70
  -6  13  -1   15.60    1.50
  -6  13  -1   16.70    1.20
   6 -13   1   17.50    1.80
   6 -13   1   17.40    1.40
   6 -13   1   14.90    3.40
   6 -13   1   18.50    1.90
   6 -13   1   17.00    1.50
   6 -13   1   21.40    2.70
  -7  13  -1    6.50    1.00
  -7  13  -1    5.10    0.90
   7 -13   1   14.10    2.70
   7 -13   1    7.20    1.60
   7 -13   1    6.70    1.00
   7 -13   1    5.90    1.20
   7 -13   1    9.80    1.20
   7 -13   1    6.50    3.80
  -8  13  -1    3.70    0.80
  -8  13  -1    3.70    0.80
   8 -13   1    4.00    3.50
   8 -13   1    5.20    1.10
   8 -13   1    4.60    1.10
   8 -13   1    4.00    0.80
   8 -13   1    3.00    1.40
   8 -13   1    2.10    0.90
  -9  13  -1   -0.20    0.50
  -9  13  -1    0.30    0.60
   9 -13   1   -0.10    0.70
   9 -13   1   -0.70    0.60
   9 -13   1    0.20    0.60
   9 -13   1    0.90    1.30
   9 -13   1   -0.70    0.80
   9 -13   1   -2.80    4.10
 -10  13  -1    5.20    0.90
 -10  13  -1    6.90    1.10
  10 -13   1    5.50    1.20
  10 -13   1    7.10    2.00
  10 -13   1    7.00    1.00
  10 -13   1    9.50    1.60
  10 -13   1   15.50    5.30
 -11  13  -1   -0.60    0.60
 -11  13  -1   -0.10    0.30
  11 -13   1    0.40    0.60
  11 -13   1   -1.70    1.30
  11 -13   1   -2.30    6.10
 -12  13  -1    2.60    0.90
 -12  13  -1    0.90    0.60
  12 -13   1   -9.40   11.40
  12 -13   1    2.00    0.70
 -13  13  -1   -0.50    0.40
  13 -13   1   -0.10    0.50
 -14  13  -1    0.80    0.40
  14 -13   1    0.30    0.50
 -15  13  -1    0.90    0.40
  15 -13   1    1.30    0.50
  16 -13   1    0.70    0.30
 -11 -12   1    0.00    0.20
  10  12  -1    0.20    0.30
 -10 -12   1   -0.10    0.30
   9  12  -1    0.00    0.30
  -9 -12   1    0.80    0.40
   8  12  -1   -0.20    0.40
   8  12  -1   -0.20    0.40
  -8 -12   1    0.50    0.50
   7  12  -1    0.70    0.90
   7  12  -1   -0.10    0.40
   7  12  -1    0.80    0.40
  -7 -12   1   -0.30    0.40
   6  12  -1    0.80    0.50
   6  12  -1    0.80    0.50
   6  12  -1    1.30    1.00
  -6 -12   1    1.10    0.60
  -6 -12   1   -1.20    5.50
  -6 -12   1    1.20    1.50
   5  12  -1    7.40    0.80
   5  12  -1    7.80    1.40
   5  12  -1    6.00    0.90
  -5 -12   1    7.70    4.60
  -5 -12   1    6.90    0.90
  -5 -12   1    9.50    2.00
  -5 -12   1   10.80    1.60
   4  12  -1    3.40    0.50
   4  12  -1    1.20    0.90
   4  12  -1    3.30    0.60
  -4 -12   1    3.40    1.00
  -4 -12   1    1.70    3.70
  -4 -12   1    3.50    0.70
  -4 -12   1    2.90    1.50
   3  12  -1   -0.20    0.40
   3  12  -1    1.10    0.80
   3  12  -1    1.00    0.30
  -3 -12   1   -3.40    2.80
  -3 -12   1    0.30    0.70
  -3 -12   1    0.60    1.20
  -3 -12   1    1.10    0.50
   2  12  -1    2.70    0.60
   2  12  -1    3.30    0.90
   2  12  -1    4.00    0.50
  -2 -12   1    4.00    0.70
  -2 -12   1    3.10    0.60
  -2 -12   1    3.10    1.30
  -2 -12   1    2.80    2.50
  -2 -12   1    5.20    0.90
   1  12  -1    0.90    0.30
   1  12  -1    1.10    0.50
   1  12  -1    0.00    0.60
  -1 -12   1    0.30    2.10
  -1 -12   1    0.30    0.60
  -1 -12   1    0.30    0.40
  -1 -12   1    0.70    0.90
   0  12  -1    1.20    0.30
   0  12  -1    1.20    0.70
   0 -12   1    0.60    0.60
   0 -12   1    1.90    1.90
   0 -12   1    0.70    0.90
   0 -12   1    0.30    0.50
  -1  12  -1    0.60    0.30
   1 -12   1    0.70    0.50
   1 -12   1    2.50    1.80
   1 -12   1    0.90    0.50
   1 -12   1    1.20    0.90
  -2  12  -1   61.89    3.50
  -2  12  -1   65.79    3.90
   2 -12   1   62.09    4.30
   2 -12   1   62.19    5.00
   2 -12   1   60.29    3.70
   2 -12   1   69.39    3.70
  -3  12  -1   66.19    4.00
  -3  12  -1   64.29    3.60
   3 -12   1   64.09    3.80
   3 -12   1   69.39    5.20
   3 -12   1   65.09    4.10
   3 -12   1   64.89    4.50
   3 -12   1   61.49    3.80
  -4  12  -1   13.20    1.00
  -4  12  -1   17.70    2.10
   4 -12   1   15.60    1.50
   4 -12   1   16.70    1.60
   4 -12   1   12.60    1.20
   4 -12   1   11.60    1.20
   4 -12   1   14.20    1.80
   4 -12   1   10.50    2.40
  -5  12  -1   77.29    4.60
   5 -12   1   76.49    4.40
   5 -12   1   75.59    5.20
   5 -12   1   65.39    4.90
   5 -12   1   76.79    6.20
   5 -12   1   76.89    4.40
   5 -12   1   85.79    4.80
  -6  12  -1    1.20    0.60
  -6  12  -1    1.40    0.40
  -6  12  -1    0.40    0.50
   6 -12   1    2.30    0.80
   6 -12   1    1.70    0.90
   6 -12   1    1.10    0.60
   6 -12   1    0.50    2.30
   6 -12   1    0.60    0.90
   6 -12   1    1.40    0.50
  -7  12  -1    1.30    0.60
  -7  12  -1    2.50    0.70
  -7  12  -1    1.90    0.40
   7 -12   1    1.40    0.60
   7 -12   1    1.10    1.10
   7 -12   1   -1.60    2.60
   7 -12   1    3.00    0.90
   7 -12   1    2.30    0.80
   7 -12   1    2.60    0.70
  -8  12  -1    1.30    0.40
  -8  12  -1    0.60    0.60
  -8  12  -1    1.00    0.60
   8 -12   1    2.10    0.90
   8 -12   1    1.10    0.70
   8 -12   1    2.00    0.80
   8 -12   1    0.90    1.10
  -9  12  -1    1.10    0.60
  -9  12  -1    0.00    0.70
  -9  12  -1    1.00    0.40
   9 -12   1    0.50    0.80
   9 -12   1    1.00    1.70
   9 -12   1    2.20    3.70
   9 -12   1    1.00    0.60
   9 -12   1    1.40    0.80
   9 -12   1    0.70    0.80
 -10  12  -1   15.70    1.50
 -10  12  -1   16.90    1.20
  10 -12   1   16.60    1.50
  10 -12   1   14.80    5.00
  10 -12   1   17.90    2.00
  10 -12   1   18.00    1.70
  10 -12   1   20.80    3.00
 -11  12  -1   12.80    1.50
 -11  12  -1   11.40    1.30
  11 -12   1   10.30    2.00
  11 -12   1   13.50    2.50
  11 -12   1   17.40   10.90
  11 -12   1   11.80    1.30
 -12  12  -1    0.70    1.50
 -12  12  -1    0.10    0.50
  12 -12   1    0.30    0.60
  12 -12   1    5.70    7.60
  12 -12   1    1.70    1.70
 -13  12  -1   -0.60    0.40
  13 -12   1   -0.70    0.50
 -14  12  -1    0.60    0.40
  14 -12   1    0.20    0.50
 -15  12  -1    0.20    0.30
  15 -12   1    0.30    0.40
 -16  12  -1    0.30    0.20
  16 -12   1   -0.20    0.30
 -12 -11   1   -0.10    0.20
  11  11  -1    0.00    0.30
 -11 -11   1    0.10    0.30
  10  11  -1    0.20    0.30
 -10 -11   1    0.20    0.40
   9  11  -1    0.50    0.50
   8  11  -1    1.80    0.60
   8  11  -1    2.80    0.80
   8  11  -1    1.00    0.90
  -8 -11   1    3.00    0.70
   7  11  -1    3.50    0.60
   7  11  -1    0.80    0.60
   7  11  -1    3.30    1.20
  -7 -11   1    2.20    0.60
   6  11  -1    1.70    0.50
   6  11  -1    1.20    0.50
   6  11  -1    1.30    0.90
  -6 -11   1    0.00    4.80
  -6 -11   1    2.50    1.60
  -6 -11   1    1.60    0.70
   5  11  -1    0.50    0.50
   5  11  -1    0.80    0.80
   5  11  -1    1.50    0.40
  -5 -11   1    2.30    1.50
  -5 -11   1   -0.10    0.80
  -5 -11   1    0.20    0.50
  -5 -11   1    3.40    3.70
  -5 -11   1    1.60    0.80
   4  11  -1    0.20    0.40
   4  11  -1    1.30    0.40
   4  11  -1    0.40    0.70
  -4 -11   1    0.30    1.20
  -4 -11   1    0.40    0.50
  -4 -11   1    1.50    0.80
  -4 -11   1    2.00    3.10
   3  11  -1    6.10    1.10
   3  11  -1    7.90    0.70
   3  11  -1    6.80    0.80
  -3 -11   1    8.00    0.80
  -3 -11   1    7.50    2.60
  -3 -11   1    8.30    1.50
  -3 -11   1    8.90    1.10
   2  11  -1   31.20    1.90
   2  11  -1   29.90    2.00
   2  11  -1   30.50    2.40
  -2 -11   1   32.90    2.00
  -2 -11   1   34.50    4.10
  -2 -11   1   29.70    2.20
  -2 -11   1   35.70    2.90
   1  11  -1   31.60    1.70
   1  11  -1   27.20    2.20
  -1 -11   1   28.10    2.00
  -1 -11   1   28.80    1.90
  -1 -11   1   30.50    2.60
  -1 -11   1   30.40    3.60
   0  11  -1   34.20    2.20
   0  11  -1   26.60    1.90
   0 -11   1   30.50    1.90
   0 -11   1   26.30    2.00
   0 -11   1   28.60    3.30
   0 -11   1   32.10    2.50
  -1  11  -1   12.20    1.20
  -1  11  -1   11.00    0.80
   1 -11   1   11.00    1.00
   1 -11   1   10.60    2.10
   1 -11   1   10.70    1.00
   1 -11   1   14.90    1.80
  -2  11  -1   11.80    0.80
  -2  11  -1   12.50    1.30
   2 -11   1   12.80    1.10
   2 -11   1   12.70    1.70
   2 -11   1   11.60    2.10
   2 -11   1   11.70    1.00
  -3  11  -1   82.69    4.40
  -3  11  -1   82.79    4.70
   3 -11   1   78.49    4.60
   3 -11   1   82.59    4.90
   3 -11   1   74.49    5.70
   3 -11   1   96.99    5.60
   3 -11   1   74.19    4.60
  -4  11  -1   33.30    2.20
   4 -11   1   32.50    2.30
   4 -11   1   34.10    2.40
   4 -11   1   31.20    2.10
   4 -11   1   29.30    2.70
   4 -11   1   29.40    3.70
   4 -11   1   32.60    2.10
  -5  11  -1    5.80    0.60
  -5  11  -1    4.40    0.80
   5 -11   1    5.70    1.50
   5 -11   1    6.50    0.90
   5 -11   1    7.90    2.20
   5 -11   1    4.90    0.70
   5 -11   1    5.70    1.00
   5 -11   1    4.90    1.20
  -6  11  -1   52.29    2.90
   6 -11   1   53.19    3.30
   6 -11   1   44.30    3.10
   6 -11   1   50.69    3.80
   6 -11   1   54.39    3.40
   6 -11   1   50.89    4.90
   6 -11   1   49.30    3.10
  -7  11  -1   26.80    2.00
  -7  11  -1   28.80    2.00
  -7  11  -1   27.50    1.70
   7 -11   1   25.90    3.60
   7 -11   1   28.40    2.30
   7 -11   1   30.90    2.20
   7 -11   1   29.60    2.00
   7 -11   1   27.60    2.70
   7 -11   1   27.70    1.90
  -8  11  -1   -0.20    0.50
  -8  11  -1   -0.60    0.50
  -8  11  -1    0.20    0.30
   8 -11   1   -0.10    0.50
   8 -11   1    0.30    0.70
   8 -11   1   -0.40    0.70
   8 -11   1    1.00    0.80
   8 -11   1   -3.30    2.80
   8 -11   1   -1.60    1.40
  -9  11  -1    2.20    0.70
  -9  11  -1    2.10    0.70
  -9  11  -1    2.70    0.50
   9 -11   1    2.60    0.90
   9 -11   1    2.60    0.80
   9 -11   1    2.80    3.60
   9 -11   1    3.10    1.00
   9 -11   1    3.30    1.50
   9 -11   1    3.20    0.90
 -10  11  -1    7.80    1.10
 -10  11  -1    6.20    0.80
 -10  11  -1    7.50    1.00
  10 -11   1    4.60    4.40
  10 -11   1    6.20    1.00
  10 -11   1    5.30    1.80
  10 -11   1    9.00    2.10
  10 -11   1    8.00    1.10
  10 -11   1    6.50    1.10
 -11  11  -1   13.00    1.50
 -11  11  -1   10.10    1.20
 -11  11  -1    9.50    0.90
  11 -11   1   11.60    1.20
  11 -11   1   15.80    3.30
  11 -11   1   18.00    5.80
  11 -11   1   13.80    1.50
 -12  11  -1    1.00    0.80
 -12  11  -1   -0.10    0.60
  12 -11   1    3.00    2.00
  12 -11   1    1.20    0.80
  12 -11   1    1.50    7.00
 -13  11  -1    2.80    0.70
  13 -11   1    5.50    9.60
  13 -11   1    5.30    0.90
 -14  11  -1    1.10    0.50
  14 -11   1    0.80    0.50
 -15  11  -1    0.10    0.40
  15 -11   1    1.40    0.50
 -16  11  -1    0.20    0.30
  16 -11   1    0.30    0.30
  17 -11   1    0.10    0.20
 -12 -10   1   -0.10    0.20
  11  10  -1   -0.10    0.30
 -11 -10   1   -0.10    0.40
  10  10  -1    0.20    0.40
 -10 -10   1    0.40    0.50
   9  10  -1    2.60    0.50
   9  10  -1    1.80    0.60
   8  10  -1   -0.70    0.80
   8  10  -1   -0.20    0.50
   8  10  -1    0.10    0.40
  -8 -10   1    0.30    0.70
   7  10  -1    9.70    1.10
   7  10  -1   12.30    1.10
   7  10  -1   12.30    1.70
  -7 -10   1    9.30    1.10
   6  10  -1   21.60    1.60
   6  10  -1   23.50    1.60
   6  10  -1   15.40    1.90
  -6 -10   1   25.30    5.00
  -6 -10   1   21.60    2.20
  -6 -10   1   28.20    3.60
  -6 -10   1   19.70    1.70
   5  10  -1    1.60    0.40
   5  10  -1    1.00    0.50
   5  10  -1   -0.20    0.70
  -5 -10   1    2.20    1.20
  -5 -10   1    0.90    0.70
  -5 -10   1    0.20    0.70
  -5 -10   1    5.20    3.80
   4  10  -1    8.30    1.30
   4  10  -1    8.70    0.70
   4  10  -1    7.70    0.80
  -4 -10   1    9.20    2.80
  -4 -10   1    8.50    1.60
  -4 -10   1    8.30    1.10
  -4 -10   1    8.20    0.90
   3  10  -1    0.20    0.70
   3  10  -1    2.90    0.40
  -3 -10   1    0.60    0.40
  -3 -10   1    4.90    2.10
  -3 -10   1    1.20    1.00
  -3 -10   1    1.70    0.60
   2  10  -1  105.59    5.90
   2  10  -1  109.39    6.10
  -2 -10   1   99.89    6.00
  -2 -10   1  104.09    6.00
  -2 -10   1  109.09    6.50
  -2 -10   1  110.09    7.00
   1  10  -1   38.20    2.50
   1  10  -1   38.00    2.10
  -1 -10   1   36.60    3.50
  -1 -10   1   36.60    2.40
  -1 -10   1   37.70    2.30
   0  10  -1   16.10    1.40
   0  10  -1   16.40    1.00
   0 -10   1   14.00    1.60
   0 -10   1   16.20    2.10
   0 -10   1   15.30    1.20
  -1  10  -1   86.79    4.70
  -1  10  -1   88.09    5.00
   1 -10   1   93.49    5.50
   1 -10   1   84.99    4.90
   1 -10   1   86.39    5.70
  -2  10  -1    1.50    0.30
  -2  10  -1    2.90    0.60
   2 -10   1    1.40    0.80
   2 -10   1    2.10    0.50
   2 -10   1    2.60    1.40
  -3  10  -1    0.80    0.50
   3 -10   1    1.10    0.80
   3 -10   1    2.00    1.50
   3 -10   1    1.20    0.50
  -4  10  -1   88.29    5.20
  -4  10  -1   96.19    5.00
   4 -10   1   89.49    6.20
   4 -10   1   98.49    5.30
   4 -10   1   92.69    5.10
   4 -10   1   81.69    6.10
  -5  10  -1   30.00    2.10
  -5  10  -1   33.30    1.80
   5 -10   1   31.50    3.50
   5 -10   1   31.50    2.20
   5 -10   1   30.70    2.00
   5 -10   1   29.10    2.60
  -6  10  -1   59.79    3.20
  -6  10  -1   56.79    3.40
   6 -10   1   58.19    3.40
   6 -10   1   53.19    4.00
   6 -10   1   55.39    3.40
   6 -10   1   59.89    3.50
   6 -10   1   55.09    5.00
  -7  10  -1   61.29    3.70
  -7  10  -1   58.79    3.30
   7 -10   1   66.29    3.90
   7 -10   1   58.39    3.50
   7 -10   1   58.69    4.30
   7 -10   1   58.29    3.70
   7 -10   1   58.59    5.30
   7 -10   1   59.99    3.60
  -8  10  -1    0.80    0.60
  -8  10  -1    0.60    0.50
  -8  10  -1    0.40    0.30
   8 -10   1    1.20    0.70
   8 -10   1   -0.10    2.60
   8 -10   1    1.10    0.80
   8 -10   1    2.20    1.20
   8 -10   1    0.90    0.60
   8 -10   1    0.50    0.60
  -9  10  -1   -0.40    0.50
  -9  10  -1    1.00    0.60
  -9  10  -1    0.90    0.30
   9 -10   1    1.50    0.70
   9 -10   1    1.50    0.80
   9 -10   1    0.70    1.90
   9 -10   1    0.90    0.60
   9 -10   1    0.90    0.80
   9 -10   1   -0.30    3.20
 -10  10  -1    0.50    0.70
 -10  10  -1    2.20    0.40
 -10  10  -1    0.10    0.60
  10 -10   1    0.20    0.70
  10 -10   1   -3.10    4.00
  10 -10   1    0.70    0.80
  10 -10   1    3.70    2.00
  10 -10   1    0.90    0.70
 -11  10  -1    9.00    1.10
 -11  10  -1   10.40    0.80
 -11  10  -1    9.00    1.60
  11 -10   1    4.40    5.00
  11 -10   1   17.40    3.40
  11 -10   1   10.00    1.20
  11 -10   1   14.00    1.50
 -12  10  -1   11.20    1.20
 -12  10  -1   10.60    0.80
 -12  10  -1    9.60    1.20
  12 -10   1   30.70    7.20
  12 -10   1   13.70    1.50
  12 -10   1   16.30    2.70
  12 -10   1   12.50    1.30
 -13  10  -1    0.00    0.50
 -13  10  -1    0.30    0.70
  13 -10   1    0.50    0.60
 -14  10  -1    2.60    0.60
  14 -10   1    1.80    0.70
 -15  10  -1    0.40    0.40
  15 -10   1    0.10    0.40
 -16  10  -1    0.00    0.30
  16 -10   1    0.10    0.30
  17 -10   1   -0.10    0.20
 -13  -9   1    0.10    0.20
  12   9  -1    0.00    0.30
 -12  -9   1    0.50    0.40
  11   9  -1    0.50    0.40
 -11  -9   1    0.50    0.50
  10   9  -1    1.00    0.40
  10   9  -1    0.10    0.40
 -10  -9   1    0.50    0.60
   9   9  -1    0.40    0.50
   9   9  -1    0.80    0.50
   9   9  -1    3.00    1.50
   8   9  -1    6.00    1.30
   8   9  -1    3.90    0.70
   8   9  -1    4.80    0.70
  -8  -9   1    6.40    0.90
   7   9  -1    1.20    0.60
   7   9  -1    1.50    0.60
   7   9  -1    1.40    0.80
  -7  -9   1    2.10    0.90
  -7  -9   1    2.60    0.70
   6   9  -1    1.40    0.40
   6   9  -1    0.90    0.50
   6   9  -1    2.60    0.90
  -6  -9   1    2.50    1.60
  -6  -9   1    2.10    0.80
  -6  -9   1   -2.00    3.50
  -6  -9   1    1.00    0.60
   5   9  -1    3.60    0.60
   5   9  -1    3.60    0.50
   5   9  -1    3.90    1.00
  -5  -9   1    4.90    0.90
  -5  -9   1    0.70    2.70
  -5  -9   1    3.90    0.70
  -5  -9   1    3.20    1.40
   4   9  -1    1.30    1.10
   4   9  -1    2.00    0.30
  -4  -9   1    1.40    0.60
  -4  -9   1   -0.20    2.10
  -4  -9   1    1.40    1.00
  -4  -9   1    0.70    0.50
   3   9  -1   32.20    2.30
   3   9  -1   33.50    1.90
  -3  -9   1   35.00    2.20
  -3  -9   1   32.50    2.00
  -3  -9   1   31.70    2.60
  -3  -9   1   27.50    3.50
   2   9  -1    3.20    0.40
   2   9  -1    2.20    0.70
  -2  -9   1    1.80    1.40
  -2  -9   1    1.60    0.50
  -2  -9   1    2.20    0.80
   1   9  -1  118.69    6.40
   1   9  -1  115.69    6.10
  -1  -9   1  109.19    6.30
  -1  -9   1  108.69    6.60
  -1  -9   1  118.19    7.30
   0   9  -1   29.40    1.90
   0   9  -1   26.40    1.60
   0  -9   1   28.00    2.20
   0  -9   1   28.90    2.70
  -1   9  -1   15.50    0.90
  -1   9  -1   13.90    1.20
   1  -9   1   14.10    1.90
   1  -9   1   15.70    1.50
   1  -9   1   14.30    1.10
  -2   9  -1    0.70    0.50
   2  -9   1    0.00    0.40
   2  -9   1    0.10    0.60
   2  -9   1    0.60    1.20
  -3   9  -1   14.50    1.20
  -3   9  -1   14.50    0.90
   3  -9   1   13.90    1.10
   3  -9   1   13.50    2.00
   3  -9   1   15.30    1.60
  -4   9  -1    1.30    0.60
  -4   9  -1    1.50    0.30
   4  -9   1    1.60    0.60
   4  -9   1    1.10    1.40
   4  -9   1    1.50    0.50
   4  -9   1    1.20    0.70
  -5   9  -1   13.20    0.90
  -5   9  -1   12.40    1.20
   5  -9   1   19.80    2.40
   5  -9   1   12.40    1.10
   5  -9   1   13.20    1.20
  -6   9  -1   35.80    2.00
  -6   9  -1   31.70    2.20
   6  -9   1   32.70    2.30
   6  -9   1   34.70    3.70
   6  -9   1   32.90    2.20
   6  -9   1   37.40    3.00
  -7   9  -1  140.49    7.90
  -7   9  -1  142.19    7.70
   7  -9   1  142.49    8.60
   7  -9   1  138.99    8.00
   7  -9   1  146.29    9.20
   7  -9   1  146.49    8.10
   7  -9   1  142.99    7.90
   7  -9   1  151.88    7.90
  -8   9  -1   14.70    1.30
  -8   9  -1   13.70    1.40
  -8   9  -1   13.70    1.00
   8  -9   1   12.50    3.00
   8  -9   1   12.70    1.30
   8  -9   1   13.10    1.40
   8  -9   1   14.10    1.20
   8  -9   1   15.50    1.40
   8  -9   1   17.00    2.30
  -9   9  -1   22.60    1.80
  -9   9  -1   18.90    1.70
  -9   9  -1   24.70    1.50
   9  -9   1   22.70    3.80
   9  -9   1   27.00    2.00
   9  -9   1   23.20    1.90
   9  -9   1   24.00    1.80
 -10   9  -1   -0.10    0.60
 -10   9  -1   -0.10    0.30
 -10   9  -1    0.10    0.60
  10  -9   1   -0.20    0.60
  10  -9   1   -0.20    1.20
  10  -9   1   -0.30    0.50
  10  -9   1    1.00    0.80
  10  -9   1   -1.40    4.10
 -11   9  -1    0.40    0.30
 -11   9  -1    0.40    0.70
 -11   9  -1    1.10    0.60
  11  -9   1    0.00    4.70
  11  -9   1    0.10    0.60
  11  -9   1    0.50    0.80
  11  -9   1   -1.30    1.10
 -12   9  -1    2.00    0.60
 -12   9  -1    1.40    0.40
 -12   9  -1    1.10    0.70
  12  -9   1    0.60    1.30
  12  -9   1    1.30    0.70
  12  -9   1    0.70    0.90
 -13   9  -1    1.10    0.60
 -13   9  -1    2.40    0.90
  13  -9   1    6.10    8.50
  13  -9   1    2.30    0.70
 -14   9  -1    0.40    0.40
  14  -9   1    0.20    0.50
 -15   9  -1    2.20    0.50
  15  -9   1    0.80    0.60
 -16   9  -1    0.20    0.30
  16  -9   1   -0.20    0.30
  17  -9   1    0.20    0.20
  13   8  -1    0.30    0.30
 -13  -8   1    0.20    0.30
  12   8  -1    0.50    0.40
 -12  -8   1   -0.60    0.30
  11   8  -1    0.30    0.50
 -11  -8   1    1.40    0.60
  10   8  -1    0.50    0.90
  10   8  -1    0.70    0.50
  10   8  -1    0.60    0.50
 -10  -8   1    1.00    0.60
   9   8  -1    0.10    0.40
   9   8  -1    0.30    0.50
   9   8  -1    0.80    0.80
   8   8  -1    1.40    0.60
   8   8  -1    2.80    1.20
   8   8  -1    2.80    0.60
  -8  -8   1    2.90    1.10
  -8  -8   1    1.30    0.70
   7   8  -1    0.90    0.40
   7   8  -1    0.80    0.50
   7   8  -1    1.00    0.70
  -7  -8   1   -0.10    0.50
  -7  -8   1    0.50    0.70
   6   8  -1   14.40    1.20
   6   8  -1   15.70    1.10
   6   8  -1   14.90    1.60
  -6  -8   1   11.40    1.40
  -6  -8   1   14.10    1.20
  -6  -8   1   17.60    2.40
  -6  -8   1   11.60    3.50
   5   8  -1    4.60    0.50
   5   8  -1    4.10    0.70
   5   8  -1    3.20    1.00
  -5  -8   1    3.60    0.70
  -5  -8   1    3.10    1.30
  -5  -8   1    3.30    0.80
  -5  -8   1    6.30    2.60
   4   8  -1   28.70    1.70
   4   8  -1   27.00    2.00
  -4  -8   1   27.60    3.60
  -4  -8   1   26.20    1.90
  -4  -8   1   29.10    1.80
  -4  -8   1   29.10    2.60
   3   8  -1   17.60    1.00
   3   8  -1   16.30    1.40
  -3  -8   1   12.80    2.00
  -3  -8   1   13.00    1.20
   2   8  -1   10.00    1.10
   2   8  -1    9.90    0.70
  -2  -8   1   10.30    1.30
  -2  -8   1    7.10    1.50
  -2  -8   1   10.40    1.00
   1   8  -1   30.70    2.00
  -1  -8   1   29.80    2.70
  -1  -8   1   29.50    1.90
  -1  -8   1   32.50    2.30
   0   8  -1  221.28   11.70
   0   8  -1  228.08   11.90
   0  -8   1  221.18   11.80
   0  -8   1  215.18   12.10
   0  -8   1  219.78   12.30
  -1   8  -1   98.19    5.40
  -1   8  -1  104.09    5.50
   1  -8   1  102.49    5.50
   1  -8   1   95.49    6.00
  -2   8  -1   58.39    3.10
  -2   8  -1   54.09    3.20
   2  -8   1   54.29    3.90
   2  -8   1   52.79    3.10
  -3   8  -1  142.09    7.30
  -3   8  -1  136.29    7.50
   3  -8   1  136.39    8.10
   3  -8   1  136.39    7.40
   3  -8   1  132.89    7.80
  -4   8  -1    6.50    0.70
  -4   8  -1    8.40    0.90
   4  -8   1   10.30    1.00
   4  -8   1    7.50    1.10
   4  -8   1    8.60    0.80
   4  -8   1    6.00    1.50
  -5   8  -1   26.90    1.80
  -5   8  -1   26.50    1.50
   5  -8   1   28.00    2.90
   5  -8   1   25.40    1.70
   5  -8   1   25.10    1.80
   5  -8   1   29.00    2.20
  -6   8  -1   35.10    2.30
  -6   8  -1   36.80    2.00
   6  -8   1   36.40    2.30
   6  -8   1   28.10    4.30
   6  -8   1   36.50    2.20
  -7   8  -1    2.90    0.60
  -7   8  -1    3.30    0.40
   7  -8   1    3.00    0.60
   7  -8   1    3.30    0.70
   7  -8   1    3.20    2.00
   7  -8   1    4.70    1.20
   7  -8   1    3.20    0.70
  -8   8  -1   60.09    3.20
   8  -8   1   54.19    3.50
   8  -8   1   56.89    4.20
   8  -8   1   61.89    3.50
   8  -8   1   56.29    3.50
   8  -8   1   63.89    3.70
   8  -8   1   50.39    5.20
  -9   8  -1   15.40    1.40
  -9   8  -1   17.50    1.50
  -9   8  -1   17.80    1.20
   9  -8   1   18.10    2.40
   9  -8   1   18.50    1.50
   9  -8   1   17.90    3.50
   9  -8   1   19.40    1.50
   9  -8   1   18.00    1.60
   9  -8   1   17.10    1.50
 -10   8  -1   11.60    1.30
 -10   8  -1   11.50    1.30
 -10   8  -1   13.20    0.90
  10  -8   1   11.90    1.30
  10  -8   1    7.70    3.70
  10  -8   1   11.80    1.30
  10  -8   1   10.00    2.00
  10  -8   1   13.10    1.30
 -11   8  -1    7.10    1.00
 -11   8  -1    4.40    0.50
 -11   8  -1    4.50    0.80
  11  -8   1    4.00    4.80
  11  -8   1    8.50    3.30
  11  -8   1    3.30    0.80
  11  -8   1    3.90    1.00
 -12   8  -1   -0.20    0.60
 -12   8  -1    0.10    0.50
 -12   8  -1    0.30    0.30
  12  -8   1    2.70    6.10
  12  -8   1   -0.80    1.50
  12  -8   1    0.20    0.60
  12  -8   1    0.10    0.90
 -13   8  -1    7.00    1.00
  13  -8   1    6.80    1.00
  13  -8   1    9.90    8.70
 -14   8  -1    1.70    0.60
  14  -8   1    2.40    0.60
 -15   8  -1    0.00    0.40
  15  -8   1    0.30    0.50
 -16   8  -1    0.50    0.40
  16  -8   1    0.20    0.40
  17  -8   1   -0.10    0.20
 -14  -7   1    0.10    0.20
  13   7  -1    0.30    0.40
 -13  -7   1    0.20    0.40
  12   7  -1    0.80    0.50
 -12  -7   1    1.80    0.50
  11   7  -1   -0.20    0.40
 -11  -7   1    0.10    0.50
  10   7  -1    1.60    0.50
  10   7  -1    1.50    0.60
  10   7  -1    3.80    1.10
 -10  -7   1    2.80    0.80
   9   7  -1   -0.80    0.70
   9   7  -1    0.90    0.50
   9   7  -1   -0.30    0.40
  -9  -7   1    0.30    1.00
   8   7  -1    0.90    0.50
   8   7  -1    0.60    0.70
   8   7  -1    1.30    0.50
  -8  -7   1    2.30    0.90
  -8  -7   1    1.90    0.70
   7   7  -1    0.20    0.40
   7   7  -1    1.80    0.70
   7   7  -1    0.90    0.40
  -7  -7   1   -1.00    0.60
  -7  -7   1    0.50    0.60
   6   7  -1   23.30    1.60
   6   7  -1   26.00    1.50
   6   7  -1   19.80    1.90
  -6  -7   1   24.10    3.70
  -6  -7   1   23.30    1.60
  -6  -7   1   24.30    2.70
  -6  -7   1   22.10    1.80
   5   7  -1  105.89    5.90
   5   7  -1  107.79    6.10
  -5  -7   1  111.99    5.90
  -5  -7   1  108.89    7.50
  -5  -7   1  103.49    6.10
   4   7  -1   34.10    1.90
   4   7  -1   34.30    2.20
  -4  -7   1   30.10    2.20
  -4  -7   1   37.80    3.50
  -4  -7   1   33.70    2.90
   3   7  -1    2.80    0.30
   3   7  -1    2.30    0.60
  -3  -7   1    3.00    0.60
  -3  -7   1    3.00    0.90
  -3  -7   1    2.50    1.30
   2   7  -1   81.49    4.30
   2   7  -1   80.19    4.60
  -2  -7   1   85.39    5.20
  -2  -7   1   74.89    4.50
  -2  -7   1   83.89    4.80
   1   7  -1   29.00    1.70
  -1  -7   1   25.70    1.90
  -1  -7   1   24.20    2.30
  -1  -7   1   25.20    1.60
   0   7  -1    1.40    0.50
   0  -7   1    1.50    0.40
   0  -7   1    0.80    0.50
   0  -7   1    1.10    0.90
  -1   7  -1   57.79    3.20
   1  -7   1   53.69    3.40
   1  -7   1   57.99    3.20
   1  -7   1   55.39    3.70
  -2   7  -1   87.39    4.80
   2  -7   1   85.29    5.00
   2  -7   1   87.19    5.30
   2  -7   1   84.79    4.70
  -3   7  -1  295.17   15.00
   3  -7   1  278.37   15.20
   3  -7   1  268.77   14.60
   3  -7   1  263.97   14.90
  -4   7  -1  105.29    5.80
   4  -7   1  111.09    5.90
   4  -7   1  105.89    5.80
   4  -7   1  107.19    6.40
   4  -7   1   99.69    6.10
  -5   7  -1   72.39    4.00
   5  -7   1   70.39    3.90
   5  -7   1   69.69    4.80
   5  -7   1   70.39    4.40
   5  -7   1   68.49    4.10
  -6   7  -1  125.29    6.40
  -6   7  -1  119.59    6.60
   6  -7   1  120.09    7.40
   6  -7   1  113.99    6.50
   6  -7   1  119.09    6.60
   6  -7   1  117.89    7.00
  -7   7  -1   45.30    2.80
  -7   7  -1   50.29    2.60
   7  -7   1   45.50    4.30
   7  -7   1   43.20    3.30
   7  -7   1   44.80    2.80
   7  -7   1   44.30    2.80
  -8   7  -1    5.10    0.50
  -8   7  -1    5.60    0.80
   8  -7   1    8.40    2.40
   8  -7   1    4.20    0.60
   8  -7   1    4.50    0.70
   8  -7   1    6.90    0.80
   8  -7   1    5.00    0.80
   8  -7   1    4.80    1.20
  -9   7  -1    1.10    0.30
  -9   7  -1    1.60    0.60
  -9   7  -1    0.70    0.60
   9  -7   1    2.40    0.60
   9  -7   1    2.40    0.70
   9  -7   1    3.30    2.60
   9  -7   1    0.70    1.00
   9  -7   1    1.70    0.70
   9  -7   1    2.30    0.70
 -10   7  -1    4.70    0.80
 -10   7  -1    6.20    0.90
 -10   7  -1    6.60    0.60
  10  -7   1    5.60    0.90
  10  -7   1    5.60    3.40
  10  -7   1    7.00    1.00
  10  -7   1    7.80    1.10
  10  -7   1    6.80    2.40
 -11   7  -1    9.50    1.10
 -11   7  -1    8.30    0.80
 -11   7  -1    9.70    1.20
  11  -7   1   -5.00    4.70
  11  -7   1   10.80    1.20
  11  -7   1   10.80    1.20
  11  -7   1   13.50    2.40
 -12   7  -1    2.10    0.70
 -12   7  -1    2.20    0.80
 -12   7  -1    2.30    0.40
  12  -7   1    2.40    0.80
  12  -7   1    4.40    2.00
  12  -7   1    7.80    6.10
  12  -7   1    2.00    0.90
 -13   7  -1    0.50    0.60
 -13   7  -1    2.10    1.00
  13  -7   1    5.10    8.20
  13  -7   1    1.10    0.60
  13  -7   1    1.50    1.60
 -14   7  -1    5.50    0.80
 -15   7  -1    0.00    0.40
  15  -7   1    0.70    0.50
 -16   7  -1    0.10    0.30
  16  -7   1    0.10    0.30
  17  -7   1    0.10    0.30
  14   6  -1   -0.10    0.30
 -14  -6   1    0.10    0.30
  13   6  -1    0.20    0.30
 -13  -6   1   -0.20    0.40
  12   6  -1   -0.20    0.40
 -12  -6   1   -0.40    0.40
  11   6  -1    0.70    0.60
  11   6  -1    0.20    0.50
  11   6  -1    1.40    0.80
 -11  -6   1    0.80    0.60
  10   6  -1    2.20    0.60
  10   6  -1    2.80    0.90
  10   6  -1    1.80    0.60
 -10  -6   1    3.50    0.70
 -10  -6   1    1.10    1.30
   9   6  -1    4.00    1.00
   9   6  -1    4.60    0.80
   9   6  -1    6.10    0.70
  -9  -6   1    3.70    1.10
   8   6  -1    5.20    0.70
   8   6  -1    4.50    1.00
   8   6  -1    4.60    0.60
  -8  -6   1    4.30    0.80
  -8  -6   1    5.70    1.00
   7   6  -1   20.00    1.80
   7   6  -1   19.00    1.40
   7   6  -1   18.20    1.30
  -7  -6   1   20.40    1.50
  -7  -6   1   20.30    1.70
   6   6  -1   36.60    2.10
   6   6  -1   33.70    2.40
  -6  -6   1   37.00    2.20
  -6  -6   1   33.10    2.30
  -6  -6   1   37.60    4.60
  -6  -6   1   32.00    3.10
   5   6  -1    1.70    0.30
   5   6  -1    0.50    0.50
  -5  -6   1    2.40    1.70
  -5  -6   1    2.10    1.70
  -5  -6   1    0.60    0.50
   4   6  -1    7.70    0.90
   4   6  -1    6.90    0.60
  -4  -6   1    6.90    0.80
  -4  -6   1    6.90    1.20
  -4  -6   1    7.90    1.80
   3   6  -1   -0.30    0.40
  -3  -6   1    0.20    0.60
  -3  -6   1    0.60    1.10
  -3  -6   1   -0.20    0.40
   2   6  -1  121.89    6.50
  -2  -6   1  122.39    7.00
  -2  -6   1  117.29    6.80
  -2  -6   1  118.29    6.50
   1   6  -1  203.68   10.80
  -1  -6   1  202.68   11.20
  -1  -6   1  208.78   11.20
  -1  -6   1  195.18   10.80
   0   6  -1   11.00    0.90
   0  -6   1   10.90    1.30
   0  -6   1   10.60    0.80
   0  -6   1   10.90    1.10
   1  -6   1  885.31   46.60
   1  -6   1  885.11   46.80
   2  -6   1  417.06   22.20
   2  -6   1  426.36   22.60
  -3   6  -1    0.60    0.30
   3  -6   1    0.10    0.30
   3  -6   1    1.30    1.00
   3  -6   1    0.30    0.40
  -4   6  -1    0.30    0.40
   4  -6   1    0.10    0.40
   4  -6   1   -0.60    0.80
   4  -6   1   -0.40    0.30
   4  -6   1   -0.30    0.30
  -5   6  -1    3.90    0.60
   5  -6   1    5.00    1.40
   5  -6   1    4.60    0.70
   5  -6   1    5.40    1.00
   5  -6   1    4.30    0.60
  -6   6  -1   85.99    4.90
  -6   6  -1   90.79    4.70
   6  -6   1   91.89    5.80
   6  -6   1   82.79    4.80
   6  -6   1   87.39    4.90
   6  -6   1   84.99    5.30
  -7   6  -1   34.90    1.90
  -7   6  -1   32.50    2.10
   7  -6   1   29.30    2.50
   7  -6   1   32.50    2.10
   7  -6   1   31.80    2.10
   7  -6   1   29.50    3.40
  -8   6  -1   26.60    1.40
  -8   6  -1   23.70    1.70
   8  -6   1   25.30    1.60
   8  -6   1   18.60    1.60
   8  -6   1   23.10    2.20
   8  -6   1   22.40    1.70
   8  -6   1   22.00    3.10
  -9   6  -1  105.79    6.40
  -9   6  -1  113.09    5.80
  -9   6  -1  106.59    6.30
   9  -6   1  103.69    5.80
   9  -6   1  105.69    6.90
   9  -6   1  111.79    6.10
   9  -6   1  115.79    6.10
   9  -6   1  104.29    6.00
   9  -6   1  109.09    8.00
 -10   6  -1   42.10    2.70
 -10   6  -1   40.90    2.40
 -10   6  -1   43.60    2.70
  10  -6   1   38.90    5.00
  10  -6   1   41.70    2.80
  10  -6   1   39.90    3.60
  10  -6   1   44.90    2.70
 -11   6  -1    3.70    0.50
 -11   6  -1    4.40    0.80
 -11   6  -1    5.60    0.90
  11  -6   1    6.30    1.00
  11  -6   1    2.30    1.20
  11  -6   1    4.60    0.80
  11  -6   1   -0.20    4.50
 -12   6  -1    2.20    0.40
 -12   6  -1    2.20    0.80
 -12   6  -1    2.10    0.80
  12  -6   1   -1.30    6.10
  12  -6   1    2.60    1.00
  12  -6   1    1.30    0.70
  12  -6   1    3.00    1.70
 -13   6  -1    2.40    0.90
 -13   6  -1    1.70    0.70
  13  -6   1    2.70    0.70
  13  -6   1   10.10    8.70
 -14   6  -1   -0.10    0.40
  14  -6   1    0.10    0.50
 -15   6  -1    0.20    0.30
  15  -6   1    0.30    0.40
 -16   6  -1    0.00    0.30
  16  -6   1   -0.10    0.30
  17  -6   1    0.30    0.20
 -15  -5   1    0.00    0.20
  14   5  -1    0.30    0.30
 -14  -5   1    0.00    0.30
  13   5  -1    0.30    0.40
 -13  -5   1    0.00    0.40
  12   5  -1    0.20    0.40
 -12  -5   1    0.30    0.50
  11   5  -1    1.20    0.60
  11   5  -1    1.10    0.50
  11   5  -1    3.90    1.00
 -11  -5   1    1.90    0.70
  10   5  -1    2.50    0.90
  10   5  -1    0.30    0.50
  10   5  -1    2.10    0.50
 -10  -5   1    0.40    1.10
 -10  -5   1    0.70    0.70
   9   5  -1    1.30    0.80
   9   5  -1    2.60    0.50
   9   5  -1    1.60    0.70
  -9  -5   1    0.60    0.80
   8   5  -1    9.30    1.20
   8   5  -1    9.90    1.00
   8   5  -1   10.30    1.00
  -8  -5   1   11.40    1.30
  -8  -5   1   11.90    1.10
   7   5  -1    0.70    0.30
   7   5  -1    0.60    0.40
  -7  -5   1    0.10    0.40
  -7  -5   1    1.10    0.50
   6   5  -1   13.10    1.20
   6   5  -1   11.70    0.90
  -6  -5   1   12.30    2.70
  -6  -5   1    9.60    1.00
  -6  -5   1   12.30    1.70
  -6  -5   1   10.50    1.00
   5   5  -1    1.30    0.50
   5   5  -1    1.10    0.30
  -5  -5   1    2.00    0.60
  -5  -5   1    0.50    0.80
  -5  -5   1    1.20    1.70
   4   5  -1  139.39    7.50
  -4  -5   1  137.69    7.50
  -4  -5   1  139.19    8.20
   3   5  -1  366.16   19.10
  -3  -5   1  355.46   19.50
  -3  -5   1  360.36   19.10
   2   5  -1   34.80    2.00
  -2  -5   1   33.30    2.30
  -2  -5   1   35.20    2.60
  -2  -5   1   34.90    2.00
   1   5  -1    0.20    0.30
  -1  -5   1    0.40    0.40
  -1  -5   1    0.40    0.30
  -1  -5   1    0.10    0.60
   0   5  -1  138.79    7.10
   0  -5   1  128.89    7.50
   0  -5   1  129.79    7.30
   0  -5   1  135.59    7.10
  -1   5  -1    5.30    0.50
   1  -5   1    5.70    0.50
   1  -5   1    4.80    0.70
  -2   5  -1   -0.30    0.30
   2  -5   1    0.00    0.20
   2  -5   1    0.10    0.70
   2  -5   1   -0.30    0.70
  -3   5  -1  132.99    7.20
   3  -5   1  131.09    7.50
   3  -5   1  138.09    7.20
   3  -5   1  136.59    7.10
   3  -5   1  129.69    7.40
  -4   5  -1   39.50    2.10
   4  -5   1   35.50    2.10
   4  -5   1   36.40    2.70
   4  -5   1   35.30    2.40
   4  -5   1   35.00    2.10
   5  -5   1  732.93   39.00
  -6   5  -1    2.60    0.50
  -6   5  -1    2.40    0.50
   6  -5   1    3.40    0.60
   6  -5   1    4.20    0.70
   6  -5   1    2.40    0.70
   6  -5   1    0.30    1.20
  -7   5  -1   -0.20    0.40
  -7   5  -1    0.40    0.20
   7  -5   1    0.00    0.50
   7  -5   1   -0.20    0.70
   7  -5   1    0.20    0.40
   7  -5   1   -1.90    1.50
  -8   5  -1   66.29    3.50
  -8   5  -1   65.69    3.70
   8  -5   1   63.79    3.70
   8  -5   1   65.89    5.50
   8  -5   1   62.69    3.70
   8  -5   1   61.19    5.20
   8  -5   1   59.09    3.70
   8  -5   1   65.69    3.50
  -9   5  -1    1.20    0.60
  -9   5  -1    2.20    0.30
  -9   5  -1    2.00    0.90
   9  -5   1    1.20    0.40
   9  -5   1    3.90    1.80
   9  -5   1    2.30    0.60
   9  -5   1    1.50    0.70
   9  -5   1    1.80    2.30
 -10   5  -1   17.70    1.60
 -10   5  -1   17.80    1.20
 -10   5  -1   20.60    1.60
  10  -5   1   19.20    3.90
  10  -5   1   20.00    1.50
  10  -5   1   23.90    3.00
  10  -5   1   22.10    1.70
 -11   5  -1    3.40    0.80
 -11   5  -1    3.70    0.40
 -11   5  -1    2.90    0.70
  11  -5   1    4.20    0.90
  11  -5   1    3.60    0.80
  11  -5   1    8.10    4.40
  11  -5   1    3.30    1.60
 -12   5  -1    9.10    1.10
 -12   5  -1    9.30    1.20
 -12   5  -1    7.60    0.70
  12  -5   1    8.30    2.60
  12  -5   1   10.50    6.20
  12  -5   1   10.80    1.30
  12  -5   1    8.30    1.10
 -13   5  -1    2.00    0.70
 -13   5  -1    2.80    1.00
  13  -5   1    2.80    0.80
  13  -5   1    1.00    8.80
 -14   5  -1   -0.10    0.40
  14  -5   1    0.40    0.50
 -15   5  -1    0.20    0.40
  15  -5   1    0.50    0.50
 -16   5  -1    0.70    0.30
  16  -5   1    1.10    0.40
  17  -5   1   -0.30    0.30
 -15  -4   1    0.00    0.20
  14   4  -1    0.00    0.30
 -14  -4   1    0.50    0.30
  13   4  -1    0.20    0.50
 -13  -4   1    0.40    0.40
  12   4  -1    0.10    0.40
 -12  -4   1   -0.40    0.40
  11   4  -1    6.40    0.80
  11   4  -1    6.90    1.00
  11   4  -1    6.40    1.20
 -11  -4   1    9.00    1.40
 -11  -4   1    5.50    0.90
  10   4  -1    9.90    1.30
  10   4  -1    7.60    0.80
  10   4  -1    5.90    0.80
 -10  -4   1    8.00    1.30
 -10  -4   1    8.10    1.00
   9   4  -1   10.10    1.30
   9   4  -1   12.20    1.10
   9   4  -1   11.90    1.10
  -9  -4   1   13.20    1.40
   8   4  -1   16.30    1.20
   8   4  -1   16.20    1.50
   8   4  -1   15.40    1.30
   8   4  -1   15.10    4.30
  -8  -4   1   15.40    1.30
  -8  -4   1   18.30    1.50
   7   4  -1    5.20    3.00
   7   4  -1    4.40    0.80
  -7  -4   1    2.50    0.70
  -7  -4   1    4.40    0.70
   6   4  -1    4.00    0.50
   6   4  -1    4.40    0.80
  -6  -4   1    4.20    0.70
  -6  -4   1    2.50    1.10
   5   4  -1   56.19    3.40
   5   4  -1   62.79    3.30
  -5  -4   1   61.59    3.40
  -5  -4   1   55.69    4.00
  -5  -4   1   58.09    4.50
   4   4  -1    5.20    0.60
  -4  -4   1    5.70    0.60
  -4  -4   1    5.20    1.00
  -4  -4   1    6.20    1.50
   3   4  -1  174.78    9.20
  -3  -4   1  175.18    9.60
  -3  -4   1  162.58    9.40
  -3  -4   1  174.28    9.20
   2   4  -1   26.20    1.60
  -2  -4   1   28.30    1.60
  -2  -4   1   24.50    1.80
  -2  -4   1   26.60    2.00
  -1  -4   1  447.86   24.00
  -1  -4   1  460.35   24.10
   0  -4   1  390.16   21.00
   0  -4   1  402.96   21.10
  -1   4  -1  179.28    9.40
   1  -4   1  173.18    9.60
   1  -4   1  182.08    9.70
   1  -4   1  177.78    9.40
   2  -4   1  225.88   12.10
   2  -4   1  221.28   11.90
   2  -4   1  229.48   12.20
   3  -4   1  350.26   18.50
   3  -4   1  335.77   18.00
  -4   4  -1  142.69    7.70
   4  -4   1  141.19    7.70
   4  -4   1  142.59    7.70
   4  -4   1  150.38    8.10
  -5   4  -1   54.59    3.00
   5  -4   1   50.99    3.00
   5  -4   1   49.00    3.00
   5  -4   1   58.19    4.00
   5  -4   1   54.99    3.60
  -6   4  -1  102.39    5.40
  -6   4  -1   97.39    5.40
   6  -4   1  104.99    6.10
   6  -4   1   94.39    5.40
   6  -4   1   96.49    5.80
  -7   4  -1   22.80    1.60
  -7   4  -1   25.40    1.40
   7  -4   1   25.00    3.00
   7  -4   1   24.40    2.10
   7  -4   1   24.30    1.60
   7  -4   1   25.30    1.70
  -8   4  -1    8.00    0.90
  -8   4  -1    9.50    0.70
   8  -4   1    7.90    0.70
   8  -4   1    6.80    0.90
   8  -4   1    9.20    1.70
   8  -4   1    7.20    2.30
   8  -4   1    8.50    0.80
  -9   4  -1    0.20    0.50
  -9   4  -1    0.10    0.50
  -9   4  -1    0.30    0.20
   9  -4   1    0.60    0.40
   9  -4   1    1.30    2.30
   9  -4   1   -0.30    0.60
   9  -4   1    0.30    0.40
   9  -4   1    0.30    0.50
 -10   4  -1   10.60    1.20
 -10   4  -1    9.80    0.80
 -10   4  -1   13.80    1.30
  10  -4   1   13.30    1.30
  10  -4   1    9.60    2.40
  10  -4   1   10.60    0.90
  10  -4   1   12.40    1.20
  10  -4   1    7.40    3.40
 -11   4  -1   40.30    2.60
 -11   4  -1   34.30    2.20
 -11   4  -1   43.30    2.70
  11  -4   1   38.10    2.50
  11  -4   1   34.40    5.90
  11  -4   1   37.00    3.70
  11  -4   1   41.60    2.70
 -12   4  -1    1.40    0.60
 -12   4  -1    0.70    0.60
 -12   4  -1    0.50    0.30
  12  -4   1    2.10    0.80
  12  -4   1    0.30    6.10
  12  -4   1    1.40    1.60
  12  -4   1    1.50    0.60
 -13   4  -1    5.60    0.90
 -13   4  -1   12.30    1.80
  13  -4   1    6.10    0.90
  13  -4   1    9.30    9.30
 -14   4  -1   -0.20    0.40
  14  -4   1    0.20    0.40
 -15   4  -1    0.20    0.30
  15  -4   1    0.00    0.40
 -16   4  -1   -0.10    0.30
  16  -4   1   -0.10    0.30
  17  -4   1    0.20    0.20
 -16  -3   1    0.00    0.20
  15   3  -1   -0.10    0.30
 -15  -3   1    0.30    0.30
  14   3  -1   -0.10    0.40
 -14  -3   1   -0.20    0.30
  13   3  -1    0.30    0.40
 -13  -3   1    0.80    0.50
  12   3  -1   -0.10    0.40
  12   3  -1   -0.50    0.30
  12   3  -1   -0.70    1.00
 -12  -3   1   -0.10    0.50
  11   3  -1    0.70    0.50
  11   3  -1    0.00    0.70
  11   3  -1    0.40    0.50
 -11  -3   1   -0.20    0.80
 -11  -3   1    0.20    0.60
  10   3  -1    4.40    0.70
  10   3  -1    4.10    0.60
  10   3  -1    3.40    0.90
 -10  -3   1    3.20    0.90
 -10  -3   1    4.30    0.80
   9   3  -1   20.90    1.60
   9   3  -1   20.20    5.20
   9   3  -1   25.70    1.90
   9   3  -1   23.50    1.60
  -9  -3   1   24.00    1.90
  -9  -3   1   21.60    1.70
   8   3  -1    8.80    0.80
   8   3  -1    8.20    0.90
   8   3  -1    5.60    3.40
  -8  -3   1   10.90    1.10
   7   3  -1   22.50    1.90
   7   3  -1   15.80    2.90
   7   3  -1   19.70    1.20
  -7  -3   1   20.60    1.40
  -7  -3   1   15.50    1.20
  -7  -3   1   16.90    1.40
   6   3  -1   12.40    1.10
   6   3  -1   13.90    0.90
  -6  -3   1   12.60    1.10
   5   3  -1   14.50    1.10
  -5  -3   1   13.00    1.10
  -5  -3   1   14.20    2.10
  -5  -3   1   14.70    1.60
   4   3  -1   14.30    1.00
  -4  -3   1   14.90    1.00
  -4  -3   1   13.10    1.80
   3   3  -1  259.97   14.40
  -3  -3   1  269.77   14.60
  -3  -3   1  279.77   14.80
  -3  -3   1  280.67   14.40
  -2  -3   1  406.86   22.00
  -2  -3   1  424.66   22.10
   1   3  -1    3.70    0.40
  -1  -3   1    3.60    0.60
  -1  -3   1    3.90    0.40
  -1  -3   1    2.50    0.70
   0  -3   1  411.46   21.70
   1  -3   1  195.88   10.40
   1  -3   1  201.68   10.60
   1  -3   1  193.18   10.50
  -2   3  -1   34.10    1.90
   2  -3   1   36.50    2.00
   2  -3   1   34.60    2.10
   2  -3   1   32.40    1.90
   2  -3   1   34.90    2.20
   3  -3   1  832.12   43.80
   4  -3   1  372.96   19.10
   4  -3   1  350.66   18.80
   4  -3   1  335.17   18.60
   4  -3   1  352.86   18.60
  -5   3  -1   20.60    1.30
   5  -3   1   18.70    1.60
   5  -3   1   20.00    1.30
   5  -3   1   19.70    1.30
   5  -3   1   21.90    1.90
  -6   3  -1  129.69    7.00
   6  -3   1  129.19    7.30
   6  -3   1  131.59    7.60
   6  -3   1  122.69    6.90
  -7   3  -1    9.10    0.60
  -7   3  -1    8.80    0.90
   7  -3   1    9.00    1.30
   7  -3   1    8.60    0.80
   7  -3   1    9.10    0.80
   7  -3   1    8.60    0.90
   7  -3   1    6.20    1.70
  -8   3  -1    8.80    0.90
  -8   3  -1    9.20    0.70
   8  -3   1   10.30    1.00
   8  -3   1    8.00    1.30
   8  -3   1    8.70    0.80
  -9   3  -1    1.10    0.50
  -9   3  -1    1.20    0.30
   9  -3   1    2.00    0.60
   9  -3   1    0.20    0.30
   9  -3   1    0.10    0.50
   9  -3   1    0.20    0.70
   9  -3   1    3.10    2.30
 -10   3  -1    7.50    1.00
 -10   3  -1    7.10    0.90
 -10   3  -1    8.50    0.70
  10  -3   1    2.70    3.50
  10  -3   1    8.20    0.90
  10  -3   1    8.00    0.70
  10  -3   1    7.70    1.60
  10  -3   1    8.10    1.00
 -11   3  -1    1.60    0.70
 -11   3  -1    0.00    0.50
 -11   3  -1    0.50    0.30
  11  -3   1    0.40    0.60
  11  -3   1   -0.50    2.30
  11  -3   1    0.60    0.70
  11  -3   1    0.40    4.60
 -12   3  -1    6.20    0.90
 -12   3  -1    5.20    0.90
  12  -3   1    3.60    6.50
  12  -3   1    5.40    0.90
 -13   3  -1    0.20    0.80
 -13   3  -1    0.50    0.50
  13  -3   1    0.00    0.50
  13  -3   1    1.60    1.00
  13  -3   1   10.10   11.90
 -14   3  -1    0.30    0.50
  14  -3   1    0.60    0.60
 -15   3  -1    0.20    0.40
  15  -3   1    0.10    0.40
 -16   3  -1   -0.10    0.30
  16  -3   1    0.00    0.30
 -16  -2   1    0.00    0.20
  15   2  -1    0.10    0.40
 -15  -2   1   -0.20    0.30
  14   2  -1    0.20    0.40
 -14  -2   1    0.30    0.50
  13   2  -1    0.70    0.50
 -13  -2   1    0.30    0.50
  12   2  -1    0.60    0.60
  12   2  -1    1.10    0.40
  12   2  -1    0.30    0.70
 -12  -2   1    0.00    0.80
 -12  -2   1    1.60    1.00
  11   2  -1    3.30    0.70
  11   2  -1    2.50    1.00
  11   2  -1    2.80    0.60
 -11  -2   1    2.60    0.70
 -11  -2   1    2.60    1.30
  10   2  -1    4.00    0.80
  10   2  -1    3.80    0.60
  10   2  -1    3.20    0.90
 -10  -2   1    4.20    1.00
 -10  -2   1    3.60    0.80
   9   2  -1   13.60    1.10
   9   2  -1   15.00    1.20
   9   2  -1    9.50    4.00
  -9  -2   1   15.40    1.30
  -9  -2   1   15.70    2.10
   8   2  -1    4.10    0.80
   8   2  -1    5.60    2.90
   8   2  -1    4.90    0.60
   8   2  -1    3.40    1.10
   8   2  -1    5.50    0.80
  -8  -2   1    5.00    0.40
  -8  -2   1    4.70    0.80
   7   2  -1   55.99    3.00
   7   2  -1   51.49    4.80
   7   2  -1   58.19    3.20
  -7  -2   1   48.20    2.90
  -7  -2   1   56.29    3.20
   6   2  -1   39.60    2.30
   6   2  -1   38.20    2.70
   6   2  -1   39.80    4.00
   6   2  -1   39.50    2.40
  -6  -2   1   39.90    2.40
   5   2  -1    0.70    0.40
  -5  -2   1   -0.10    0.30
   4   2  -1    8.90    0.80
  -4  -2   1    9.70    0.80
  -4  -2   1   11.50    1.60
   3   2  -1   39.70    2.30
  -3  -2   1   42.20    2.80
  -3  -2   1   41.10    2.30
   2   2  -1  198.38   10.70
  -2  -2   1  210.28   10.70
  -2  -2   1  197.58   10.90
  -2  -2   1  205.88   11.00
  -1  -2   1  208.58   10.80
  -1  -2   1  196.68   10.70
   0   2  -1   60.79    3.30
   0  -2   1   63.69    3.30
   0  -2   1   61.39    3.40
   1  -2   1  530.15   27.90
  -2   2  -1    4.30    0.40
   2  -2   1    6.00    0.50
   2  -2   1    5.40    0.50
   2  -2   1    6.80    0.70
   2  -2   1    4.50    0.70
  -3   2  -1   35.70    2.00
   3  -2   1   35.80    2.30
   3  -2   1   35.90    2.00
   3  -2   1   36.10    2.00
  -4   2  -1  119.89    6.10
   4  -2   1  117.39    6.10
   4  -2   1  109.89    6.30
   4  -2   1  110.59    6.50
   4  -2   1  108.89    6.10
  -5   2  -1   18.10    1.20
   5  -2   1   16.70    1.10
   5  -2   1   17.60    1.20
   5  -2   1   15.10    1.70
  -6   2  -1   51.69    2.90
   6  -2   1   54.69    2.90
   6  -2   1   52.79    3.70
   6  -2   1   49.10    3.00
   6  -2   1   47.00    3.20
  -7   2  -1   48.20    2.50
  -7   2  -1   45.80    2.70
   7  -2   1   43.10    3.10
   7  -2   1   41.30    3.70
   7  -2   1   48.70    2.60
   7  -2   1   45.70    2.70
  -8   2  -1    2.00    0.30
  -8   2  -1    1.10    0.50
   8  -2   1    0.90    0.70
   8  -2   1    1.50    0.60
   8  -2   1    2.10    0.40
  -9   2  -1    0.90    0.30
  -9   2  -1    2.00    0.60
  -9   2  -1    1.50    0.80
   9  -2   1    0.90    0.40
   9  -2   1    1.30    1.10
   9  -2   1    3.00    2.50
   9  -2   1    0.90    0.50
   9  -2   1    0.80    0.50
 -10   2  -1    0.60    0.50
 -10   2  -1    0.90    0.60
 -10   2  -1   -0.10    0.20
  10  -2   1    0.00    0.80
  10  -2   1    2.60    3.40
  10  -2   1    0.60    0.60
  10  -2   1    0.70    0.50
  10  -2   1    0.60    0.40
 -11   2  -1    5.80    0.60
 -11   2  -1    6.30    1.00
 -11   2  -1    6.40    1.00
  11  -2   1   10.30    5.10
  11  -2   1    6.60    1.00
  11  -2   1   10.20    2.60
  11  -2   1    4.80    0.90
 -12   2  -1   10.60    1.30
 -12   2  -1    9.30    1.10
  12  -2   1   10.80    1.20
  12  -2   1   12.60    1.40
  12  -2   1    1.70    7.20
 -13   2  -1    0.30    0.90
 -13   2  -1    0.20    0.50
  13  -2   1    0.70    0.60
  13  -2   1   -1.20    1.00
 -14   2  -1    1.50    0.60
  14  -2   1    0.40    0.40
 -15   2  -1    0.60    0.40
  15  -2   1    1.10    0.40
 -16   2  -1   -0.10    0.20
  16  -2   1    0.00    0.30
  16   1  -1    0.00    0.20
 -16  -1   1    0.10    0.20
  15   1  -1    0.10    0.40
 -15  -1   1    0.70    0.40
  14   1  -1    1.30    0.60
 -14  -1   1    2.20    0.60
 -13  -1   1    4.70    0.80
  12   1  -1    0.40    0.50
  12   1  -1    1.10    0.80
  12   1  -1    0.50    0.40
 -12  -1   1    1.00    0.90
 -12  -1   1    0.00    0.60
  11   1  -1    4.60    1.00
  11   1  -1    4.70    0.90
  11   1  -1    3.80    0.80
 -11  -1   1    3.00    0.70
 -11  -1   1    3.50    1.00
  10   1  -1    5.40    0.80
  10   1  -1    7.70    5.40
  10   1  -1    4.80    0.60
 -10  -1   1    3.20    0.90
 -10  -1   1    4.70    0.80
   9   1  -1    2.90    0.70
   9   1  -1   11.60    4.20
   9   1  -1    2.40    0.50
   9   1  -1    1.70    0.60
  -9  -1   1    2.60    0.70
  -9  -1   1    2.90    0.70
  -9  -1   1    2.50    0.30
   8   1  -1   13.50    2.90
   8   1  -1   13.40    1.00
   8   1  -1   14.70    1.70
   8   1  -1   15.60    1.30
  -8  -1   1   13.30    1.20
  -8  -1   1   13.30    0.90
  -8  -1   1   12.80    1.10
   7   1  -1   35.30    3.70
   7   1  -1   36.10    2.00
   7   1  -1   38.10    2.20
   7   1  -1   33.60    2.70
  -7  -1   1   30.70    2.00
  -7  -1   1   34.70    2.10
   6   1  -1   78.19    4.40
   6   1  -1   76.59    4.70
   6   1  -1   81.79    4.30
  -6  -1   1   77.49    4.40
   5   1  -1    6.60    1.20
   5   1  -1    2.60    1.10
   5   1  -1    5.20    0.60
  -5  -1   1    3.60    0.50
   4   1  -1   13.90    1.00
  -4  -1   1   14.00    0.90
   3   1  -1   13.10    0.90
  -3  -1   1   14.10    1.70
  -3  -1   1   12.60    1.20
  -3  -1   1   14.70    0.90
   2   1  -1   10.00    0.80
  -2  -1   1    9.80    0.70
  -2  -1   1   10.30    1.00
  -2  -1   1   12.90    1.30
  -1  -1   1  129.59    6.90
   0  -1   1 2177.28  113.79
   1  -1   1  151.68    8.20
   1  -1   1  161.28    8.30
   2  -1   1  336.67   17.50
   2  -1   1  326.27   17.50
   3  -1   1  220.58   12.00
   3  -1   1  232.58   12.10
   3  -1   1  237.18   12.30
   3  -1   1  222.48   12.20
   4  -1   1  273.27   14.70
   4  -1   1  283.57   15.00
  -5   1  -1   53.89    2.90
   5  -1   1   50.59    2.90
   5  -1   1   51.39    2.90
   5  -1   1   50.89    3.20
   5  -1   1   52.99    3.40
  -6   1  -1   56.49    3.40
  -6   1  -1   59.69    3.30
   6  -1   1   61.49    4.20
   6  -1   1   68.29    4.00
   6  -1   1   59.99    3.40
  -7   1  -1   24.40    1.60
  -7   1  -1   26.20    1.40
   7  -1   1   22.50    2.00
   7  -1   1   23.70    2.90
   7  -1   1   25.70    1.50
   7  -1   1   25.50    1.70
  -8   1  -1    9.70    0.90
  -8   1  -1    8.30    0.70
   8  -1   1   10.60    1.10
   8  -1   1   10.00    0.90
   8  -1   1    8.80    0.80
   8  -1   1    5.80    3.20
   8  -1   1   13.50    2.30
  -9   1  -1   12.70    0.90
  -9   1  -1   12.20    1.20
  -9   1  -1   12.30    1.30
   9  -1   1   11.00    3.00
   9  -1   1   12.00    1.00
   9  -1   1   12.60    1.20
   9  -1   1   12.80    1.30
   9  -1   1   17.80    2.50
 -10   1  -1    0.50    0.60
 -10   1  -1    0.50    0.30
 -10   1  -1    0.80    0.60
  10  -1   1    0.00    0.50
  10  -1   1    0.50    0.40
  10  -1   1    1.10    0.70
  10  -1   1    3.10    3.80
  10  -1   1    1.50    1.70
 -11   1  -1    7.40    1.00
 -11   1  -1    9.30    1.20
 -11   1  -1    7.30    0.60
  11  -1   1   10.40    1.10
  11  -1   1   12.40    5.60
 -12   1  -1    2.20    0.90
 -12   1  -1    0.50    0.60
  12  -1   1    1.20    0.70
  12  -1   1    5.50   11.60
  12  -1   1    2.60    1.00
 -13   1  -1    7.90    1.00
  13  -1   1    4.50    0.80
 -14   1  -1    0.60    0.50
  14  -1   1    0.10    0.40
 -15   1  -1    0.80    0.40
  15  -1   1   -0.40    0.30
 -16   1  -1    0.00    0.20
  16  -1   1    0.50    0.30
  16   0  -1    0.60    0.30
 -16   0   1   -0.10    0.30
  15   0  -1    0.50    0.40
 -15   0   1    0.60    0.40
  14   0  -1   -0.20    0.40
 -14   0   1    0.20    0.50
  13   0  -1    6.20    1.10
  13   0  -1    2.20    0.70
 -13   0   1    4.00    0.80
  12   0  -1    2.60    0.50
  12   0  -1    0.30    0.80
  12   0  -1    1.60    0.60
 -12   0   1    1.60    0.70
 -12   0   1    1.80    0.90
  11   0  -1   56.99    3.60
  11   0  -1   60.69    3.50
 -11   0   1   58.69    3.70
 -11   0   1   64.39    3.90
  10   0  -1   23.90    1.90
  10   0  -1   22.50    1.50
  10   0  -1   21.80    1.70
  10   0  -1   22.00    5.10
 -10   0   1   21.70    1.80
 -10   0   1   21.20    1.70
   9   0  -1    2.30    0.50
   9   0  -1    3.10    1.40
   9   0  -1    2.10    0.80
  -9   0   1    1.70    0.60
  -9   0   1    1.80    0.30
  -9   0   1    1.70    0.60
   8   0  -1   36.80    2.90
   8   0  -1   40.20    2.30
   8   0  -1   43.20    4.50
   8   0  -1   43.70    2.50
  -8   0   1   37.70    2.20
  -8   0   1   38.70    2.40
  -8   0   1   39.10    2.50
   7   0  -1   46.20    3.30
   7   0  -1   47.20    2.90
   7   0  -1   48.20    2.80
   7   0  -1   50.39    4.20
  -7   0   1   52.79    2.90
   6   0  -1    8.30    0.80
   6   0  -1    6.50    2.20
   5   0  -1    4.50    0.50
   5   0  -1    3.20    1.00
   5   0  -1    2.10    0.50
  -5   0   1    3.50    0.50
   4   0  -1   20.30    1.50
   4   0  -1   16.30    1.10
   4   0  -1   15.70    1.70
  -4   0   1   16.70    1.10
   3   0  -1 1361.46   71.59
   2   0  -1    0.30    0.20
   2   0  -1    1.60    0.50
  -2   0   1    0.70    0.20
   1   0  -1    2.30    0.20
   1   0  -1    2.30    0.20
  -1   0   1    2.30    0.10
  -1   0   1    2.30    0.20
   0   0   1    0.00    0.10
   1   0   1  126.19    7.00
   1   0   1  141.99    7.10
  -2   0  -1  162.58    9.20
   2   0   1  174.18    8.80
   2   0   1  159.88    8.70
  -3   0  -1   38.60    2.10
  -3   0  -1   33.80    2.40
  -3   0  -1   39.60    2.80
   3   0   1   37.30    2.10
   3   0   1   38.60    2.10
  -4   0  -1   43.30    2.40
   4   0   1   40.10    2.40
  -5   0  -1   38.00    2.20
   5   0   1   37.40    2.20
   5   0   1   36.40    2.80
  -6   0  -1    8.00    0.80
  -6   0  -1    7.80    0.60
   6   0   1    7.10    1.50
   6   0   1    9.40    1.20
   6   0   1    8.70    0.80
  -7   0  -1    9.60    0.90
  -7   0  -1    8.40    0.60
   7   0   1    8.10    1.80
   7   0   1    8.50    1.20
   7   0   1   10.70    1.00
   7   0   1    9.80    0.80
  -8   0  -1   78.59    4.70
  -8   0  -1   82.59    4.50
  -8   0  -1   87.99    4.70
   8   0   1   80.49    5.20
   8   0   1   84.69    4.60
   8   0   1   83.79    4.70
   8   0   1   82.39    4.70
   8   0   1   82.39    6.10
  -9   0  -1   18.70    1.50
  -9   0  -1   19.50    1.50
  -9   0  -1   18.60    1.20
   9   0   1   18.70    1.40
   9   0   1   17.60    3.20
   9   0   1   19.50    1.30
   9   0   1   21.10    1.60
 -10   0  -1    1.60    0.30
 -10   0  -1    1.90    0.70
 -10   0  -1    1.70    0.80
  10   0   1    0.40    1.50
  10   0   1    0.70    0.40
  10   0   1    6.60    4.30
  10   0   1    1.50    0.70
 -11   0  -1    0.60    0.80
 -11   0  -1    2.20    0.70
  11   0   1    1.70    0.60
  11   0   1   -7.50    5.60
  11   0   1    2.10    0.90
 -12   0  -1    2.30    0.70
 -12   0  -1    2.60    0.90
  12   0   1    2.70    0.60
  12   0   1    2.50    0.90
 -13   0  -1    0.20    0.50
  13   0   1    0.50    0.40
 -14   0  -1   -0.10    0.40
  14   0   1    0.30    0.40
 -15   0  -1    0.50    0.40
  15   0   1    0.60    0.40
 -16   0  -1    0.20    0.20
  16   0   1    0.10    0.20
 -17   1   1   -0.10    0.20
  16  -1  -1    0.20    0.30
 -16   1   1   -0.20    0.20
  15  -1  -1    0.00    0.40
 -15   1   1    0.20    0.30
  14  -1  -1    0.20    0.50
 -14   1   1    0.30    0.50
  13  -1  -1    0.50    0.50
 -13   1   1    1.80    1.10
 -13   1   1    3.10    0.80
  12  -1  -1   16.50    1.50
  12  -1  -1   15.20    1.20
 -12   1   1   15.90    1.50
 -12   1   1   18.60    1.80
  11  -1  -1    8.40    0.90
  11  -1  -1    9.10    1.20
  11  -1  -1   12.40    6.50
  11  -1  -1    8.40    1.00
 -11   1   1    7.40    1.00
 -11   1   1    7.40    1.10
  10  -1  -1    3.90    0.80
  10  -1  -1    3.10    0.70
  10  -1  -1    2.80    0.50
  10  -1  -1    2.10    4.20
 -10   1   1    4.10    0.80
 -10   1   1    2.20    0.30
 -10   1   1    1.70    0.70
   9  -1  -1    1.30    0.60
   9  -1  -1   -6.30    3.50
   9  -1  -1    0.70    0.50
   9  -1  -1    0.80    0.40
   9  -1  -1    0.60    0.90
  -9   1   1    0.90    0.30
  -9   1   1    1.30    0.50
  -9   1   1    1.00    0.60
   8  -1  -1   27.40    2.40
   8  -1  -1   28.20    1.90
   8  -1  -1   24.50    3.30
   8  -1  -1   27.00    1.70
  -8   1   1   27.90    1.80
  -8   1   1   26.40    1.50
   7  -1  -1   61.39    3.50
   7  -1  -1   64.29    4.70
   7  -1  -1   58.99    3.90
   7  -1  -1   60.69    3.30
  -7   1   1   52.69    3.30
  -7   1   1   61.19    3.40
   6  -1  -1   67.29    3.70
  -6   1   1   63.09    3.70
   5  -1  -1   11.50    1.10
   5  -1  -1   12.50    1.60
   5  -1  -1   11.20    0.90
  -5   1   1   10.20    0.80
   4  -1  -1 4508.15  235.98
   3  -1  -1   12.80    0.80
   3  -1  -1   15.20    0.90
   3  -1  -1   13.50    1.40
  -3   1   1   12.40    0.90
   2  -1  -1  119.89    6.50
   2  -1  -1  120.69    6.30
  -2   1   1  118.59    6.30
   1  -1  -1   51.89    2.80
  -1   1   1   51.59    2.80
   0  -1  -1    4.60    0.30
   0   1   1    4.60    0.30
  -1  -1  -1   22.70    1.50
  -1  -1  -1   22.80    1.30
   1   1   1   21.80    1.20
  -2  -1  -1   17.40    1.60
  -2  -1  -1   16.30    1.00
   2   1   1   14.80    1.00
  -3  -1  -1  428.96   21.70
  -3  -1  -1  379.76   21.70
  -4  -1  -1   22.60    1.40
  -4  -1  -1   20.60    2.30
  -4  -1  -1   21.30    1.80
   4   1   1   21.50    1.40
  -5  -1  -1   26.80    1.70
  -6  -1  -1   20.00    1.40
  -6  -1  -1   19.80    1.30
   6   1   1   19.00    1.40
   6   1   1   18.80    2.50
   6   1   1   19.50    1.20
   6   1   1   18.10    1.60
  -7  -1  -1   31.70    1.70
  -7  -1  -1   29.80    1.90
   7   1   1   30.30    2.00
   7   1   1   27.80    2.30
   7   1   1   29.80    1.80
   7   1   1   28.50    3.30
  -8  -1  -1    0.40    0.50
  -8  -1  -1    0.10    0.40
  -8  -1  -1    0.10    0.20
   8   1   1    0.10    0.30
   8   1   1    0.50    0.40
   8   1   1   -0.50    2.10
  -9  -1  -1   14.70    1.40
  -9  -1  -1   14.50    1.30
  -9  -1  -1   12.50    0.90
   9   1   1   13.60    1.20
   9   1   1   14.10    3.40
   9   1   1   13.50    1.10
   9   1   1   15.40    1.40
   9   1   1   12.20    1.80
 -10  -1  -1    0.20    0.30
 -10  -1  -1   -0.20    0.60
 -10  -1  -1    0.60    0.60
  10   1   1    1.20    1.60
  10   1   1    0.80    0.50
  10   1   1    2.90    6.80
  10   1   1    0.20    0.40
  10   1   1    0.10    0.70
 -11  -1  -1    7.10    1.00
 -11  -1  -1    9.30    1.20
  11   1   1    7.80    1.30
  11   1   1    4.50    6.70
  11   1   1    8.60    1.00
 -12  -1  -1    1.20    0.60
 -12  -1  -1    3.90    1.50
  12   1   1    1.10    0.60
  12   1   1    3.10    1.20
 -13  -1  -1    2.40    0.70
  13   1   1    2.30    0.60
 -14  -1  -1    0.50    0.50
  14   1   1    1.00    0.50
 -15  -1  -1    0.60    0.30
  15   1   1    0.70    0.40
 -16  -1  -1   -0.10    0.20
 -17   2   1    0.10    0.20
  16  -2  -1   -0.20    0.40
 -16   2   1    0.00    0.30
  15  -2  -1    0.20    0.40
 -15   2   1    0.00    0.40
  14  -2  -1    0.30    0.50
 -14   2   1   -0.30    0.50
  13  -2  -1    0.40    0.50
 -13   2   1    1.60    0.70
 -13   2   1    2.10    1.10
  12  -2  -1    1.00    0.60
  12  -2  -1    2.60    0.90
  12  -2  -1    1.60    0.50
 -12   2   1    1.20    0.90
 -12   2   1    1.70    0.60
  11  -2  -1   -4.60    5.90
  11  -2  -1    0.90    0.70
  11  -2  -1   -0.10    0.40
  11  -2  -1    0.40    0.50
 -11   2   1    0.00    0.60
 -11   2   1    0.40    0.50
  10  -2  -1    7.60    0.80
  10  -2  -1    6.30    0.90
  10  -2  -1    5.50    4.10
  10  -2  -1    8.10    1.10
  10  -2  -1    8.00    2.10
 -10   2   1    8.50    1.00
 -10   2   1    7.60    1.00
 -10   2   1    8.20    0.80
   9  -2  -1   -5.00    3.00
   9  -2  -1    0.20    0.40
   9  -2  -1    0.40    0.60
   9  -2  -1   -0.20    0.90
  -9   2   1    0.50    0.20
  -9   2   1    0.20    0.40
  -9   2   1    0.60    0.60
   8  -2  -1   19.20    1.40
   8  -2  -1   28.60    2.60
   8  -2  -1   22.70    1.60
   8  -2  -1   18.70    3.00
  -8   2   1   20.80    1.30
  -8   2   1   20.80    1.50
   7  -2  -1   37.90    2.10
   7  -2  -1   33.00    3.60
   7  -2  -1   36.50    2.20
   7  -2  -1   32.10    2.70
  -7   2   1   35.20    2.20
  -7   2   1   36.70    2.00
   6  -2  -1   26.00    2.00
   6  -2  -1   26.40    1.70
   6  -2  -1   24.60    3.00
  -6   2   1   26.80    1.80
   5  -2  -1    5.10    1.20
   5  -2  -1    3.60    0.70
   5  -2  -1    3.90    0.60
   5  -2  -1    5.60    0.50
  -5   2   1    4.30    0.50
   4  -2  -1 9999.00  522.85
   3  -2  -1  390.46   20.80
  -2   2   1   11.10    0.80
   1  -2  -1    7.00    0.50
   1  -2  -1    6.20    0.80
  -1   2   1    7.50    0.50
   0  -2  -1   24.30    1.70
   0  -2  -1   23.40    1.30
   0   2   1   23.70    1.30
  -1  -2  -1   81.19    4.60
  -1  -2  -1   81.39    4.30
   1   2   1   77.79    4.30
  -2  -2  -1   46.40    3.00
  -2  -2  -1   46.50    2.50
  -2  -2  -1   43.80    2.70
   2   2   1   46.20    2.50
  -3  -2  -1  103.29    5.30
  -3  -2  -1   94.69    5.80
  -3  -2  -1   93.69    5.50
  -4  -2  -1   90.99    5.10
  -4  -2  -1   79.49    4.40
   4   2   1   73.49    4.40
  -5  -2  -1    6.60    1.20
  -5  -2  -1    5.90    2.00
  -5  -2  -1    7.00    0.80
   5   2   1    6.20    0.70
  -6  -2  -1    0.80    0.40
  -6  -2  -1    0.60    0.20
   6   2   1    0.60    0.30
  -7  -2  -1    1.20    0.30
  -7  -2  -1    1.10    0.50
   7   2   1    1.10    0.40
   7   2   1    1.00    1.10
   7   2   1    0.60    1.70
  -8  -2  -1    0.70    0.30
  -8  -2  -1    1.40    0.60
   8   2   1    1.40    0.60
   8   2   1    1.30    0.40
   8   2   1    1.00    0.80
   8   2   1    0.30    2.40
   8   2   1    1.50    0.50
  -9  -2  -1   41.10    2.60
  -9  -2  -1   36.30    2.30
  -9  -2  -1   43.40    2.70
   9   2   1   41.70    2.60
   9   2   1   41.10    2.40
   9   2   1   41.10    3.50
   9   2   1   45.50    2.80
   9   2   1   32.10    5.00
 -10  -2  -1   10.10    1.20
 -10  -2  -1    9.80    1.20
  10   2   1   10.80    1.10
  10   2   1   11.00    1.00
  10   2   1   11.60    1.40
  10   2   1   -2.30    5.10
 -11  -2  -1   -0.10    0.50
 -11  -2  -1   -0.10    0.70
  11   2   1    0.90    0.90
  11   2   1    0.70    0.60
 -12  -2  -1   -0.40    1.10
 -12  -2  -1    0.50    0.60
  12   2   1    0.90    1.00
  12   2   1    0.40    0.50
 -13  -2  -1    0.50    0.40
  13   2   1    0.70    0.50
 -14  -2  -1    0.00    0.40
  14   2   1    0.20    0.30
 -15  -2  -1   -0.20    0.30
  15   2   1    0.60    0.30
  17  -3  -1    0.00    0.30
 -17   3   1    0.30    0.20
  16  -3  -1    0.60    0.40
 -16   3   1    0.70    0.30
  15  -3  -1   -0.20    0.40
 -15   3   1    0.40    0.30
  14  -3  -1   -0.10    0.50
 -14   3   1    0.30    0.50
  13  -3  -1    2.90    1.00
  13  -3  -1    2.60    1.00
 -13   3   1    2.40    0.90
 -13   3   1    2.30    0.90
  12  -3  -1    1.00    0.60
  12  -3  -1    1.00    1.20
  12  -3  -1    0.40    0.40
 -12   3   1    0.40    0.60
  11  -3  -1   14.70    1.10
  11  -3  -1   14.60    1.50
  11  -3  -1   14.10    5.70
  11  -3  -1   15.70    1.50
 -11   3   1   14.50    1.30
 -11   3   1   11.60    1.30
  10  -3  -1    3.90    4.00
  10  -3  -1   11.90    1.20
  10  -3  -1   14.20    1.40
  10  -3  -1   19.10    2.90
  10  -3  -1   11.50    1.00
 -10   3   1   12.20    1.20
 -10   3   1   14.10    1.20
 -10   3   1   11.00    0.80
   9  -3  -1   34.90    2.20
   9  -3  -1   42.40    2.50
   9  -3  -1   36.80    2.40
   9  -3  -1   34.60    3.00
  -9   3   1   37.40    2.40
  -9   3   1   37.40    2.10
  -9   3   1   37.20    2.60
   8  -3  -1  524.75   27.10
   8  -3  -1  483.85   27.80
   8  -3  -1  515.05   27.20
   8  -3  -1  512.15   28.20
  -8   3   1  526.95   27.00
  -8   3   1  519.15   27.20
   7  -3  -1    5.20    0.80
   7  -3  -1    7.40    0.70
   7  -3  -1    3.90    1.70
  -7   3   1    8.60    0.60
  -7   3   1    7.70    0.80
   6  -3  -1   13.00    1.90
   6  -3  -1   10.20    0.80
   6  -3  -1   14.20    1.70
   6  -3  -1   11.00    1.00
   5  -3  -1   16.70    1.30
   5  -3  -1   21.00    1.70
   5  -3  -1   16.90    2.10
   5  -3  -1   18.10    1.20
  -5   3   1   18.70    1.20
   4  -3  -1   20.10    1.30
   4  -3  -1   19.40    1.30
   4  -3  -1   21.80    1.90
   4  -3  -1   20.10    1.70
  -4   3   1   21.70    1.30
   3  -3  -1   48.20    3.10
   3  -3  -1   49.10    2.60
  -3   3   1   46.30    2.70
   2  -3  -1  128.39    6.90
  -2   3   1  130.19    6.90
   1  -3  -1   27.60    1.60
   1  -3  -1   29.00    2.00
  -1   3   1   26.10    1.60
   0  -3  -1  556.94   29.70
   0  -3  -1  563.24   29.60
  -1  -3  -1    0.90    0.40
  -1  -3  -1    0.70    0.30
  -1  -3  -1    1.20    0.80
   1   3   1    0.70    0.30
  -2  -3  -1  148.89    8.50
  -2  -3  -1  168.08    8.30
  -2  -3  -1  153.08    8.70
   2   3   1  155.48    8.30
  -3  -3  -1   11.60    0.90
  -3  -3  -1    8.60    1.40
  -3  -3  -1   13.50    1.50
   3   3   1   10.60    0.90
  -4  -3  -1    0.90    1.40
  -4  -3  -1    0.20    0.40
  -4  -3  -1   -0.10    0.60
  -5  -3  -1   61.39    3.30
  -5  -3  -1   56.59    4.60
  -5  -3  -1   59.69    3.50
   5   3   1   61.89    3.30
   5   3   1   60.69    3.50
  -6  -3  -1    1.30    2.30
  -6  -3  -1    3.50    0.40
  -6  -3  -1    3.30    1.50
  -6  -3  -1    3.50    0.60
   6   3   1    4.30    0.50
   6   3   1    2.70    0.70
  -7  -3  -1   14.00    0.90
  -7  -3  -1   15.70    1.30
  -7  -3  -1   15.80    1.20
   7   3   1   16.40    1.10
   7   3   1   14.90    1.10
   7   3   1   17.10    1.40
   7   3   1   15.50    1.70
   7   3   1   11.30    2.80
  -8  -3  -1    1.20    0.60
  -8  -3  -1    3.20    0.70
  -8  -3  -1    2.40    0.30
   8   3   1    1.00    2.80
   8   3   1    2.20    0.50
   8   3   1   -0.30    0.70
   8   3   1    1.50    0.50
   8   3   1    1.80    0.70
  -9  -3  -1    2.40    0.80
  -9  -3  -1    2.50    0.90
  -9  -3  -1    3.50    0.40
   9   3   1    8.10    4.10
   9   3   1    4.00    0.70
   9   3   1    4.80    0.90
   9   3   1    3.40    0.60
 -10  -3  -1   16.50    1.50
 -10  -3  -1   14.20    1.60
  10   3   1   15.40    1.40
  10   3   1   16.00    1.70
  10   3   1   13.20    6.10
  10   3   1   12.70    1.20
 -11  -3  -1    3.00    0.80
 -11  -3  -1    3.50    1.10
  11   3   1    2.20    1.00
  11   3   1    2.80    0.60
 -12  -3  -1    0.60    0.50
  12   3   1   -0.10    0.50
 -13  -3  -1    0.20    0.40
  13   3   1    0.30    0.40
 -14  -3  -1    0.40    0.40
  14   3   1    0.10    0.30
 -15  -3  -1    0.10    0.20
  15   3   1    0.00    0.20
  17  -4  -1    0.10    0.30
 -17   4   1    0.20    0.20
  16  -4  -1    0.70    0.40
 -16   4   1    0.10    0.40
  15  -4  -1    0.20    0.50
 -15   4   1    0.30    0.40
  14  -4  -1    4.10    0.70
 -14   4   1    2.90    0.80
  13  -4  -1    2.00    1.00
  13  -4  -1    2.70    0.70
 -13   4   1    2.00    0.60
 -13   4   1    1.10    0.80
  12  -4  -1    0.90    0.70
  12  -4  -1    1.20    0.70
  12  -4  -1   -1.20    7.50
  12  -4  -1    2.20    1.80
 -12   4   1    3.80    1.10
 -12   4   1    3.40    0.80
  11  -4  -1   -3.10    5.20
  11  -4  -1    2.30    0.80
  11  -4  -1    1.60    0.50
  11  -4  -1    0.70    0.60
 -11   4   1    1.90    0.70
 -11   4   1    0.80    0.30
 -11   4   1    1.10    0.70
  10  -4  -1   33.90    2.10
  10  -4  -1   36.90    3.50
  10  -4  -1   26.80    4.70
  10  -4  -1   38.10    2.30
  10  -4  -1   36.30    2.40
 -10   4   1   36.30    2.30
 -10   4   1   36.20    2.30
 -10   4   1   33.00    2.00
   9  -4  -1    6.90    0.70
   9  -4  -1    6.00    1.50
   9  -4  -1    3.70    5.20
   9  -4  -1    6.70    0.90
   9  -4  -1    7.70    0.90
  -9   4   1    8.00    1.00
  -9   4   1    7.20    0.60
  -9   4   1    7.10    0.90
   8  -4  -1  948.11   47.70
   8  -4  -1  854.41   48.50
   8  -4  -1  877.41   48.80
  -8   4   1  954.30   47.70
   7  -4  -1   21.80    1.40
   7  -4  -1   17.90    1.90
   7  -4  -1   20.40    1.40
   7  -4  -1   22.20    1.50
   7  -4  -1   22.00    2.70
  -7   4   1   21.40    1.30
  -7   4   1   22.70    1.50
   6  -4  -1  236.28   12.50
   6  -4  -1  229.78   12.40
   6  -4  -1  223.88   12.90
   6  -4  -1  240.68   13.20
  -6   4   1  240.88   12.50
   5  -4  -1    0.50    0.40
   5  -4  -1    0.60    0.30
   5  -4  -1    0.40    0.70
  -5   4   1    0.80    0.40
   4  -4  -1   53.19    3.10
   4  -4  -1   55.29    3.70
   4  -4  -1   63.99    3.60
  -4   4   1   52.29    3.10
   3  -4  -1  216.18   11.80
   3  -4  -1  207.78   11.80
   3  -4  -1  218.78   11.40
  -3   4   1  218.38   11.40
   2  -4  -1  146.99    7.80
   2  -4  -1  147.39    8.10
  -2   4   1  144.79    7.80
   1  -4  -1   94.89    5.40
   1  -4  -1   95.29    5.00
   1  -4  -1   85.99    5.20
  -1   4   1   95.79    5.00
   0  -4  -1  211.28   12.70
   0  -4  -1  234.18   12.40
   0  -4  -1  237.48   12.10
   0   4   1  232.18   12.10
  -1  -4  -1   68.29    3.70
  -1  -4  -1   67.69    4.10
  -1  -4  -1   66.99    3.90
   1   4   1   67.89    3.70
  -2  -4  -1   24.40    1.40
  -2  -4  -1   17.90    2.00
  -2  -4  -1   21.20    1.60
   2   4   1   22.10    1.40
  -3  -4  -1   17.20    1.20
  -3  -4  -1   16.60    1.50
  -3  -4  -1   15.90    1.90
   3   4   1   16.60    1.20
  -4  -4  -1    3.00    0.60
  -4  -4  -1    1.00    1.60
  -4  -4  -1    3.90    1.30
   4   4   1    3.30    0.60
  -5  -4  -1  177.88    9.20
  -5  -4  -1  165.78   10.00
  -5  -4  -1  172.98    9.40
  -5  -4  -1  169.08   10.40
   5   4   1  172.38    9.40
   5   4   1  180.88    9.30
  -6  -4  -1   34.00    2.30
  -6  -4  -1   26.20    3.70
  -6  -4  -1   34.10    1.90
  -6  -4  -1   33.80    3.10
   6   4   1   37.10    2.30
   6   4   1   36.80    2.00
  -7  -4  -1    2.80    0.30
  -7  -4  -1    1.80    0.70
  -7  -4  -1    1.30    0.60
   7   4   1    2.30    0.40
   7   4   1    2.20    0.70
   7   4   1    1.60    0.70
  -8  -4  -1    5.90    0.50
  -8  -4  -1    8.00    1.10
  -8  -4  -1    5.60    0.90
   8   4   1    6.30    0.80
   8   4   1    6.70    0.70
   8   4   1    4.00    1.20
   8   4   1   -0.20    3.30
   8   4   1    6.40    1.00
  -9  -4  -1    0.70    0.70
   9   4   1   -0.10    0.70
   9   4   1    4.30    6.80
   9   4   1    1.30    0.40
   9   4   1    0.80    0.50
 -10  -4  -1   -1.40    0.70
 -10  -4  -1   -0.20    0.60
  10   4   1   -0.10    0.30
  10   4   1    0.10    0.50
  10   4   1    1.00    0.80
 -11  -4  -1    8.10    2.40
 -11  -4  -1    7.50    1.00
  11   4   1    8.10    1.30
  11   4   1    4.50    0.70
 -12  -4  -1    0.00    0.50
  12   4   1    0.80    0.40
 -13  -4  -1    0.60    0.50
  13   4   1   -0.10    0.30
 -14  -4  -1    0.10    0.30
  14   4   1    0.30    0.30
 -15  -4  -1    0.10    0.20
  17  -5  -1    0.10    0.30
 -17   5   1    0.20    0.20
  16  -5  -1   -0.40    0.30
 -16   5   1    0.10    0.30
  15  -5  -1    1.40    0.60
 -15   5   1    3.80    0.60
  14  -5  -1   -0.10    0.50
 -14   5   1    0.20    0.50
  13  -5  -1   -0.30    0.80
  13  -5  -1    0.70    0.60
 -13   5   1    0.40    0.50
 -13   5   1    0.50    0.80
  12  -5  -1   36.90    3.30
  12  -5  -1   31.30    2.30
  12  -5  -1   22.20    8.20
 -12   5   1   39.40    3.00
 -12   5   1   27.60    2.30
  11  -5  -1    2.40    0.80
  11  -5  -1    1.60    0.50
  11  -5  -1    1.90    5.00
  11  -5  -1    2.40    0.80
 -11   5   1    2.30    0.40
 -11   5   1    2.70    0.70
 -11   5   1    0.90    0.60
  10  -5  -1   17.50    1.60
  10  -5  -1   23.70    3.20
  10  -5  -1   10.00    4.30
  10  -5  -1   14.90    1.40
  10  -5  -1   15.30    1.20
 -10   5   1   13.90    1.00
 -10   5   1   15.80    1.40
 -10   5   1   14.30    1.30
   9  -5  -1   53.09    3.10
   9  -5  -1   49.00    3.10
   9  -5  -1   46.00    5.60
   9  -5  -1   53.39    2.90
  -9   5   1   53.99    2.80
  -9   5   1   49.99    3.10
  -9   5   1   45.80    2.90
  -9   5   1   43.20    3.30
   8  -5  -1   75.99    6.30
   8  -5  -1   85.79    4.50
   8  -5  -1   89.39    5.60
   8  -5  -1   78.89    4.50
   8  -5  -1   78.49    4.70
  -8   5   1   77.39    4.70
  -8   5   1   88.09    4.50
   7  -5  -1  179.08    9.90
   7  -5  -1  176.38   10.90
   7  -5  -1  187.38    9.80
   7  -5  -1  201.78   10.70
   7  -5  -1  168.78    9.80
  -7   5   1  186.98    9.70
  -7   5   1  183.88    9.90
   6  -5  -1  253.97   13.70
   6  -5  -1  262.37   14.60
   6  -5  -1  264.97   13.80
   6  -5  -1  244.48   14.40
  -6   5   1  267.87   13.80
   5  -5  -1    0.20    0.40
   5  -5  -1    0.60    0.30
   5  -5  -1    1.60    1.10
   5  -5  -1    0.30    0.40
  -5   5   1    0.40    0.40
   4  -5  -1  136.89    8.10
   4  -5  -1  157.08    8.50
   4  -5  -1  139.49    7.70
  -4   5   1  146.69    7.80
   3  -5  -1  110.59    5.80
   3  -5  -1  109.59    6.40
   3  -5  -1  103.69    6.10
  -3   5   1  108.89    5.90
   2  -5  -1  222.88   11.70
   2  -5  -1  216.18   12.00
   2  -5  -1  222.08   12.10
  -2   5   1  222.98   11.70
   1  -5  -1  109.09    6.30
   1  -5  -1  105.49    6.10
   1  -5  -1  113.19    5.90
  -1   5   1  108.09    5.90
   0  -5  -1   21.10    1.40
   0  -5  -1   28.00    1.90
   0  -5  -1   21.40    2.00
   0   5   1   23.70    1.50
  -1  -5  -1  416.76   22.40
   1   5   1  424.06   22.20
  -2  -5  -1   75.59    4.50
  -2  -5  -1   77.19    4.20
  -2  -5  -1   73.79    4.70
   2   5   1   78.89    4.30
  -3  -5  -1    3.80    0.60
  -3  -5  -1    4.40    1.50
  -3  -5  -1    2.50    1.30
   3   5   1    4.30    0.70
  -4  -5  -1    1.90    0.50
  -4  -5  -1    3.10    0.30
  -4  -5  -1    0.80    1.70
  -4  -5  -1    3.30    1.20
   4   5   1    2.50    0.60
   4   5   1    3.00    0.40
  -5  -5  -1    3.60    1.20
  -5  -5  -1    4.30    0.40
  -5  -5  -1    4.40    0.70
  -5  -5  -1    4.90    2.30
   5   5   1    6.40    0.80
   5   5   1    3.20    0.40
  -6  -5  -1   40.60    2.60
  -6  -5  -1   41.30    3.60
  -6  -5  -1   39.10    2.20
  -6  -5  -1   31.20    4.20
  -6  -5  -1   38.80    2.50
   6   5   1   38.70    2.40
   6   5   1   41.70    2.30
   6   5   1   43.00    2.70
  -7  -5  -1   13.90    1.20
  -7  -5  -1   10.50    0.80
  -7  -5  -1   10.10    1.80
   7   5   1   13.00    1.40
   7   5   1   14.10    1.00
   7   5   1   11.00    1.00
  -8  -5  -1    0.20    0.20
  -8  -5  -1   -0.30    0.60
  -8  -5  -1    0.50    0.60
   8   5   1    0.00    0.40
   8   5   1    0.70    0.80
   8   5   1    0.30    0.50
   8   5   1    4.40    4.10
  -9  -5  -1    2.30    0.90
   9   5   1    3.70    0.60
   9   5   1   -2.40    5.70
   9   5   1    2.10    0.60
   9   5   1    3.60    1.00
 -10  -5  -1    7.70    1.00
 -10  -5  -1    8.40    1.30
  10   5   1    6.30    0.90
  10   5   1    9.80    1.40
 -11  -5  -1    0.20    0.60
  11   5   1   -0.30    0.40
  11   5   1    0.70    1.30
 -12  -5  -1    1.50    0.50
  12   5   1    0.80    0.40
 -13  -5  -1    0.10    0.30
  13   5   1   -0.40    0.30
 -14  -5  -1    0.60    0.30
  14   5   1   -0.40    0.30
  17  -6  -1    0.00    0.30
 -17   6   1   -0.10    0.20
  16  -6  -1   -0.20    0.40
 -16   6   1    0.20    0.30
  15  -6  -1    0.10    0.50
 -15   6   1    0.10    0.40
  14  -6  -1    1.80    0.70
 -14   6   1    2.60    0.70
  13  -6  -1    0.10    0.60
  13  -6  -1    0.30    0.90
 -13   6   1    0.30    0.80
 -13   6   1    1.20    0.60
  12  -6  -1   65.19    3.70
  12  -6  -1   53.59    9.10
  12  -6  -1   48.30    4.40
 -12   6   1   47.90    4.40
 -12   6   1   63.89    3.70
  11  -6  -1   -0.30    0.40
  11  -6  -1   -2.30    5.50
  11  -6  -1    0.60    0.60
  11  -6  -1    0.90    0.70
  11  -6  -1    0.20    1.60
 -11   6   1    0.90    0.60
 -11   6   1    0.40    0.30
 -11   6   1    0.20    0.50
  10  -6  -1    2.20    0.50
  10  -6  -1    2.00    0.70
  10  -6  -1    2.30    0.80
  10  -6  -1    2.10    1.30
  10  -6  -1    1.10    4.10
 -10   6   1    2.40    0.70
 -10   6   1    3.60    0.80
 -10   6   1    3.60    0.40
   9  -6  -1   46.70    5.70
   9  -6  -1   44.10    3.00
   9  -6  -1   49.70    3.00
   9  -6  -1   49.50    2.80
  -9   6   1   50.39    2.70
  -9   6   1   50.19    3.10
  -9   6   1   48.40    3.00
   8  -6  -1   50.29    3.10
   8  -6  -1   49.30    5.00
   8  -6  -1   52.49    3.20
   8  -6  -1   57.49    4.10
   8  -6  -1   53.89    3.00
  -8   6   1   53.59    2.90
  -8   6   1   52.39    3.20
   7  -6  -1   11.60    2.20
   7  -6  -1   12.50    0.90
   7  -6  -1   12.40    1.00
   7  -6  -1   10.70    1.40
   7  -6  -1   12.30    1.10
  -7   6   1   11.90    0.80
  -7   6   1   13.30    1.10
   6  -6  -1   14.40    1.10
   6  -6  -1   13.70    2.20
   6  -6  -1   12.20    1.00
   6  -6  -1   11.40    1.00
   6  -6  -1   14.20    1.50
  -6   6   1   12.90    1.10
  -6   6   1   12.80    0.80
   5  -6  -1   38.90    3.00
   5  -6  -1   32.50    2.20
   5  -6  -1   33.90    2.50
  -5   6   1   34.40    2.10
   4  -6  -1   32.00    2.00
   4  -6  -1   32.60    2.30
   4  -6  -1   32.40    2.70
  -4   6   1   33.40    2.00
   3  -6  -1   34.50    2.10
   3  -6  -1   36.30    2.90
  -3   6   1   35.00    2.10
   2  -6  -1   15.70    1.40
   2  -6  -1   17.80    1.20
  -2   6   1   18.10    1.20
   1  -6  -1  139.29    8.00
   1  -6  -1  130.99    7.60
   1  -6  -1  138.59    7.30
  -1   6   1  136.29    7.40
   0  -6  -1  159.98    9.40
   0  -6  -1  170.88    9.70
   0  -6  -1  174.78    9.20
   0   6   1  181.48    9.20
  -1  -6  -1   36.80    2.50
  -1  -6  -1   37.70    2.30
  -1  -6  -1   38.30    3.00
   1   6   1   39.00    2.30
  -2  -6  -1   20.10    2.40
  -2  -6  -1   17.70    1.50
  -2  -6  -1   19.90    1.70
   2   6   1   20.90    1.40
  -3  -6  -1   45.60    2.80
  -3  -6  -1   45.40    3.60
   3   6   1   46.70    2.60
   3   6   1   46.70    2.80
  -4  -6  -1    4.10    0.40
  -4  -6  -1    3.20    0.70
  -4  -6  -1    5.40    1.50
  -4  -6  -1    3.50    2.00
   4   6   1    3.90    0.40
   4   6   1    3.50    0.70
  -5  -6  -1    4.90    2.30
  -5  -6  -1    4.80    1.80
  -5  -6  -1    4.90    0.40
  -5  -6  -1    5.80    0.80
  -5  -6  -1    5.20    0.70
   5   6   1    6.70    0.90
   5   6   1    4.40    0.50
  -6  -6  -1    1.40    1.60
  -6  -6  -1    1.60    0.60
  -6  -6  -1    1.90    0.30
  -6  -6  -1    4.80    3.00
  -6  -6  -1    1.20    0.60
   6   6   1    1.60    0.50
   6   6   1    2.30    0.40
  -7  -6  -1   27.50    2.30
  -7  -6  -1   29.10    2.10
   7   6   1   32.10    2.40
   7   6   1   32.00    2.00
   7   6   1   33.80    2.10
  -8  -6  -1    1.10    0.70
  -8  -6  -1    0.40    0.60
   8   6   1    0.70    0.70
   8   6   1    0.70    0.50
   8   6   1    2.30    5.30
   8   6   1    0.20    0.40
  -9  -6  -1   13.70    1.60
   9   6   1   10.20    1.50
   9   6   1   11.70    1.00
   9   6   1    9.30    1.10
 -10  -6  -1   -0.60    1.40
 -10  -6  -1    0.40    0.60
  10   6   1   -0.30    0.80
  10   6   1    0.40    0.50
 -11  -6  -1    0.50    0.50
  11   6   1    0.50    0.50
 -12  -6  -1    0.10    0.40
  12   6   1    0.20    0.40
 -13  -6  -1    0.30    0.30
  13   6   1    0.20    0.30
 -14  -6  -1    0.10    0.20
  14   6   1   -0.10    0.20
  17  -7  -1    0.10    0.30
 -17   7   1    0.40    0.20
  16  -7  -1    0.20    0.40
 -16   7   1    0.50    0.40
  15  -7  -1   -0.10    0.40
 -15   7   1    0.20    0.40
  14  -7  -1    9.60    1.20
 -14   7   1   11.40    1.20
  13  -7  -1   20.40    1.90
  13  -7  -1   16.20    1.70
 -13   7   1   21.70    1.80
 -13   7   1   16.60    1.80
  12  -7  -1   12.40    1.40
  12  -7  -1   14.30    7.70
  12  -7  -1   17.90    2.30
 -12   7   1   14.80    1.60
 -12   7   1   13.10    1.40
  11  -7  -1   -4.10    9.10
  11  -7  -1   -0.50    1.00
  11  -7  -1    0.60    0.40
  11  -7  -1   -0.10    0.70
  11  -7  -1   -0.30    0.60
 -11   7   1   -0.20    0.30
 -11   7   1    0.00    0.60
 -11   7   1   -0.10    0.50
  10  -7  -1    1.80    1.40
  10  -7  -1    2.80    0.50
  10  -7  -1    4.30    0.90
  10  -7  -1    3.70    4.30
  10  -7  -1    3.70    0.80
 -10   7   1    4.10    0.50
 -10   7   1    4.30    0.80
 -10   7   1    2.70    0.70
   9  -7  -1   -0.20    0.40
   9  -7  -1    0.30    0.50
   9  -7  -1   -0.20    0.60
   9  -7  -1   -0.20    0.90
   9  -7  -1   -0.90    3.20
   9  -7  -1    0.20    0.50
   9  -7  -1    0.40    0.80
  -9   7   1    0.60    0.30
  -9   7   1    0.30    0.60
  -9   7   1    0.10    0.50
   8  -7  -1    6.40    1.60
   8  -7  -1    4.70    0.80
   8  -7  -1    3.30    0.50
   8  -7  -1    4.50    0.70
   8  -7  -1    1.60    4.40
   8  -7  -1    3.60    0.70
  -8   7   1    3.90    0.70
  -8   7   1    3.80    0.40
   7  -7  -1    9.40    1.00
   7  -7  -1   11.10    0.90
   7  -7  -1   12.60    2.40
   7  -7  -1   16.90    2.20
   7  -7  -1   12.10    1.10
  -7   7   1    9.50    0.80
  -7   7   1   12.30    1.00
   6  -7  -1  124.49    7.10
   6  -7  -1  121.89    8.00
   6  -7  -1  130.99    6.90
   6  -7  -1  120.49    7.50
   6  -7  -1  128.09    7.00
  -6   7   1  134.39    6.80
  -6   7   1  130.09    7.00
   5  -7  -1  208.08   12.20
   5  -7  -1  210.38   11.40
   5  -7  -1  211.58   11.80
  -5   7   1  205.08   11.40
  -5   7   1  224.68   11.20
   4  -7  -1   29.00    2.90
  -4   7   1   29.80    1.90
   3  -7  -1   12.00    1.00
   3  -7  -1   15.00    1.90
   3  -7  -1   18.20    1.80
   2  -7  -1    0.10    1.00
   2  -7  -1    0.60    0.60
   2  -7  -1    0.00    0.30
  -2   7   1    0.00    0.40
   1  -7  -1   21.90    1.80
   1  -7  -1   21.90    1.50
   1  -7  -1   24.60    2.30
  -1   7   1   24.60    1.90
   0  -7  -1    2.40    0.50
   0  -7  -1    4.30    1.30
   0   7   1    2.20    0.60
  -1  -7  -1    0.30    0.40
  -1  -7  -1    1.20    1.00
  -1  -7  -1    1.30    1.20
   1   7   1    1.50    0.50
   1   7   1    0.60    0.20
  -2  -7  -1    5.60    1.50
  -2  -7  -1    7.10    1.10
  -2  -7  -1    7.60    0.80
   2   7   1    8.10    0.90
   2   7   1    6.20    0.50
  -3  -7  -1    2.40    0.90
  -3  -7  -1    4.70    0.60
  -3  -7  -1    2.70    0.60
  -3  -7  -1    1.30    1.60
   3   7   1    2.80    0.70
   3   7   1    3.50    0.40
  -4  -7  -1    8.90    0.70
  -4  -7  -1    8.60    1.10
  -4  -7  -1   10.80    1.70
  -4  -7  -1    7.00    2.40
  -4  -7  -1   10.90    1.10
   4   7   1    9.70    1.10
   4   7   1   10.70    0.80
  -5  -7  -1   17.30    1.40
  -5  -7  -1   21.90    3.00
  -5  -7  -1    9.40    3.20
  -5  -7  -1   15.60    1.20
  -5  -7  -1   14.60    0.90
   5   7   1   13.80    1.10
   5   7   1   15.10    1.10
   5   7   1   13.50    1.40
  -6  -7  -1   14.40    2.80
  -6  -7  -1    7.60    0.60
  -6  -7  -1   10.00    1.20
  -6  -7  -1   14.80    4.00
  -6  -7  -1   10.30    1.00
   6   7   1   10.20    0.90
   6   7   1    8.70    1.20
   6   7   1   10.00    0.90
  -7  -7  -1    8.20    1.00
  -7  -7  -1    7.60    1.20
   7   7   1    8.40    0.80
   7   7   1    7.20    1.20
   7   7   1    8.40    0.90
  -8  -7  -1   27.40    2.40
  -8  -7  -1   27.70    2.00
   8   7   1   29.60    2.50
   8   7   1   26.70    2.20
   8   7   1   26.20    1.90
  -9  -7  -1    2.40    1.00
   9   7   1    0.80    0.90
   9   7   1    1.40    0.50
   9   7   1    0.40    0.30
 -10  -7  -1    2.10    0.70
  10   7   1    1.30    1.20
  10   7   1    2.60    0.60
 -11  -7  -1    0.20    0.40
  11   7   1    0.70    0.40
 -12  -7  -1    0.20    0.30
  12   7   1    0.00    0.30
 -13  -7  -1   -0.20    0.20
  13   7   1    0.00    0.20
  17  -8  -1   -0.10    0.30
 -17   8   1   -0.20    0.20
  16  -8  -1    1.90    0.50
 -16   8   1    2.70    0.50
  15  -8  -1    0.60    0.50
 -15   8   1   -0.20    0.40
  14  -8  -1    0.80    0.60
 -14   8   1   -0.20    0.50
  13  -8  -1    7.70    1.20
  13  -8  -1    8.20    1.30
 -13   8   1   11.20    1.40
 -13   8   1    9.10    1.20
  12  -8  -1    0.80    0.70
  12  -8  -1   -2.80    7.80
  12  -8  -1    1.50    0.90
 -12   8   1    1.40    0.70
 -12   8   1    1.00    0.70
  11  -8  -1   17.70    1.60
  11  -8  -1   19.30    1.80
  11  -8  -1   22.40    6.40
  11  -8  -1   26.30    4.00
 -11   8   1   16.00    1.10
 -11   8   1   18.60    1.70
 -11   8   1   19.20    1.60
  10  -8  -1   43.70    2.90
  10  -8  -1   47.70    6.20
  10  -8  -1   45.20    4.00
  10  -8  -1   46.60    3.00
  10  -8  -1   41.60    2.60
 -10   8   1   44.50    2.50
 -10   8   1   44.60    2.80
 -10   8   1   43.50    2.90
   9  -8  -1    0.60    3.30
   9  -8  -1    1.50    1.00
   9  -8  -1    2.20    1.00
   9  -8  -1    2.40    0.60
   9  -8  -1    1.40    0.50
   9  -8  -1    1.20    0.60
  -9   8   1    1.40    0.60
  -9   8   1    1.50    0.60
  -9   8   1    1.50    0.30
   8  -8  -1   12.40    1.20
   8  -8  -1   11.70    1.00
   8  -8  -1   12.20    1.20
   8  -8  -1   11.50    3.10
   8  -8  -1   12.60    1.30
   8  -8  -1   13.90    2.10
   8  -8  -1   14.60    1.20
  -8   8   1   13.10    1.20
  -8   8   1   11.90    0.90
  -8   8   1   13.90    1.20
   7  -8  -1   32.30    2.10
   7  -8  -1   32.30    2.10
   7  -8  -1   31.80    1.90
   7  -8  -1   33.40    3.80
  -7   8   1   32.60    2.10
  -7   8   1   33.50    1.90
   6  -8  -1    5.90    0.60
   6  -8  -1    4.80    1.90
   6  -8  -1    5.40    0.80
   6  -8  -1    5.50    0.70
   6  -8  -1    3.30    0.90
  -6   8   1    6.30    0.60
  -6   8   1    6.30    0.80
   5  -8  -1  157.58    8.40
   5  -8  -1  157.88    8.60
   5  -8  -1  148.99    9.00
   5  -8  -1  161.58    9.50
  -5   8   1  155.48    8.60
  -5   8   1  165.58    8.40
   4  -8  -1   71.09    4.70
   4  -8  -1   74.09    4.30
   4  -8  -1   74.99    5.30
  -4   8   1   79.89    4.10
  -4   8   1   78.39    4.30
   3  -8  -1    1.80    0.50
   3  -8  -1    4.10    0.90
   3  -8  -1    4.70    1.60
  -3   8   1    3.10    0.30
  -3   8   1    4.50    0.60
   2  -8  -1   30.40    2.00
   2  -8  -1   29.80    2.90
  -2   8   1   36.40    1.90
  -2   8   1   31.10    2.10
   1  -8  -1   29.70    1.90
   1  -8  -1   31.10    2.80
  -1   8   1   31.10    1.70
  -1   8   1   31.60    2.00
   0  -8  -1    2.90    1.20
   0  -8  -1    2.60    0.60
   0  -8  -1    2.00    1.20
   0   8   1    3.80    0.70
  -1  -8  -1   -0.70    1.40
  -1  -8  -1    0.10    0.50
  -1  -8  -1   -0.20    0.60
   1   8   1   -0.20    0.50
   1   8   1    0.30    0.20
  -2  -8  -1   23.10    1.40
  -2  -8  -1   20.80    2.00
  -2  -8  -1   20.40    2.60
  -2  -8  -1   23.70    1.70
   2   8   1   21.40    1.70
   2   8   1   24.60    1.40
  -3  -8  -1   66.49    5.30
  -3  -8  -1   65.59    3.60
  -3  -8  -1   66.59    4.10
  -3  -8  -1   68.29    4.50
  -3  -8  -1   59.29    3.90
   3   8   1   69.49    3.60
   3   8   1   67.19    4.00
  -4  -8  -1    1.20    0.50
  -4  -8  -1    1.40    0.30
  -4  -8  -1   -0.80    2.10
  -4  -8  -1    2.50    1.60
  -4  -8  -1    1.10    0.70
   4   8   1    1.00    0.60
   4   8   1    1.30    0.40
   4   8   1    2.10    0.40
  -5  -8  -1    0.30    0.50
  -5  -8  -1    4.40    3.30
  -5  -8  -1    0.70    1.00
  -5  -8  -1    0.50    0.20
  -5  -8  -1   -0.70    1.40
   5   8   1    0.40    0.40
   5   8   1    0.00    0.30
   5   8   1    0.90    0.70
  -6  -8  -1    6.70    4.40
  -6  -8  -1    6.30    1.10
  -6  -8  -1    8.20    1.00
   6   8   1    7.90    1.30
   6   8   1   10.00    0.90
   6   8   1    9.70    1.00
  -7  -8  -1    7.00    1.00
  -7  -8  -1    7.80    1.20
   7   8   1    7.60    0.90
   7   8   1   10.90    1.50
   7   8   1    9.00    0.80
  -8  -8  -1    0.40    1.00
  -8  -8  -1    0.50    0.60
   8   8   1    1.00    0.50
   8   8   1    0.50    0.50
   8   8   1    0.30    0.90
  -9  -8  -1    0.10    1.20
   9   8   1    1.40    0.60
   9   8   1    0.50    1.10
 -10  -8  -1    0.50    0.50
  10   8   1    0.20    0.40
 -11  -8  -1    0.20    0.50
  11   8   1    0.40    0.40
 -12  -8  -1    0.10    0.30
  12   8   1    0.00    0.30
 -13  -8  -1   -0.10    0.20
 -17   9   1    1.90    0.30
  16  -9  -1    0.40    0.40
 -16   9   1    0.50    0.30
  15  -9  -1    0.60    0.50
  14  -9  -1    1.40    0.70
 -14   9   1    0.70    0.50
  13  -9  -1   13.10   16.50
  13  -9  -1    0.80    0.60
  13  -9  -1    1.80    1.60
 -13   9   1    1.80    0.70
  12  -9  -1   -5.10    7.90
  12  -9  -1    5.10    1.10
  12  -9  -1    4.20    0.90
 -12   9   1    8.20    1.20
 -12   9   1    5.90    1.00
  11  -9  -1    2.10    0.90
  11  -9  -1    0.90    6.10
  11  -9  -1    0.50    1.50
  11  -9  -1    0.70    0.70
 -11   9   1    2.90    0.80
 -11   9   1    2.00    0.40
 -11   9   1    2.00    0.70
  10  -9  -1   52.39    6.80
  10  -9  -1   51.59    3.20
  10  -9  -1   47.60    3.40
 -10   9   1   50.19    2.80
 -10   9   1   46.20    3.20
 -10   9   1   50.69    3.10
   9  -9  -1   81.49    7.60
   9  -9  -1   65.89    5.00
   9  -9  -1   61.59    4.00
   9  -9  -1   70.99    4.00
   9  -9  -1   60.09    4.00
   9  -9  -1   66.39    4.10
   9  -9  -1   64.29    4.00
  -9   9   1   68.39    4.00
  -9   9   1   67.09    4.00
  -9   9   1   68.89    3.70
   8  -9  -1    0.50    1.00
   8  -9  -1    1.70    0.80
   8  -9  -1    1.50    0.40
   8  -9  -1    1.40    0.70
   8  -9  -1   -0.30    2.90
   8  -9  -1    1.40    0.60
   8  -9  -1    2.10    0.70
  -8   9   1    1.40    0.70
  -8   9   1    2.50    0.60
  -8   9   1    2.00    0.40
   7  -9  -1   19.00    1.40
   7  -9  -1   16.60    1.20
   7  -9  -1   17.40    1.40
   7  -9  -1   14.80    1.50
   7  -9  -1   11.20    2.70
   7  -9  -1   17.80    2.80
   7  -9  -1   20.10    1.40
  -7   9   1   18.10    1.10
  -7   9   1   17.20    1.40
   6  -9  -1   74.89    5.00
   6  -9  -1   77.09    4.50
   6  -9  -1   70.39    6.00
   6  -9  -1   79.09    4.20
   6  -9  -1   74.89    4.40
  -6   9   1   78.69    4.50
  -6   9   1   83.29    4.20
   5  -9  -1    0.20    1.00
   5  -9  -1   -0.10    1.70
   5  -9  -1    0.80    0.50
   5  -9  -1    0.80    0.50
  -5   9   1    0.30    0.50
  -5   9   1    0.20    0.30
   4  -9  -1   15.50    1.30
   4  -9  -1   17.00    2.50
   4  -9  -1   18.20    1.10
   4  -9  -1   17.60    1.80
  -4   9   1   17.20    1.40
   3  -9  -1    2.70    1.30
   3  -9  -1    1.60    0.50
   3  -9  -1    1.60    1.40
  -3   9   1    2.40    0.30
  -3   9   1    2.40    0.60
   2  -9  -1   52.79    4.20
   2  -9  -1   50.59    3.10
  -2   9   1   52.29    3.10
  -2   9   1   52.99    2.90
   1  -9  -1   60.19    4.10
   1  -9  -1   64.09    3.70
   1  -9  -1   61.59    4.70
  -1   9   1   66.99    3.50
  -1   9   1   65.69    3.80
   0  -9  -1    8.60    0.90
   0  -9  -1    7.10    1.20
   0  -9  -1    9.90    0.70
   0  -9  -1    8.80    1.90
   0   9   1    9.30    0.70
   0   9   1   10.30    1.10
  -1  -9  -1  185.08   11.30
  -1  -9  -1  179.68   10.20
   1   9   1  193.68   10.00
   1   9   1  193.28   10.30
  -2  -9  -1   24.90    1.70
  -2  -9  -1   25.10    2.90
  -2  -9  -1   24.30    1.80
  -2  -9  -1   25.30    2.80
  -2  -9  -1   27.10    1.50
   2   9   1   27.20    1.50
   2   9   1   24.10    1.90
  -3  -9  -1   18.10    1.30
  -3  -9  -1   13.70    1.90
  -3  -9  -1   18.80    2.90
  -3  -9  -1   17.00    1.50
  -3  -9  -1   15.80    1.00
   3   9   1   15.80    1.20
   3   9   1   17.30    1.10
   3   9   1   19.10    1.60
  -4  -9  -1    3.60    0.90
  -4  -9  -1    6.70    0.70
  -4  -9  -1    4.10    1.40
  -4  -9  -1    3.40    0.40
  -4  -9  -1    0.60    2.90
   4   9   1    4.80    0.60
   4   9   1    5.00    1.00
   4   9   1    4.50    0.50
  -5  -9  -1   10.50    4.00
  -5  -9  -1    7.50    0.90
  -5  -9  -1    5.90    2.10
  -5  -9  -1   10.50    1.30
   5   9   1    8.00    0.90
   5   9   1    6.70    1.20
   5   9   1    9.50    0.90
  -6  -9  -1   -6.50    5.20
  -6  -9  -1    7.00    0.90
  -6  -9  -1    4.10    1.20
  -6  -9  -1    7.40    2.20
   6   9   1    5.20    1.10
   6   9   1    8.00    0.80
   6   9   1    5.90    0.80
  -7  -9  -1    0.40    0.50
  -7  -9  -1    1.20    1.80
   7   9   1    0.30    0.80
   7   9   1   -0.50    0.40
   7   9   1    0.20    0.50
  -8  -9  -1    2.10    0.70
  -8  -9  -1    2.30    1.20
   8   9   1    1.90    0.60
   8   9   1    1.60    1.00
   8   9   1    1.20    0.50
   9   9   1    4.10    0.70
 -10  -9  -1    0.90    0.50
  10   9   1    0.80    0.50
 -11  -9  -1    0.10    0.40
  11   9   1   -0.10    0.30
 -12  -9  -1   -0.50    0.20
  12   9   1    0.00    0.20
  17 -10  -1    0.30    0.20
 -17  10   1    0.20    0.20
  16 -10  -1   -0.10    0.30
 -16  10   1   -0.10    0.30
  15 -10  -1    1.60    0.60
 -15  10   1    0.20    0.40
  14 -10  -1    0.80    0.60
 -14  10   1    0.40    0.50
  13 -10  -1   -0.40    1.10
  13 -10  -1    0.30    0.60
 -13  10   1   -0.70    0.70
 -13  10   1   -0.70    0.40
  12 -10  -1    5.40    0.90
  12 -10  -1   -1.90   10.00
  12 -10  -1    8.20    1.30
 -12  10   1    7.50    1.00
 -12  10   1    6.80    1.10
  11 -10  -1   28.70    3.80
  11 -10  -1   28.00    7.30
  11 -10  -1   30.20    2.10
  11 -10  -1   27.10    2.20
 -11  10   1   28.40    2.30
 -11  10   1   25.50    2.00
  10 -10  -1    1.90    1.60
  10 -10  -1    1.40    0.70
  10 -10  -1    2.30    0.90
  10 -10  -1    7.50    5.50
 -10  10   1    1.40    0.70
 -10  10   1    1.80    0.70
   9 -10  -1   16.40    1.60
   9 -10  -1   19.90    2.70
   9 -10  -1   14.80    1.40
   9 -10  -1   18.40    1.60
   9 -10  -1   17.00    1.50
   9 -10  -1   17.30    4.70
  -9  10   1   16.40    1.50
  -9  10   1   18.50    1.20
  -9  10   1   19.10    1.60
   8 -10  -1    0.70    0.80
   8 -10  -1    0.30    0.60
   8 -10  -1    0.40    0.40
   8 -10  -1    0.10    0.60
   8 -10  -1    2.80    3.00
   8 -10  -1    0.70    0.60
   8 -10  -1   -0.60    0.90
  -8  10   1    0.30    0.50
  -8  10   1    0.40    0.50
  -8  10   1    0.60    0.30
   7 -10  -1   10.00    1.20
   7 -10  -1   10.10    1.00
   7 -10  -1    1.80    2.50
   7 -10  -1   12.20    2.30
   7 -10  -1    7.60    1.20
   7 -10  -1    7.30    1.00
   7 -10  -1    8.10    0.70
  -7  10   1    8.60    0.70
  -7  10   1    6.60    0.90
  -7  10   1    9.10    1.00
   6 -10  -1   30.00    1.90
   6 -10  -1   30.70    2.40
   6 -10  -1   32.00    2.10
   6 -10  -1   33.90    4.30
   6 -10  -1   33.70    2.10
   6 -10  -1   32.10    2.20
   6 -10  -1   30.60    2.80
  -6  10   1   33.20    2.20
   5 -10  -1   27.20    2.10
   5 -10  -1   30.10    2.50
   5 -10  -1   27.50    3.40
   5 -10  -1   27.40    1.70
   5 -10  -1   28.20    1.90
  -5  10   1   30.70    2.00
   4 -10  -1   35.70    2.30
   4 -10  -1   26.40    4.90
   4 -10  -1   33.70    2.10
   4 -10  -1   37.00    2.90
  -4  10   1   37.70    2.40
  -4  10   1   36.60    2.00
   3 -10  -1   89.69    6.20
   3 -10  -1   83.89    4.80
   3 -10  -1   90.59    5.60
   3 -10  -1   89.99    5.00
  -3  10   1   88.49    5.10
  -3  10   1   91.59    4.80
   2 -10  -1    4.40    1.80
   2 -10  -1   12.40    2.00
   2 -10  -1    6.10    0.60
   2 -10  -1    7.70    0.90
  -2  10   1    7.50    0.60
  -2  10   1    6.80    0.90
   1 -10  -1    4.00    0.40
   1 -10  -1    4.00    0.70
   1 -10  -1    5.00    1.10
  -1  10   1    4.90    0.40
  -1  10   1    3.00    0.70
   0 -10  -1    9.90    2.20
   0 -10  -1    9.10    0.90
   0 -10  -1   17.20    2.60
   0 -10  -1   14.50    1.20
   0 -10  -1   12.00    1.10
   0  10   1    9.80    1.10
   0  10   1   11.20    0.80
  -1 -10  -1    0.70    1.90
  -1 -10  -1   -0.30    0.70
  -1 -10  -1    0.30    0.30
  -1 -10  -1    0.40    0.50
  -1 -10  -1    0.20    0.40
   1  10   1    0.20    0.20
   1  10   1   -0.80    0.50
  -2 -10  -1    8.00    0.80
  -2 -10  -1    6.10    0.60
  -2 -10  -1    9.30    1.10
  -2 -10  -1    6.00    2.40
  -2 -10  -1    8.10    1.40
   2  10   1    8.40    0.70
   2  10   1    7.30    0.60
   2  10   1    7.90    1.10
  -3 -10  -1    0.20    0.70
  -3 -10  -1    1.60    1.40
  -3 -10  -1    0.70    2.80
  -3 -10  -1    1.30    0.50
   3  10   1    1.30    0.80
   3  10   1    1.00    0.50
   3  10   1    0.80    0.30
  -4 -10  -1   81.09    7.50
  -4 -10  -1   63.39    4.50
  -4 -10  -1   79.49    5.90
  -4 -10  -1   74.09    4.20
   4  10   1   73.79    4.10
   4  10   1   69.19    4.00
   4  10   1   74.19    4.60
  -5 -10  -1   20.50    2.00
  -5 -10  -1   18.60    5.00
  -5 -10  -1   20.40    2.90
  -5 -10  -1   18.40    1.50
   5  10   1   17.30    2.00
   5  10   1   19.50    1.40
   5  10   1   17.30    1.40
  -6 -10  -1    1.40    6.00
  -6 -10  -1    0.80    0.60
  -6 -10  -1    0.40    1.40
  -6 -10  -1   -0.40    0.80
   6  10   1    0.30    0.50
   6  10   1   -0.10    0.40
  -7 -10  -1    2.60    1.20
  -7 -10  -1    2.60    0.70
   7  10   1    1.50    0.60
   7  10   1    1.70    1.00
   7  10   1    2.10    0.60
  -8 -10  -1    4.00    0.80
   8  10   1    3.70    0.70
   8  10   1    4.40    1.20
   9  10   1    0.50    0.40
  10  10   1   -0.10    0.30
 -11 -10  -1    0.00    0.30
  11  10   1   -0.10    0.30
 -12 -10  -1    0.00    0.20
  17 -11  -1    0.10    0.30
 -17  11   1    0.10    0.20
  16 -11  -1    1.70    0.40
 -16  11   1    0.90    0.40
  15 -11  -1    0.00    0.40
 -15  11   1   -0.20    0.30
  14 -11  -1    4.10    0.80
 -14  11   1    3.00    0.70
  13 -11  -1    3.80    0.80
 -13  11   1    2.70    0.70
  12 -11  -1    0.70    0.60
  12 -11  -1   -6.30    9.30
  12 -11  -1   -0.20    1.00
 -12  11   1    0.00    0.50
 -12  11   1    1.30    0.80
  11 -11  -1   16.20    7.50
  11 -11  -1   25.00    1.90
  11 -11  -1   23.80    2.20
  11 -11  -1   19.70    3.40
 -11  11   1   22.80    1.80
 -11  11   1   21.70    1.40
 -11  11   1   24.80    2.00
  10 -11  -1   24.90    6.50
  10 -11  -1   22.30    2.00
  10 -11  -1   25.20    3.20
  10 -11  -1   23.20    1.80
 -10  11   1   19.60    1.80
 -10  11   1   18.80    1.70
   9 -11  -1   16.30    2.50
   9 -11  -1    9.30    5.30
   9 -11  -1   16.80    1.60
   9 -11  -1   14.50    1.50
   9 -11  -1   16.30    1.70
  -9  11   1   11.50    1.30
  -9  11   1   13.70    1.30
   8 -11  -1   65.99    4.90
   8 -11  -1   63.19    7.00
   8 -11  -1   69.89    4.00
   8 -11  -1   69.19    4.20
   8 -11  -1   65.49    4.00
  -8  11   1   62.89    3.90
  -8  11   1   62.29    4.00
   7 -11  -1    4.80    1.80
   7 -11  -1    3.20    0.80
   7 -11  -1    2.50    0.70
   7 -11  -1    3.10    0.90
   7 -11  -1    3.30    3.00
   7 -11  -1    3.80    0.50
   7 -11  -1    3.20    0.80
  -7  11   1    2.20    0.70
  -7  11   1    3.00    0.70
   6 -11  -1   12.30    1.20
   6 -11  -1    9.70    1.20
   6 -11  -1    9.90    2.80
   6 -11  -1   10.90    1.40
   6 -11  -1   11.80    1.10
   6 -11  -1   11.80    0.90
   6 -11  -1   12.60    1.80
  -6  11   1   13.20    1.40
  -6  11   1   13.90    1.10
  -6  11   1   12.20    0.90
   5 -11  -1    0.30    0.50
   5 -11  -1    2.10    2.10
   5 -11  -1    0.40    0.30
   5 -11  -1   -0.40    1.30
  -5  11   1    0.90    0.50
  -5  11   1    0.00    0.50
  -5  11   1    0.90    0.30
   4 -11  -1   -0.40    0.50
   4 -11  -1    0.30    0.40
   4 -11  -1    1.00    1.40
   4 -11  -1    0.00    2.00
   4 -11  -1   -0.30    0.30
  -4  11   1    0.20    0.20
  -4  11   1   -0.40    0.50
   3 -11  -1   70.09    4.60
   3 -11  -1   64.39    3.70
   3 -11  -1   66.79    3.90
   3 -11  -1   66.09    5.40
   3 -11  -1   71.19    3.90
  -3  11   1   67.59    4.00
  -3  11   1   66.89    3.70
   2 -11  -1   36.10    2.30
   2 -11  -1   33.70    2.20
   2 -11  -1   38.60    2.90
   2 -11  -1   32.80    3.90
   2 -11  -1   33.60    2.00
  -2  11   1   34.20    2.40
  -2  11   1   36.90    2.00
   1 -11  -1    1.90    0.90
   1 -11  -1    0.80    0.50
   1 -11  -1    0.70    0.30
   1 -11  -1    5.00    2.00
   1 -11  -1    0.70    0.50
  -1  11   1    0.60    0.60
  -1  11   1    0.60    0.40
   0 -11  -1    5.70    0.80
   0 -11  -1    5.50    0.50
   0 -11  -1    4.80    0.80
   0 -11  -1    4.10    2.20
   0 -11  -1    6.70    1.40
   0  11   1    6.60    0.60
   0  11   1    6.90    1.00
   0  11   1    5.40    0.70
  -1 -11  -1    1.40    2.30
  -1 -11  -1    3.30    0.70
  -1 -11  -1    2.60    1.00
  -1 -11  -1    1.40    0.50
   1  11   1    3.10    0.90
   1  11   1    3.30    0.80
   1  11   1    3.50    0.40
  -2 -11  -1   13.90    1.90
  -2 -11  -1   12.70    1.10
  -2 -11  -1   12.50    3.10
   2  11   1   11.20    1.50
   2  11   1   12.30    1.00
   2  11   1   12.10    0.90
  -3 -11  -1   35.90    2.20
  -3 -11  -1   27.40    4.00
  -3 -11  -1   29.30    2.50
  -3 -11  -1   27.90    4.50
   3  11   1   33.30    2.10
   3  11   1   35.10    2.00
   3  11   1   34.70    2.60
  -4 -11  -1    0.30    0.80
  -4 -11  -1    0.50    1.40
  -4 -11  -1   -0.50    0.50
  -4 -11  -1   -0.80    4.00
   4  11   1    0.20    0.40
   4  11   1   -0.10    0.30
   4  11   1   -1.20    0.70
  -5 -11  -1    9.60    2.40
  -5 -11  -1   13.50    5.70
  -5 -11  -1    7.00    0.90
  -5 -11  -1    6.10    1.30
   5  11   1    6.50    0.80
   5  11   1    7.00    0.80
   5  11   1    7.10    1.80
  -6 -11  -1   -0.30    1.10
  -6 -11  -1   -3.40   13.90
  -6 -11  -1    1.00    0.60
  -6 -11  -1    3.30    2.50
   6  11   1    0.60    0.50
   6  11   1    1.10    0.50
   6  11   1    0.30    0.90
  -7 -11  -1    1.70    0.60
   7  11   1    3.30    0.60
   7  11   1    0.60    1.40
  -8 -11  -1    0.60    0.50
   8  11   1    0.70    0.40
  -9 -11  -1    0.00    0.40
   9  11   1    0.20    0.40
 -10 -11  -1   -0.20    0.30
  10  11   1    0.00    0.30
 -11 -11  -1    0.00    0.30
  11  11   1    0.70    0.30
  17 -12  -1    0.00    0.20
  16 -12  -1    0.70    0.40
 -16  12   1    0.50    0.30
  15 -12  -1    3.20    0.60
 -15  12   1    3.90    0.60
  14 -12  -1    0.50    0.50
 -14  12   1    0.00    0.40
  13 -12  -1    4.30    0.80
 -13  12   1    2.90    0.70
  12 -12  -1   12.90    9.90
  12 -12  -1   -0.60    1.20
  12 -12  -1    0.00    0.50
 -12  12   1    0.40    0.50
 -12  12   1   -0.40    1.10
  11 -12  -1   -1.20    0.80
  11 -12  -1   -1.20    2.40
  11 -12  -1   -0.10    0.60
 -11  12   1    0.30    0.60
 -11  12   1    0.20    0.30
 -11  12   1   -0.50    0.70
  10 -12  -1    1.40    1.50
  10 -12  -1    2.50    1.00
  10 -12  -1    0.70    6.10
  10 -12  -1    2.70    0.80
 -10  12   1    0.90    1.00
 -10  12   1    2.00    0.70
 -10  12   1    1.80    0.40
   9 -12  -1    0.00    0.70
   9 -12  -1   -0.50    0.70
   9 -12  -1    0.80    1.40
   9 -12  -1   -0.80    0.60
   9 -12  -1    3.00    4.90
  -9  12   1    1.00    0.70
  -9  12   1    0.00    0.50
  -9  12   1    0.20    0.30
   8 -12  -1   33.00    3.30
   8 -12  -1   36.30    5.10
   8 -12  -1   30.10    2.30
   8 -12  -1   26.50    2.30
   8 -12  -1   28.90    2.40
  -8  12   1   31.70    1.80
  -8  12   1   27.90    2.10
  -8  12   1   27.00    2.20
   7 -12  -1   36.20    5.00
   7 -12  -1   47.70    3.90
   7 -12  -1   48.00    3.10
   7 -12  -1   49.10    3.00
   7 -12  -1   50.59    3.20
  -7  12   1   47.40    3.10
  -7  12   1   44.30    3.00
  -7  12   1   50.79    2.70
   6 -12  -1   13.20    1.90
   6 -12  -1   15.40    2.20
   6 -12  -1   15.00    1.40
   6 -12  -1   15.20    1.60
  -6  12   1   13.90    1.00
  -6  12   1   14.40    1.50
  -6  12   1   12.70    1.30
   5 -12  -1    1.00    0.60
   5 -12  -1    0.40    0.50
   5 -12  -1    0.50    0.40
   5 -12  -1    3.00    2.70
   5 -12  -1   -0.70    0.80
  -5  12   1    0.00    0.50
  -5  12   1   -0.10    0.60
  -5  12   1   -0.10    0.20
   4 -12  -1    1.00    0.60
   4 -12  -1    3.50    1.80
   4 -12  -1    1.10    0.50
   4 -12  -1    1.30    2.40
   4 -12  -1    1.40    0.40
  -4  12   1    1.10    0.30
  -4  12   1    1.60    0.80
  -4  12   1    2.10    0.60
   3 -12  -1    0.70    0.30
   3 -12  -1    0.90    0.50
   3 -12  -1    2.20    0.60
   3 -12  -1    2.50    2.40
   3 -12  -1    0.80    1.20
  -3  12   1    0.90    0.30
  -3  12   1    0.80    0.50
  -3  12   1    1.30    1.00
   2 -12  -1   13.80    2.80
   2 -12  -1   15.40    2.00
   2 -12  -1   15.00    1.40
   2 -12  -1   13.20    1.20
  -2  12   1   14.60    1.60
  -2  12   1   12.80    1.10
  -2  12   1   14.40    1.00
   1 -12  -1    1.50    0.60
   1 -12  -1    2.10    2.30
   1 -12  -1    1.30    0.60
   1 -12  -1    2.00    1.00
  -1  12   1    1.50    0.60
  -1  12   1    1.80    0.80
  -1  12   1    2.10    0.30
   0 -12  -1   51.49    3.10
   0 -12  -1   50.39    3.30
   0 -12  -1   51.09    5.40
   0  12   1   52.29    2.90
   0  12   1   48.80    3.00
   0  12   1   49.60    3.40
  -1 -12  -1    6.50    0.80
  -1 -12  -1    7.90    1.10
  -1 -12  -1   10.00    1.80
  -1 -12  -1    2.40    2.90
   1  12   1    6.60    0.80
   1  12   1    6.80    1.20
  -2 -12  -1    3.00    2.00
  -2 -12  -1    2.20    0.80
  -2 -12  -1   -1.60    5.80
  -2 -12  -1    2.40    0.90
   2  12   1    2.90    0.60
   2  12   1    2.70    0.90
   2  12   1    3.30    0.50
  -3 -12  -1    7.50    4.10
  -3 -12  -1    3.00    0.70
  -3 -12  -1    2.00    0.90
  -3 -12  -1    3.80    1.60
   3  12   1    3.50    0.50
   3  12   1    3.00    1.10
   3  12   1    3.10    0.70
  -4 -12  -1    1.30    1.00
  -4 -12  -1    1.70    0.60
  -4 -12  -1    2.70    2.40
  -4 -12  -1   -4.10    5.30
   4  12   1    1.30    0.50
   4  12   1    0.40    1.50
   4  12   1    1.50    0.50
  -5 -12  -1    2.40    0.60
  -5 -12  -1    3.20    1.20
  -5 -12  -1   -6.00    8.60
  -5 -12  -1    3.50    2.00
   5  12   1    1.20    0.50
   5  12   1    1.90    1.10
   5  12   1    2.30    0.60
  -6 -12  -1    4.30    2.10
  -6 -12  -1    2.90    0.70
  -6 -12  -1   23.30    8.90
   6  12   1    5.30    1.30
   6  12   1    4.20    0.60
   6  12   1    4.50    0.70
  -7 -12  -1    0.10    0.50
   7  12   1    0.60    0.50
  -8 -12  -1    0.80    0.50
   8  12   1    0.30    0.40
  -9 -12  -1    0.00    0.30
   9  12   1   -0.20    0.30
 -10 -12  -1    0.40    0.30
  10  12   1   -0.10    0.30
 -11 -12  -1    0.20    0.20
  16 -13  -1   -0.40    0.30
 -16  13   1   -0.20    0.20
  15 -13  -1    0.70    0.50
 -15  13   1    1.70    0.40
  14 -13  -1    1.60    0.50
 -14  13   1    1.00    0.50
  13 -13  -1    1.80    0.60
 -13  13   1    1.50    0.60
  12 -13  -1    7.70    1.10
  12 -13  -1   14.80   15.80
 -12  13   1    8.80    1.40
 -12  13   1    6.00    0.90
  11 -13  -1   -6.90    8.20
  11 -13  -1    2.90    1.10
  11 -13  -1    3.50    0.80
 -11  13   1    2.00    0.80
 -11  13   1   -0.20    0.20
 -11  13   1    1.70    0.70
  10 -13  -1   -1.00    1.30
  10 -13  -1   -0.30    0.60
  10 -13  -1   -0.80    6.60
  10 -13  -1    0.40    0.90
 -10  13   1    0.00    0.30
 -10  13   1   -0.40    0.50
 -10  13   1    0.10    0.70
   9 -13  -1    8.30    2.40
   9 -13  -1    3.30    0.80
   9 -13  -1    4.40    1.00
   9 -13  -1    8.70    5.60
   9 -13  -1    3.00    1.00
  -9  13   1    3.60    0.50
  -9  13   1    3.10    0.80
  -9  13   1    2.80    0.80
   8 -13  -1    1.00    1.20
   8 -13  -1    2.60    0.80
   8 -13  -1    0.80    0.60
   8 -13  -1    2.90    1.00
   8 -13  -1   -8.30    4.50
  -8  13   1    1.90    0.80
  -8  13   1    2.00    0.40
  -8  13   1    1.30    0.60
   7 -13  -1   38.90    3.00
   7 -13  -1   41.50    2.70
   7 -13  -1   49.20    4.40
   7 -13  -1   44.80    2.80
  -7  13   1   41.30    2.40
  -7  13   1   45.10    2.90
  -7  13   1   39.80    2.70
   6 -13  -1   42.50    2.90
   6 -13  -1   34.90    4.80
   6 -13  -1   36.40    2.60
   6 -13  -1   39.10    2.70
  -6  13   1   38.80    2.70
  -6  13   1   40.40    2.30
  -6  13   1   37.80    2.50
   5 -13  -1    0.60    0.60
   5 -13  -1    1.00    0.80
   5 -13  -1    0.40    1.00
   5 -13  -1    0.00    0.60
   5 -13  -1    0.70    3.10
  -5  13   1    0.80    0.30
  -5  13   1    0.60    0.60
  -5  13   1    1.10    0.60
   4 -13  -1    4.20    0.80
   4 -13  -1    2.80    2.90
   4 -13  -1    3.10    0.80
   4 -13  -1    2.40    1.20
  -4  13   1    4.00    0.90
  -4  13   1    4.30    0.70
  -4  13   1    2.80    0.40
   3 -13  -1   -0.20    0.70
   3 -13  -1    0.40    0.90
   3 -13  -1    1.10    2.60
   3 -13  -1    0.80    0.50
  -3  13   1    0.30    0.70
  -3  13   1    0.40    0.30
  -3  13   1    0.20    0.50
   2 -13  -1   36.90    2.50
   2 -13  -1   35.50    4.30
   2 -13  -1   39.50    2.60
   2 -13  -1   41.50    3.40
  -2  13   1   36.40    2.20
  -2  13   1   37.20    2.40
  -2  13   1   41.30    2.80
   1 -13  -1   13.30    2.10
   1 -13  -1   13.10    1.20
   1 -13  -1   12.50    1.40
   1 -13  -1    9.50    3.20
  -1  13   1   14.00    1.00
  -1  13   1   14.90    1.20
  -1  13   1   13.00    1.60
   0 -13  -1    0.90    0.70
   0 -13  -1    5.50    4.80
   0 -13  -1    1.80    1.20
   0 -13  -1    0.90    0.70
   0  13   1    1.60    0.90
   0  13   1    1.30    0.60
   0  13   1    1.90    0.40
  -1 -13  -1   31.60    4.80
  -1 -13  -1   27.90    3.00
  -1 -13  -1   24.00    2.10
  -1 -13  -1   25.70    1.80
   1  13   1   26.20    1.80
   1  13   1   25.90    1.60
   1  13   1   25.00    2.40
  -2 -13  -1    3.30    4.30
  -2 -13  -1    0.20    0.50
  -2 -13  -1    0.50    0.80
  -2 -13  -1    0.50    1.10
   2  13   1   -0.10    0.80
   2  13   1    0.50    0.40
   2  13   1    0.30    0.40
  -3 -13  -1    0.70    0.90
  -3 -13  -1    0.00    1.40
  -3 -13  -1   -2.60    5.10
  -3 -13  -1    0.40    0.50
   3  13   1   -0.10    0.70
   3  13   1   -0.10    0.40
   3  13   1   -0.10    0.40
  -4 -13  -1    0.70    0.60
  -4 -13  -1    2.30    1.70
  -4 -13  -1   -0.10    1.10
   4  13   1   -0.30    0.70
   4  13   1    0.80    0.50
   4  13   1    2.30    0.50
  -5 -13  -1    1.70    0.70
  -5 -13  -1    9.60    8.20
  -5 -13  -1    3.30    2.20
   5  13   1    2.00    0.60
   5  13   1    2.80    0.50
   5  13   1    1.40    1.10
  -6 -13  -1    0.20    0.50
   6  13   1    1.10    0.50
  -7 -13  -1    1.40    0.50
   7  13   1    1.00    0.50
   8  13   1    0.10    0.30
  -9 -13  -1   -0.20    0.30
   9  13   1    0.20    0.30
 -10 -13  -1   -0.10    0.20
  16 -14  -1    0.50    0.30
 -16  14   1    0.10    0.20
  15 -14  -1    0.30    0.40
 -15  14   1    0.70    0.40
  14 -14  -1    1.70    0.60
 -14  14   1    0.80    0.40
  13 -14  -1    0.50    0.50
 -13  14   1   -0.40    0.40
  12 -14  -1    3.90    0.80
 -12  14   1    2.50    0.70
  11 -14  -1   11.00    9.40
  11 -14  -1    3.50    0.80
 -11  14   1    4.00    1.30
 -11  14   1    3.20    0.70
  10 -14  -1    2.90    7.50
  10 -14  -1    3.40    1.10
  10 -14  -1    3.00    0.80
  10 -14  -1    1.40    1.30
 -10  14   1    1.40    0.60
 -10  14   1    3.50    0.40
 -10  14   1    2.90    1.00
   9 -14  -1   12.50    6.30
   9 -14  -1    7.90    1.20
   9 -14  -1    6.50    1.80
   9 -14  -1    6.20    0.90
   9 -14  -1    7.60    1.30
  -9  14   1    8.80    1.20
  -9  14   1    5.80    0.60
  -9  14   1    3.90    0.80
   8 -14  -1    6.80    1.20
   8 -14  -1   11.60    2.50
   8 -14  -1    6.60    1.00
   8 -14  -1    4.40    5.20
   8 -14  -1    7.30    1.30
  -8  14   1    9.70    0.70
  -8  14   1    4.30    1.00
  -8  14   1    6.70    1.00
   7 -14  -1    4.60    4.30
   7 -14  -1    1.00    0.60
   7 -14  -1   -0.20    1.20
   7 -14  -1    0.20    0.70
   7 -14  -1    0.20    0.70
  -7  14   1   -0.10    0.30
  -7  14   1    0.10    0.60
  -7  14   1    0.50    0.70
   6 -14  -1   34.30    5.10
   6 -14  -1   30.60    2.50
   6 -14  -1   36.10    4.00
   6 -14  -1   31.50    2.30
   6 -14  -1   24.90    2.10
  -6  14   1   27.60    1.80
  -6  14   1   28.70    2.30
  -6  14   1   31.50    2.20
   5 -14  -1    2.90    0.70
   5 -14  -1    3.10    1.50
   5 -14  -1    6.70    3.70
   5 -14  -1    5.00    1.20
   5 -14  -1    2.30    0.80
  -5  14   1    2.70    0.80
  -5  14   1    2.50    0.40
  -5  14   1    2.60    0.70
   4 -14  -1    0.10    0.50
   4 -14  -1    0.50    3.90
   4 -14  -1   -0.70    0.50
   4 -14  -1   -0.50    1.10
  -4  14   1    0.60    0.70
  -4  14   1    0.90    0.50
  -4  14   1    0.30    0.30
   3 -14  -1    0.20    0.60
   3 -14  -1   -0.10    1.10
   3 -14  -1   -0.40    3.30
   3 -14  -1    0.40    0.50
  -3  14   1    0.20    0.30
  -3  14   1    0.50    0.50
  -3  14   1    0.00    0.70
   2 -14  -1    0.60    0.60
   2 -14  -1    2.30    3.20
   2 -14  -1   -0.20    0.60
   2 -14  -1    0.40    1.10
  -2  14   1    0.50    0.50
  -2  14   1    0.30    0.30
  -2  14   1    0.20    0.70
   1 -14  -1   23.90    3.10
   1 -14  -1   21.70    1.80
   1 -14  -1   21.00    4.20
   1 -14  -1   15.70    1.50
  -1  14   1   18.30    1.20
  -1  14   1   16.10    1.70
  -1  14   1   18.10    1.90
   0 -14  -1    4.20    3.90
   0 -14  -1    4.20    1.00
   0 -14  -1    5.50    1.60
   0 -14  -1    3.80    0.70
   0  14   1    4.90    1.10
   0  14   1    4.00    0.70
   0  14   1    5.40    0.60
  -1 -14  -1    3.60    0.70
  -1 -14  -1    2.70    1.00
  -1 -14  -1    5.40    1.80
  -1 -14  -1    2.10    4.40
   1  14   1    4.70    0.80
   1  14   1    4.70    0.60
   1  14   1    5.50    1.20
  -2 -14  -1    2.70    1.50
  -2 -14  -1    3.60    1.00
  -2 -14  -1    0.90    0.60
  -2 -14  -1   -1.20    5.20
   2  14   1    1.30    0.40
   2  14   1    1.10    0.50
   2  14   1    2.10    1.00
  -3 -14  -1   14.80    6.60
  -3 -14  -1    4.00    1.90
  -3 -14  -1    2.20    0.70
   3  14   1    3.70    1.20
   3  14   1    2.20    0.60
   3  14   1    2.30    0.50
  -4 -14  -1    6.20    2.20
  -4 -14  -1    2.20    0.60
  -4 -14  -1   -9.50    8.00
  -4 -14  -1    2.40    1.20
   4  14   1    2.00    1.70
   4  14   1    2.40    0.60
   4  14   1    2.00    0.50
  -5 -14  -1    0.20    0.40
  -5 -14  -1    0.60   15.80
   5  14   1    0.60    0.50
  -6 -14  -1    0.40    0.40
   6  14   1    0.30    0.40
  -7 -14  -1    0.30    0.40
   7  14   1    0.50    0.40
  -8 -14  -1    0.10    0.30
   8  14   1    0.20    0.30
  -9 -14  -1    0.00    0.20
  16 -15  -1   -0.20    0.20
  15 -15  -1    0.20    0.30
 -15  15   1   -0.10    0.20
  14 -15  -1    0.50    0.40
 -14  15   1    0.40    0.30
 -13  15   1    2.70    0.50
  12 -15  -1   -0.20    0.50
 -12  15   1    0.30    0.50
  11 -15  -1    5.40   11.50
  11 -15  -1   14.10    1.40
 -11  15   1    9.20    1.10
  10 -15  -1   25.80    8.40
  10 -15  -1    9.40    2.50
  10 -15  -1   10.80    1.20
 -10  15   1    9.20    1.10
 -10  15   1   17.50    2.10
   9 -15  -1    0.90    0.90
   9 -15  -1    0.40    1.40
   9 -15  -1    0.80    0.70
   9 -15  -1   -1.00    0.90
   9 -15  -1    3.30    7.00
  -9  15   1    1.00    0.80
  -9  15   1   -0.40    0.50
  -9  15   1    0.20    0.30
   8 -15  -1   -0.60    6.00
   8 -15  -1    2.10    0.70
   8 -15  -1    1.40    0.90
   8 -15  -1    5.20    2.50
   8 -15  -1    0.70    0.90
  -8  15   1    0.60    0.60
  -8  15   1    1.20    0.70
  -8  15   1    1.10    0.40
   7 -15  -1    0.20    2.20
   7 -15  -1    1.10    0.90
   7 -15  -1    2.70    1.40
   7 -15  -1    0.70    0.60
   7 -15  -1   -0.70    5.30
  -7  15   1    1.20    0.40
  -7  15   1    1.50    0.70
  -7  15   1    2.30    0.70
   6 -15  -1   13.60    2.50
   6 -15  -1   11.50    1.80
   6 -15  -1   13.00    1.40
   6 -15  -1   14.10    4.90
   6 -15  -1   12.50    1.20
  -6  15   1   12.40    0.90
  -6  15   1    9.90    1.20
  -6  15   1    9.10    1.30
   5 -15  -1   -0.10    4.10
   5 -15  -1    6.90    1.90
   5 -15  -1    4.20    1.00
   5 -15  -1    5.50    1.00
   5 -15  -1    4.70    0.80
  -5  15   1    6.00    1.10
  -5  15   1    5.60    0.70
  -5  15   1    5.60    0.80
   4 -15  -1    0.10    0.80
   4 -15  -1    1.70    3.90
   4 -15  -1   -0.20    0.70
   4 -15  -1    0.40    0.50
   4 -15  -1    0.00    1.20
  -4  15   1    0.10    0.60
  -4  15   1   -0.20    0.50
   3 -15  -1   12.70    1.20
   3 -15  -1    6.20    4.00
   3 -15  -1   19.20    3.00
   3 -15  -1   12.80    1.50
  -3  15   1   10.60    1.40
  -3  15   1   12.80    1.30
  -3  15   1   12.70    1.20
   2 -15  -1    1.20    1.30
   2 -15  -1    0.60    4.00
   2 -15  -1    2.70    0.60
   2 -15  -1    1.50    0.90
  -2  15   1    1.10    0.60
  -2  15   1    1.50    0.40
  -2  15   1    0.40    0.80
   1 -15  -1    0.00    0.50
   1 -15  -1   -0.10    0.70
   1 -15  -1    1.80    1.90
   1 -15  -1   -4.70    4.20
  -1  15   1    0.90    0.30
  -1  15   1    0.00    1.10
  -1  15   1    0.10    0.50
   0 -15  -1    4.70    0.80
   0 -15  -1    3.10    1.50
   0 -15  -1    5.40    5.00
   0 -15  -1    4.30    0.70
   0 -15  -1    3.00    1.10
   0  15   1    2.70    1.00
   0  15   1    3.20    0.50
   0  15   1    3.40    0.70
  -1 -15  -1   -1.40    0.90
  -1 -15  -1   -0.10    0.40
  -1 -15  -1   -0.70    2.00
   1  15   1    0.30    0.30
   1  15   1   -0.20    0.40
   1  15   1    0.40    0.70
  -2 -15  -1    3.80    6.70
  -2 -15  -1   12.50    2.30
  -2 -15  -1    4.90    1.00
  -2 -15  -1   10.40    1.60
   2  15   1    7.00    1.30
   2  15   1    9.10    0.80
   2  15   1    7.70    0.90
  -3 -15  -1    1.60    8.00
  -3 -15  -1    5.10    1.50
  -3 -15  -1    3.80    0.70
   3  15   1    5.30    1.30
   3  15   1    3.80    0.70
   3  15   1    2.40    0.60
  -4 -15  -1    0.30    0.50
   4  15   1   -0.10    0.40
  -5 -15  -1    0.90    0.50
   5  15   1    0.50    0.40
  -6 -15  -1    0.00    0.40
   6  15   1    0.20    0.30
   7  15   1    0.20    0.30
  -8 -15  -1    0.00    0.30
  15 -16  -1    0.20    0.30
 -15  16   1    0.30    0.20
  14 -16  -1    0.60    0.40
 -14  16   1    0.30    0.30
  13 -16  -1    2.90    0.60
 -13  16   1    2.70    0.50
  12 -16  -1    3.70    0.70
 -12  16   1    6.80    0.90
  11 -16  -1    0.60    0.50
 -11  16   1    0.60    0.50
  10 -16  -1    7.00    9.80
  10 -16  -1   14.80    1.30
 -10  16   1   10.60    1.20
   9 -16  -1   14.50    7.90
   9 -16  -1    1.70    0.70
   9 -16  -1    2.70    1.10
   9 -16  -1    3.00    2.00
  -9  16   1    3.10    0.40
  -9  16   1    3.90    1.20
  -9  16   1    1.30    0.70
   8 -16  -1    0.00    0.60
   8 -16  -1   -1.00    6.80
   8 -16  -1    0.30    0.80
   8 -16  -1   -1.00    1.60
  -8  16   1   -0.10    0.60
  -8  16   1   -0.40    0.60
  -8  16   1    0.30    0.30
   7 -16  -1    0.20    0.80
   7 -16  -1    1.10    1.60
   7 -16  -1    2.20    1.00
   7 -16  -1   12.50    7.10
   7 -16  -1   -0.20    0.50
  -7  16   1    0.40    0.60
  -7  16   1    0.50    0.50
   6 -16  -1    1.70    1.50
   6 -16  -1    0.30    0.60
   6 -16  -1    0.80    0.90
   6 -16  -1    3.50    8.10
   6 -16  -1   -0.10    0.90
  -6  16   1    0.10    0.30
  -6  16   1    0.70    0.60
  -6  16   1    0.80    0.70
   5 -16  -1    7.80    2.80
   5 -16  -1    6.50    1.00
   5 -16  -1    5.80    1.30
   5 -16  -1    9.60    1.30
   5 -16  -1   11.70    5.10
  -5  16   1    6.00    0.60
  -5  16   1    6.10    1.10
  -5  16   1    5.30    0.90
   4 -16  -1   -0.70    0.90
   4 -16  -1    0.00    1.40
   4 -16  -1    0.60    0.60
   4 -16  -1    0.10    0.90
   4 -16  -1    9.10    4.60
  -4  16   1    0.60    0.60
  -4  16   1   -0.10    0.30
  -4  16   1    1.10    0.90
   3 -16  -1    9.60    1.30
   3 -16  -1   10.80    2.90
   3 -16  -1    6.50    0.90
   3 -16  -1    8.90    1.60
   3 -16  -1    8.20    4.70
  -3  16   1    5.60    0.90
  -3  16   1    7.00    0.70
  -3  16   1    4.50    1.00
   2 -16  -1   -1.50    5.60
   2 -16  -1    0.60    0.50
   2 -16  -1   -0.20    0.90
   2 -16  -1    0.70    1.60
   2 -16  -1    0.30    0.90
  -2  16   1    0.10    0.30
  -2  16   1    1.00    0.50
  -2  16   1    0.00    0.70
   1 -16  -1    0.20    0.80
   1 -16  -1    0.60    1.00
   1 -16  -1    0.00    0.50
   1 -16  -1   -1.90    6.30
  -1  16   1   -0.30    0.40
  -1  16   1   -0.10    0.30
  -1  16   1    0.00    0.70
   0 -16  -1    0.60    0.50
   0 -16  -1    0.10    1.20
   0 -16  -1   -0.30    0.90
   0 -16  -1   -9.50    5.80
   0  16   1    0.20    0.80
   0  16   1    0.00    0.70
   0  16   1   -0.20    0.30
  -1 -16  -1    3.90    0.70
  -1 -16  -1    3.00    2.30
  -1 -16  -1    4.80    7.00
  -1 -16  -1    2.50    1.70
   1  16   1    5.50    0.70
   1  16   1    4.90    0.60
   1  16   1    3.10    1.20
  -2 -16  -1    2.00   12.00
  -2 -16  -1    0.70    0.50
   2  16   1    0.10    0.40
   2  16   1    0.60    0.40
  -3 -16  -1    1.80    0.50
   3  16   1    2.20    0.50
  -4 -16  -1    1.00    0.50
   4  16   1   -0.10    0.40
  -5 -16  -1    0.20    0.40
   5  16   1    0.30    0.30
  -6 -16  -1    0.40    0.30
   6  16   1    0.10    0.30
  -7 -16  -1    0.00    0.20
  15 -17  -1    0.30    0.20
  14 -17  -1    0.70    0.40
 -14  17   1    0.80    0.30
  13 -17  -1    0.40    0.40
 -13  17   1    0.60    0.30
  12 -17  -1    3.80    0.70
 -12  17   1    1.60    0.50
  11 -17  -1    2.90    0.60
 -11  17   1    1.60    0.50
  10 -17  -1    0.30    0.50
 -10  17   1   -0.10    0.40
   9 -17  -1    0.80    0.50
  -9  17   1   -0.10    0.40
   8 -17  -1    0.90    0.50
  -8  17   1    0.50    0.30
  -8  17   1   -0.10    0.60
  -8  17   1    0.60    0.50
   7 -17  -1   -4.80    6.70
   7 -17  -1    0.50    0.60
   7 -17  -1    1.20    2.00
   7 -17  -1    1.90    1.20
  -7  17   1    1.00    0.30
  -7  17   1    0.50    0.50
  -7  17   1    0.60    1.50
   6 -17  -1    1.10    1.90
   6 -17  -1    1.20    1.00
   6 -17  -1    0.60    0.60
   6 -17  -1    3.60    6.10
  -6  17   1    0.60    0.80
  -6  17   1    0.80    0.50
  -6  17   1    1.60    0.40
   5 -17  -1   -9.90    5.60
   5 -17  -1    5.70    2.30
   5 -17  -1    2.70    1.10
  -5  17   1    2.50    0.70
  -5  17   1    3.60    0.50
  -5  17   1    4.20    1.00
   4 -17  -1    1.70    5.60
   4 -17  -1    6.10    1.40
   4 -17  -1    3.30    0.90
   4 -17  -1    6.70    3.20
  -4  17   1    5.80    1.20
  -4  17   1    6.90    0.60
  -4  17   1    4.80    0.80
   3 -17  -1    0.60    0.60
   3 -17  -1    0.40    1.00
   3 -17  -1   -9.10    5.90
  -3  17   1    1.20    0.50
  -3  17   1    0.80    0.30
  -3  17   1    1.50    0.80
   2 -17  -1    1.10    1.60
   2 -17  -1    1.40    0.60
   2 -17  -1    2.60    6.30
   2 -17  -1    0.30    1.00
  -2  17   1    0.80    0.40
  -2  17   1    1.60    0.90
  -2  17   1    1.00    0.50
   1 -17  -1    0.80    0.50
   1 -17  -1    0.40    1.20
   1 -17  -1    0.20    0.50
   1 -17  -1   14.40    6.80
  -1  17   1   -0.10    0.70
  -1  17   1    0.90    0.40
  -1  17   1    0.50    0.50
   0 -17  -1    0.20    0.40
   0 -17  -1    2.60    2.40
   0  17   1    0.80    0.50
   0  17   1    0.90    0.40
  -1 -17  -1    0.00    0.40
   1  17   1    0.00    0.30
   1  17   1    0.00    0.40
  -2 -17  -1    0.90    0.40
   2  17   1    0.10    0.40
  -3 -17  -1    0.40    0.40
   3  17   1    0.30    0.40
  -4 -17  -1    0.40    0.40
   4  17   1    0.10    0.30
  -5 -17  -1    0.30    0.30
   5  17   1    0.00    0.30
  14 -18  -1    0.10    0.20
  13 -18  -1    0.20    0.30
 -13  18   1    0.10    0.30
  12 -18  -1    0.30    0.30
 -12  18   1    0.30    0.40
  11 -18  -1    0.20    0.50
 -11  18   1    0.10    0.30
  10 -18  -1   -0.40    0.40
 -10  18   1    0.50    0.40
   9 -18  -1    3.90    0.70
  -9  18   1    2.90    0.60
   8 -18  -1    0.70    0.60
  -8  18   1    0.60    0.50
   7 -18  -1    0.00    0.40
  -7  18   1    0.30    0.50
  -7  18   1   -0.30    0.30
   6 -18  -1   -1.20    7.30
   6 -18  -1    0.90    0.60
  -6  18   1    2.80    0.60
   5 -18  -1   -0.20    0.40
   5 -18  -1   -1.30    1.00
   5 -18  -1   -6.30    9.90
  -5  18   1    0.30    0.30
  -5  18   1   -0.20    0.40
   4 -18  -1   -0.10    0.50
   4 -18  -1    0.10    1.00
   4 -18  -1    3.20   10.30
  -4  18   1    0.50    0.30
  -4  18   1    0.60    0.50
   3 -18  -1    0.10    0.40
   3 -18  -1    1.30    7.90
  -3  18   1   -0.40    0.40
  -3  18   1    0.30    0.30
   2 -18  -1    0.20    0.50
   2 -18  -1    6.00    8.90
   2 -18  -1    0.70    0.50
  -2  18   1    0.30    0.40
  -2  18   1    1.10    0.40
   1 -18  -1    4.00    0.70
  -1  18   1    2.60    0.60
  -1  18   1    3.30    0.60
   0 -18  -1    1.10    0.50
   0  18   1    0.90    0.50
  -1 -18  -1    0.40    0.40
   1  18   1    0.70    0.40
  -2 -18  -1    0.90    0.50
   2  18   1    1.30    0.40
  -3 -18  -1    0.40    0.40
   3  18   1    0.30    0.30
  -4 -18  -1    0.50    0.30
   4  18   1   -0.30    0.20
  14 -19  -1   -0.20    0.20
  13 -19  -1    0.10    0.20
  12 -19  -1    0.10    0.30
 -12  19   1    0.50    0.30
  11 -19  -1    0.50    0.30
 -11  19   1    0.50    0.30
  10 -19  -1    1.20    0.40
 -10  19   1    1.40    0.50
   9 -19  -1    0.50    0.40
  -9  19   1    0.20    0.40
   8 -19  -1   -0.30    0.40
  -8  19   1    0.20    0.40
   7 -19  -1    0.20    0.40
  -7  19   1    0.60    0.40
   6 -19  -1    1.60    0.50
  -6  19   1    0.70    0.50
   5 -19  -1    0.30    0.40
  -5  19   1    1.00    0.50
   4 -19  -1    0.80    0.50
  -4  19   1    0.90    0.50
   3 -19  -1    7.60    0.90
   3 -19  -1    4.10    0.70
  -3  19   1    4.20    0.80
   2 -19  -1    0.90    0.50
  -2  19   1    2.30    0.50
   1 -19  -1   -0.10    0.30
  -1  19   1    0.20    0.30
   0 -19  -1   -0.10    0.30
   0  19   1    0.00    0.30
  -1 -19  -1   -0.10    0.30
   1  19   1   -0.20    0.30
  -2 -19  -1    0.50    0.30
   2  19   1    0.50    0.30
  -3 -19  -1    0.10    0.20
  -4 -19  -1   -0.40    0.20
  13 -20  -1   -0.10    0.10
  12 -20  -1    0.20    0.20
  11 -20  -1   -0.40    0.20
 -11  20   1    0.10    0.30
  10 -20  -1   -0.30    0.30
 -10  20   1   -0.10    0.20
   9 -20  -1   -0.10    0.30
  -9  20   1   -0.20    0.30
   8 -20  -1    1.40    0.50
  -8  20   1    0.30    0.40
   7 -20  -1    1.60    0.50
  -7  20   1    0.70    0.40
   6 -20  -1    0.20    0.40
  -6  20   1    0.00    0.30
   5 -20  -1    0.10    0.30
  -5  20   1   -0.30    0.30
   4 -20  -1   -0.30    0.40
   4 -20  -1    0.20    0.30
  -4  20   1    0.10    0.30
   3 -20  -1    0.20    0.30
  -3  20   1    0.10    0.30
   2 -20  -1    0.10    0.30
  -2  20   1    0.70    0.30
   1 -20  -1    0.10    0.30
  -1  20   1    0.20    0.30
   0 -20  -1    0.20    0.30
   0  20   1    0.00    0.30
  -1 -20  -1    0.30    0.30
  -2 -20  -1    0.20    0.20
  -3 -20  -1    0.00    0.20
  11 -21  -1    0.00    0.20
  10 -21  -1   -0.10    0.30
   9 -21  -1    0.00    0.20
  -9  21   1   -0.20    0.40
   8 -21  -1   -0.30    0.20
  -8  21   1    0.00    0.20
   7 -21  -1   -0.30    0.30
  -7  21   1    0.60    0.30
   6 -21  -1    0.60    0.40
   6 -21  -1    0.50    0.30
  -6  21   1    0.10    0.30
   5 -21  -1    0.40    0.30
   5 -21  -1   -0.30    0.20
  -5  21   1   -0.10    0.30
   4 -21  -1    0.20    0.30
  -4  21   1    0.00    0.20
   3 -21  -1    0.20    0.30
  -3  21   1   -0.10    0.20
   2 -21  -1   -0.10    0.30
  -2  21   1   -0.20    0.20
   1 -21  -1   -0.20    0.20
   0 -21  -1    0.30    0.20
  -1 -21  -1    0.00    0.10
  10 -22  -1    0.10    0.20
   9 -22  -1    0.00    0.20
   8 -22  -1   -0.10    0.20
   7 -22  -1    0.00    0.20
   6 -22  -1    0.20    0.30
   5 -22  -1   -0.10    0.20
   4 -22  -1   -0.10    0.20
   3 -22  -1    0.00    0.20
   2 -22  -1    0.10    0.20
   1 -22  -1    0.10    0.20
   4 -23   2    0.00    0.20
   5 -23   2   -0.10    0.20
   6 -23   2   -0.20    0.20
   7 -23   2   -0.10    0.10
   0 -22   2    0.10    0.20
   1 -22   2    0.10    0.20
   2 -22   2    0.00    0.20
   3 -22   2    0.10    0.30
   4 -22   2   -0.10    0.30
   4 -22   2    0.70    0.40
   5 -22   2    0.10    0.20
   5 -22   2    0.10    0.30
   6 -22   2    0.00    0.20
   6 -22   2   -0.10    0.30
   7 -22   2   -0.20    0.30
   7 -22   2    0.10    0.20
   8 -22   2    0.30    0.30
   8 -22   2    0.00    0.20
   9 -22   2    0.00    0.20
   9 -22   2    0.40    0.20
  10 -22   2    0.30    0.20
  10 -22   2   -0.10    0.20
  -2 -21   2   -0.10    0.20
  -1 -21   2   -0.10    0.30
   0 -21   2    0.10    0.30
   1 -21   2    0.20    0.30
   2 -21   2    0.30    0.30
   3 -21   2    0.00    0.40
   3 -21   2   -0.10    0.30
   4 -21   2    0.50    0.30
   4 -21   2    0.50    0.40
   5 -21   2    0.30    0.30
   5 -21   2    0.60    0.40
   6 -21   2   -0.30    0.30
   7 -21   2    0.00    0.30
   8 -21   2    0.20    0.30
   9 -21   2    0.60    0.30
  10 -21   2    0.50    0.30
  11 -21   2   -0.10    0.20
  -4 -20   2    0.20    0.20
  -3 -20   2    0.10    0.20
  -2 -20   2   -0.30    0.20
  -1 -20   2    0.50    0.30
   0  20  -2    0.50    0.40
   0 -20   2    0.40    0.40
  -1  20  -2   -0.10    0.30
   1 -20   2   -0.40    0.30
   1 -20   2   -0.70    0.50
  -2  20  -2   -0.20    0.30
   2 -20   2    0.00    0.40
   2 -20   2    0.50    0.30
  -3  20  -2    0.30    0.30
   3 -20   2    0.90    0.50
   3 -20   2    0.60    0.40
  -4  20  -2    0.00    0.30
   4 -20   2    0.70    0.50
   4 -20   2    0.50    0.40
  -5  20  -2    1.40    0.40
   5 -20   2    0.90    0.50
  -6  20  -2    0.00    0.30
   6 -20   2    0.60    0.40
  -7  20  -2   -0.20    0.30
   7 -20   2   -0.20    0.30
  -8  20  -2    0.20    0.30
   8 -20   2   -0.60    0.30
   9 -20   2   -0.30    0.30
  10 -20   2    0.40    0.40
  11 -20   2    0.30    0.30
  12 -20   2    0.20    0.20
  13 -20   2   -0.10    0.20
  -5 -19   2   -0.10    0.20
  -4 -19   2    0.00    0.30
  -3 -19   2    0.30    0.30
   2  19  -2    0.50    0.40
  -2 -19   2    0.00    0.30
   1  19  -2    0.60    0.40
  -1 -19   2   -0.10    0.30
   0  19  -2   -0.40    0.30
   0 -19   2    0.00    0.50
   0 -19   2    0.00    0.40
  -1  19  -2    0.50    0.30
   1 -19   2    0.00    0.40
   1 -19   2    0.50    0.50
  -2  19  -2    0.20    0.30
   2 -19   2    0.00    0.40
   2 -19   2    0.20    0.50
  -3  19  -2    0.10    0.30
   3 -19   2    0.10    0.40
   3 -19   2   -3.50    5.30
   4 -19   2    5.90    5.30
  -5  19  -2    2.00    0.40
   5 -19   2    0.80    0.50
   5 -19   2    4.30    5.60
  -6  19  -2    1.00    0.80
   6 -19   2    2.30    0.60
  -7  19  -2    0.40    0.50
  -7  19  -2    0.70    0.30
   7 -19   2    1.10    0.40
  -8  19  -2    0.70    0.30
  -8  19  -2    0.60    0.50
   8 -19   2    0.00    0.40
  -9  19  -2    0.10    0.50
  -9  19  -2    0.00    0.30
   9 -19   2    0.20    0.40
  11 -19   2    0.30    0.40
  12 -19   2   -0.10    0.30
  13 -19   2    0.80    0.30
  -6 -18   2    0.60    0.20
  -5 -18   2   -0.10    0.30
  -4 -18   2    0.10    0.30
   3  18  -2    0.30    0.40
  -3 -18   2    0.20    0.40
   2  18  -2    0.40    0.40
  -2 -18   2    0.60    0.40
   1  18  -2   -0.10    0.40
  -1 -18   2    0.70    0.40
   0 -18   2    9.20    6.60
  -1  18  -2   -0.10    0.60
  -1  18  -2    0.70    0.80
  -1  18  -2    1.20    0.40
   1 -18   2    7.30    4.90
   1 -18   2    0.00    0.40
   1 -18   2    1.50    1.20
   1 -18   2    0.60    0.50
  -2  18  -2    0.20    0.50
  -2  18  -2   -0.20    0.70
  -2  18  -2    0.30    0.30
   2 -18   2    4.10    4.70
   2 -18   2   -1.10    1.20
   2 -18   2   -0.20    0.40
   2 -18   2   -0.90    0.90
  -3  18  -2   -0.30    0.70
  -3  18  -2    0.90    0.50
  -3  18  -2    0.40    0.30
   3 -18   2   -0.20    0.40
   3 -18   2    0.90    1.20
   3 -18   2    2.50    4.50
   3 -18   2   -0.60    1.40
  -4  18  -2    0.00    0.30
  -4  18  -2    0.00    0.40
   4 -18   2    0.20    0.90
   4 -18   2    3.50    4.30
   4 -18   2    0.00    0.40
   4 -18   2   -1.10    1.20
  -5  18  -2    0.60    0.50
  -5  18  -2    0.50    1.10
  -5  18  -2    0.60    0.30
   5 -18   2    0.20    1.00
   5 -18   2   -0.40    4.30
   5 -18   2    0.40    0.50
   5 -18   2   -1.30    1.10
  -6  18  -2    4.00    0.50
  -6  18  -2    3.00    0.90
  -6  18  -2    2.00    0.60
   6 -18   2    1.40    0.60
   6 -18   2    2.30    2.40
   6 -18   2    4.10    1.20
   6 -18   2   12.40    4.80
  -7  18  -2    0.00    0.50
  -7  18  -2    1.10    0.40
  -7  18  -2    0.80    0.80
   7 -18   2    0.50    0.50
   7 -18   2   -7.60    5.70
  -8  18  -2    0.60    0.30
  -8  18  -2    0.60    0.50
   8 -18   2    0.20    0.50
   8 -18   2    1.90    5.70
  -9  18  -2    2.80    0.40
  -9  18  -2    0.80    0.60
   9 -18   2    1.50    0.60
 -10  18  -2    1.10    0.60
 -10  18  -2    3.30    0.40
  10 -18   2    2.10    0.60
 -11  18  -2    0.10    0.40
  11 -18   2    0.10    0.40
  12 -18   2    0.60    0.40
  13 -18   2    0.20    0.30
  14 -18   2    0.20    0.20
  -7 -17   2    0.20    0.30
  -6 -17   2    0.40    0.30
  -5 -17   2    0.00    0.30
   4  17  -2    0.00    0.40
  -4 -17   2    0.30    0.40
   3  17  -2   -0.20    0.40
  -3 -17   2    0.10    0.40
   2  17  -2    0.70    0.50
   2  17  -2    1.20    0.50
  -2 -17   2    1.00    0.50
   1  17  -2    1.00    0.50
   1  17  -2    1.60    0.90
   1  17  -2    1.40    0.40
  -1 -17   2    1.40    0.50
  -1 -17   2    2.90    5.00
  -1 -17   2    1.60    0.50
  -1 -17   2    2.50    1.30
  -1 -17   2    1.90    1.60
   0  17  -2   -0.20    0.40
   0  17  -2    0.30    0.30
   0  17  -2    0.10    0.70
   0 -17   2    1.50    4.40
   0 -17   2   -0.10    0.50
   0 -17   2   -0.20    0.90
   0 -17   2    0.10    0.40
   0 -17   2    0.90    2.40
  -1  17  -2    0.20    0.40
  -1  17  -2    0.20    0.30
  -1  17  -2    1.30    0.80
   1 -17   2    0.50    1.00
   1 -17   2    2.40    1.50
   1 -17   2    0.70    0.80
   1 -17   2   -1.70    4.10
   1 -17   2    0.70    0.50
  -2  17  -2    2.40    1.00
  -2  17  -2    3.50    0.50
  -2  17  -2    1.90    0.60
   2 -17   2    2.60    1.50
   2 -17   2    4.30    0.70
   2 -17   2    4.40    1.30
   2 -17   2    2.60    4.00
  -3  17  -2    1.40    0.80
  -3  17  -2    0.60    0.60
  -3  17  -2    1.70    0.40
   3 -17   2    2.10    1.40
   3 -17   2    1.10    0.60
   3 -17   2    0.50    0.90
   3 -17   2    7.50    5.60
  -4  17  -2    0.20    0.30
  -4  17  -2    1.10    0.70
  -4  17  -2    0.10    0.50
   4 -17   2   -1.10    1.10
   4 -17   2   -0.10    0.50
   4 -17   2   -0.60    0.80
   4 -17   2    1.10    5.90
  -5  17  -2    1.20    0.40
  -5  17  -2   -0.10    0.70
  -5  17  -2    0.00    0.50
   5 -17   2    0.80    0.60
   5 -17   2    2.00    1.40
   5 -17   2    0.80    0.90
   5 -17   2   -5.50    4.00
  -6  17  -2    1.50    0.80
  -6  17  -2    1.70    0.40
   6 -17   2    1.90    1.10
   6 -17   2    8.80    4.10
   6 -17   2    4.90    1.60
   6 -17   2    1.50    0.60
  -7  17  -2    1.90    0.70
  -7  17  -2    2.70    0.50
  -7  17  -2    2.60    0.90
   7 -17   2    0.80    0.90
   7 -17   2    2.40    0.70
   7 -17   2    2.00    1.90
   7 -17   2    1.70    4.50
  -8  17  -2    0.30    0.30
  -8  17  -2    0.00    0.50
  -8  17  -2    1.70    1.10
   8 -17   2    0.70    0.60
   8 -17   2    0.40    1.30
   8 -17   2    0.70    0.90
   8 -17   2    2.80    5.20
  -9  17  -2    1.40    0.60
   9 -17   2    1.80    0.60
   9 -17   2   -0.80   10.60
 -10  17  -2    4.00    0.50
  10 -17   2    4.80    0.80
 -11  17  -2    0.70    0.50
 -11  17  -2    0.60    0.30
  11 -17   2    0.50    0.50
 -12  17  -2    0.50    0.50
  12 -17   2    1.00    0.50
 -13  17  -2    0.60    0.40
  13 -17   2    0.60    0.40
  14 -17   2    0.20    0.30
  15 -17   2    0.20    0.20
  -8 -16   2    0.40    0.20
  -6 -16   2   -0.10    0.40
   5  16  -2    0.10    0.80
   5  16  -2    1.60    0.50
  -5 -16   2    0.50    0.40
   4  16  -2    0.10    0.40
   4  16  -2    0.30    0.40
  -4 -16   2  -21.70    7.30
  -4 -16   2    0.10    0.40
   3  16  -2    0.40    0.40
   3  16  -2    0.60    0.80
   3  16  -2    0.20    0.40
  -3 -16   2   -6.60    5.40
  -3 -16   2    0.40    0.40
   2  16  -2    0.60    0.50
   2  16  -2   -0.10    0.70
   2  16  -2    1.40    0.40
  -2 -16   2    3.20    4.60
  -2 -16   2    1.10    0.50
  -2 -16   2    2.00    0.70
  -2 -16   2    1.30    1.80
  -2 -16   2    0.20    1.10
   1  16  -2    0.10    0.70
   1  16  -2    0.70    0.50
   1  16  -2    0.50    0.30
  -1 -16   2   -0.10    4.00
  -1 -16   2    0.50    0.50
  -1 -16   2    1.60    1.00
  -1 -16   2   -0.30    0.50
  -1 -16   2    0.00    1.20
   0  16  -2    1.90    0.40
   0  16  -2    0.80    0.50
   0  16  -2    2.80    0.90
   0 -16   2    1.40    1.00
   0 -16   2    2.90    0.60
   0 -16   2    4.80    3.90
   0 -16   2    2.20    1.40
   0 -16   2    2.10    0.70
  -1  16  -2    0.30    0.30
  -1  16  -2    0.20    0.50
  -1  16  -2   -0.10    0.80
   1 -16   2   -2.00    3.10
   1 -16   2    0.20    0.50
   1 -16   2    0.10    0.90
   1 -16   2    0.30    1.00
  -2  16  -2    6.00    0.60
  -2  16  -2    6.00    0.90
  -2  16  -2    5.40    1.10
   2 -16   2    6.10    0.80
   2 -16   2    7.60    2.20
   2 -16   2   10.10    3.60
   2 -16   2    6.40    1.30
  -3  16  -2    1.60    0.70
  -3  16  -2    2.90    0.50
  -3  16  -2    1.50    1.00
   3 -16   2    2.50    1.90
   3 -16   2    3.50    1.40
   3 -16   2   -1.80    2.90
   3 -16   2    3.50    0.70
  -4  16  -2    1.20    0.80
  -4  16  -2    2.20    0.40
  -4  16  -2    0.80    0.60
   4 -16   2    1.60    1.00
   4 -16   2    1.50    1.60
   4 -16   2    1.60    3.20
   4 -16   2    1.00    0.60
  -5  16  -2    6.70    1.20
  -5  16  -2    6.50    0.70
  -5  16  -2    6.20    1.00
   5 -16   2    5.30    0.80
   5 -16   2    6.50    1.70
   5 -16   2    7.30    1.40
   5 -16   2    4.00    3.50
  -6  16  -2    1.50    0.70
  -6  16  -2    2.10    0.40
  -6  16  -2    0.60    0.60
   6 -16   2    1.50    1.00
   6 -16   2    1.50    1.40
   6 -16   2    1.70    0.60
   6 -16   2    3.30    3.70
  -7  16  -2    0.90    0.60
  -7  16  -2    1.10    0.40
  -7  16  -2    2.40    0.90
   7 -16   2    2.10    1.00
   7 -16   2   -4.10    5.10
   7 -16   2    0.60    1.40
   7 -16   2    2.10    0.70
  -8  16  -2    6.90    0.70
  -8  16  -2    8.60    1.30
  -8  16  -2    6.90    1.10
   8 -16   2    9.30    1.60
   8 -16   2   10.60    1.10
   8 -16   2   -0.20    4.70
   8 -16   2   10.40    2.00
  -9  16  -2    0.40    0.30
  -9  16  -2    0.00    0.50
  -9  16  -2    0.10    0.60
   9 -16   2    1.00    5.10
   9 -16   2    2.00    1.80
   9 -16   2    0.60    0.60
   9 -16   2    1.40    1.50
 -10  16  -2    0.80    0.50
 -10  16  -2   -0.40    1.00
 -10  16  -2    1.00    0.40
  10 -16   2    1.00    0.60
  10 -16   2    1.20    8.40
 -11  16  -2    0.10    0.60
 -11  16  -2    0.80    0.30
  11 -16   2    0.60    0.60
 -12  16  -2    0.50    0.40
  12 -16   2    0.40    0.50
 -13  16  -2    0.50    0.40
  13 -16   2    0.90    0.50
  14 -16   2    0.00    0.30
  15 -16   2    1.30    0.30
  -9 -15   2    0.20    0.30
  -8 -15   2    0.30    0.30
  -7 -15   2    0.40    0.40
   6  15  -2    0.00    0.40
   6  15  -2   -0.10    0.40
  -6 -15   2    0.10    0.40
   5  15  -2    0.80    0.50
   5  15  -2    0.80    0.50
  -5 -15   2    0.60    0.50
  -5 -15   2   -0.80    6.40
   4  15  -2    0.60    0.40
   4  15  -2    0.90    1.30
   4  15  -2    0.00    0.40
  -4 -15   2    0.10    0.50
  -4 -15   2   -1.90    5.40
  -4 -15   2    0.60    1.60
   3  15  -2    0.80    0.60
   3  15  -2    0.60    0.40
   3  15  -2    0.10    0.70
  -3 -15   2    0.00    1.00
  -3 -15   2    0.10    0.40
  -3 -15   2    4.80    4.50
  -3 -15   2    0.10    1.40
   2  15  -2    1.80    0.40
   2  15  -2    0.70    0.50
   2  15  -2    0.00    0.80
  -2 -15   2    2.30    0.70
  -2 -15   2    2.10    1.10
  -2 -15   2    2.40    0.60
  -2 -15   2    1.80    3.90
  -2 -15   2    1.60    1.30
   1  15  -2    1.70    0.60
   1  15  -2    1.20    0.40
   1  15  -2    1.90    0.90
  -1 -15   2    1.10    3.30
  -1 -15   2    1.60    0.50
  -1 -15   2    1.30    1.30
  -1 -15   2    0.40    1.50
  -1 -15   2    1.60    0.60
   0  15  -2    0.00    0.70
   0  15  -2    0.20    0.30
   0  15  -2    0.40    0.40
   0 -15   2   -0.50    0.80
   0 -15   2   -0.70    1.00
   0 -15   2    4.50    3.10
   0 -15   2   -0.10    0.50
  -1  15  -2    2.10    0.70
  -1  15  -2    3.50    0.70
  -1  15  -2    3.90    1.00
   1 -15   2    6.40    1.60
   1 -15   2    2.40    1.10
   1 -15   2    5.50    2.90
   1 -15   2    3.80    0.60
  -2  15  -2    9.50    1.30
  -2  15  -2    8.60    1.10
  -2  15  -2    9.90    0.80
   2 -15   2   10.30    1.60
   2 -15   2   10.30    3.00
   2 -15   2    9.80    1.70
   2 -15   2    8.70    1.00
  -3  15  -2   16.10    1.70
  -3  15  -2   18.50    1.20
  -3  15  -2   15.50    1.40
   3 -15   2   17.50    1.40
   3 -15   2   18.00    2.40
   3 -15   2   20.90    2.10
   3 -15   2   17.00    3.30
  -4  15  -2    4.60    1.00
  -4  15  -2    4.90    0.90
  -4  15  -2    5.40    0.60
   4 -15   2    6.80    1.60
   4 -15   2    6.20    1.30
   4 -15   2    7.70    3.00
   4 -15   2    5.70    0.80
  -5  15  -2    3.70    0.90
  -5  15  -2    4.40    0.50
  -5  15  -2    2.80    0.70
   5 -15   2    4.70    0.80
   5 -15   2    3.50    1.50
   5 -15   2    2.70    3.00
   5 -15   2    4.20    1.20
  -6  15  -2    5.90    0.60
  -6  15  -2    4.70    0.90
  -6  15  -2    2.50    0.80
   6 -15   2    4.80    3.50
   6 -15   2    4.10    1.70
   6 -15   2    4.20    1.20
   6 -15   2    5.90    0.90
  -7  15  -2    0.80    1.10
  -7  15  -2   -0.30    0.50
  -7  15  -2    0.20    0.30
   7 -15   2   -0.40    0.50
   7 -15   2   -0.70    1.40
   7 -15   2    1.20    3.60
   7 -15   2   -0.90    0.90
  -8  15  -2   12.00    1.00
  -8  15  -2   11.00    1.40
  -8  15  -2    9.50    1.20
   8 -15   2   11.90    1.80
   8 -15   2   12.50    1.30
   8 -15   2   15.10    2.70
   8 -15   2    3.90    4.20
  -9  15  -2   16.50    1.60
  -9  15  -2   21.30    1.30
   9 -15   2   16.60    2.30
   9 -15   2   20.90    2.10
   9 -15   2   26.90    5.60
 -10  15  -2    0.40    0.70
 -10  15  -2   -0.10    0.50
 -10  15  -2    0.70    0.30
  10 -15   2    0.30    0.50
  10 -15   2    0.60    1.40
  10 -15   2    5.60    5.40
 -11  15  -2    2.20    0.40
 -11  15  -2    1.50    0.60
  11 -15   2    3.00    0.70
 -12  15  -2    0.50    0.60
 -12  15  -2    0.00    0.20
  12 -15   2    0.70    0.50
 -13  15  -2   -0.10    0.40
  13 -15   2   -0.50    0.40
 -14  15  -2    0.50    0.40
  14 -15   2    0.30    0.40
  15 -15   2    0.20    0.30
  16 -15   2    0.40    0.20
 -10 -14   2    0.00    0.20
  -9 -14   2    0.10    0.30
   8  14  -2    0.20    0.50
   7  14  -2    0.00    0.40
   7  14  -2    0.50    0.40
  -7 -14   2    0.30    0.40
   6  14  -2    0.60    0.50
   6  14  -2    0.80    0.40
  -6 -14   2    0.40    0.40
   5  14  -2   -0.30    0.90
   5  14  -2    0.20    0.40
   5  14  -2   -0.40    0.40
  -5 -14   2   -4.10    5.30
  -5 -14   2   -0.70    1.40
  -5 -14   2   -0.20    0.40
   4  14  -2   -0.10    0.80
   4  14  -2    0.80    0.40
   4  14  -2    1.20    0.60
  -4 -14   2    8.00    5.60
  -4 -14   2    0.60    0.50
  -4 -14   2    1.70    1.10
  -4 -14   2    1.10    1.50
   3  14  -2    1.20    0.40
   3  14  -2   -0.60    0.60
   3  14  -2    0.50    0.40
  -3 -14   2   -0.40    0.90
  -3 -14   2    0.60    0.50
  -3 -14   2    1.30    3.70
  -3 -14   2    0.20    1.40
   2  14  -2    4.50    0.70
   2  14  -2    4.00    0.50
   2  14  -2    3.40    1.10
  -2 -14   2    5.00    3.20
  -2 -14   2    3.50    0.70
  -2 -14   2    3.60    1.50
  -2 -14   2    4.30    0.80
  -2 -14   2    5.30    1.20
   1  14  -2    0.20    0.30
   1  14  -2   -0.40    0.70
   1  14  -2    0.30    0.50
  -1 -14   2   -0.90    0.70
  -1 -14   2    0.20    0.40
  -1 -14   2    0.50    1.00
  -1 -14   2    0.10    0.90
  -1 -14   2   -0.20    2.60
   0  14  -2    1.40    0.80
   0  14  -2    1.60    0.40
   0  14  -2    1.40    0.50
   0 -14   2    1.60    0.80
   0 -14   2    2.00    0.60
   0 -14   2   -1.00    2.40
   0 -14   2    4.30    1.30
   0 -14   2    1.40    0.90
  -1  14  -2    2.10    0.40
  -1  14  -2    3.70    1.00
  -1  14  -2    1.30    0.60
   1 -14   2    2.50    1.00
   1 -14   2    3.50    1.20
   1 -14   2    1.50    0.70
   1 -14   2    4.20    2.40
   1 -14   2    1.90    0.80
  -2  14  -2   12.70    1.50
  -2  14  -2   10.20    1.20
  -2  14  -2   11.80    0.90
   2 -14   2   12.60    1.70
   2 -14   2   13.40    2.00
   2 -14   2   12.60    1.10
   2 -14   2    7.30    2.90
   2 -14   2   13.90    1.30
  -3  14  -2    0.50    0.60
  -3  14  -2    0.20    0.30
  -3  14  -2    0.20    0.60
   3 -14   2    0.40    0.60
   3 -14   2   -0.20    0.40
   3 -14   2    0.90    0.80
   3 -14   2    0.40    1.00
  -4  14  -2   35.60    2.60
  -4  14  -2   35.40    2.10
  -4  14  -2   30.60    2.40
   4 -14   2   33.90    2.80
   4 -14   2   36.10    5.00
   4 -14   2   41.30    2.90
   4 -14   2   35.80    2.40
   4 -14   2   42.90    3.40
   4 -14   2   37.20    2.50
  -5  14  -2    0.70    0.60
  -5  14  -2    0.30    0.30
  -5  14  -2   -0.20    0.60
   5 -14   2    0.70    0.70
   5 -14   2    0.70    0.70
   5 -14   2   -0.20    1.00
   5 -14   2    0.10    1.10
   5 -14   2    0.20    2.50
   5 -14   2   -0.50    0.60
  -6  14  -2    0.50    0.30
  -6  14  -2    0.60    0.60
  -6  14  -2    0.50    0.70
   6 -14   2    0.20    0.70
   6 -14   2    3.10    2.90
   6 -14   2    0.60    0.60
   6 -14   2    1.00    0.80
   6 -14   2    1.20    1.00
   6 -14   2    1.50    0.90
  -7  14  -2   -0.60    0.60
  -7  14  -2   -0.30    0.50
   7 -14   2    0.10    0.80
   7 -14   2    0.70    0.80
   7 -14   2    0.20    0.90
   7 -14   2    0.30    0.50
   7 -14   2    0.00    0.80
   7 -14   2    2.60    3.20
  -8  14  -2    9.20    1.30
  -8  14  -2    7.80    1.00
   8 -14   2   10.30    1.60
   8 -14   2    9.80    1.10
   8 -14   2    3.90    3.80
   8 -14   2    6.80    1.30
   8 -14   2    9.50    1.80
  -9  14  -2   13.20    1.50
  -9  14  -2   10.10    1.20
   9 -14   2   14.30    2.60
   9 -14   2   13.90    1.60
   9 -14   2   10.00    1.10
   9 -14   2    4.90    4.50
   9 -14   2   11.00    1.60
 -10  14  -2    5.70    1.00
 -10  14  -2    5.90    1.00
  10 -14   2    8.80    5.20
  10 -14   2    6.60    1.00
  10 -14   2    3.80    1.50
  10 -14   2    6.30    1.50
 -11  14  -2    0.50    0.50
 -11  14  -2    0.40    0.30
 -11  14  -2    0.60    0.80
  11 -14   2   -3.40    5.90
  11 -14   2    0.90    1.60
  11 -14   2    1.10    0.70
  12 -14   2   10.10   10.60
 -13  14  -2    0.40    0.50
  13 -14   2    0.10    0.40
 -14  14  -2    0.20    0.30
  14 -14   2    0.40    0.40
 -15  14  -2   -0.20    0.30
  15 -14   2    0.20    0.30
  16 -14   2   -0.30    0.20
 -11 -13   2    0.20    0.20
 -10 -13   2    0.00    0.30
   9  13  -2    0.40    0.40
  -9 -13   2    0.10    0.40
   8  13  -2    0.10    0.40
   8  13  -2    0.20    0.40
  -8 -13   2   -0.30    0.40
   7  13  -2    0.30    0.40
   7  13  -2    0.30    0.40
  -7 -13   2   -0.50    0.40
   6  13  -2    0.30    0.50
   6  13  -2    0.20    0.70
   6  13  -2    0.50    0.40
  -6 -13   2    0.50    1.40
  -6 -13   2    1.00    0.50
   5  13  -2    0.80    0.70
   5  13  -2   -0.20    0.50
   5  13  -2    0.50    0.40
  -5 -13   2   -0.60    1.30
  -5 -13   2    0.10    0.50
   4  13  -2    1.30    0.90
   4  13  -2    1.40    0.40
   4  13  -2    0.60    0.50
  -4 -13   2    0.90    0.90
  -4 -13   2    1.30    1.40
  -4 -13   2    0.30    0.50
  -4 -13   2    1.90    3.80
   3  13  -2    6.70    1.30
   3  13  -2    5.40    0.70
   3  13  -2    5.10    0.80
  -3 -13   2    3.70    3.20
  -3 -13   2    5.00    1.70
  -3 -13   2    5.80    1.20
  -3 -13   2    7.80    0.90
  -3 -13   2    5.40    0.80
   2  13  -2   -0.20    0.70
   2  13  -2    0.70    0.40
   2  13  -2    0.40    0.30
  -2 -13   2    1.50    1.10
  -2 -13   2    0.20    0.40
  -2 -13   2    4.00    2.70
  -2 -13   2    0.30    0.50
  -2 -13   2    0.20    0.70
  -2 -13   2    0.90    0.80
   1  13  -2    0.20    0.70
   1  13  -2    0.40    0.50
   1  13  -2    0.10    0.30
  -1 -13   2    0.10    0.70
  -1 -13   2   -0.10    0.40
  -1 -13   2    1.40    0.70
  -1 -13   2    0.50    0.90
   0  13  -2    5.20    0.50
   0  13  -2    3.60    1.00
   0  13  -2    5.40    1.00
   0 -13   2    5.00    0.80
   0 -13   2    5.00    0.70
   0 -13   2    7.00    1.50
   0 -13   2    3.20    1.00
   0 -13   2    2.40    2.10
  -1  13  -2   18.40    1.20
  -1  13  -2   14.80    1.60
   1 -13   2   20.40    2.20
   1 -13   2   18.80    1.40
   1 -13   2   19.50    1.60
   1 -13   2   14.80    2.70
   1 -13   2   19.20    1.80
  -2  13  -2   -0.40    0.50
  -2  13  -2    0.20    0.30
   2 -13   2   -0.30    0.80
   2 -13   2   -0.10    0.70
   2 -13   2   -2.40    1.80
   2 -13   2   -0.10    0.50
   2 -13   2    0.80    0.50
  -3  13  -2    3.40    0.40
  -3  13  -2    2.50    0.80
   3 -13   2    4.20    1.00
   3 -13   2    4.60    0.80
   3 -13   2    3.00    0.60
   3 -13   2    2.70    2.10
   3 -13   2    4.70    1.30
   3 -13   2    3.70    1.00
  -4  13  -2   81.89    4.90
  -4  13  -2   82.79    4.50
   4 -13   2   86.69    5.10
   4 -13   2   88.79    5.20
   4 -13   2   80.59    4.80
   4 -13   2   77.49    4.70
   4 -13   2   78.29    6.40
   4 -13   2   80.99    5.50
  -5  13  -2  136.19    7.30
  -5  13  -2  110.09    7.10
   5 -13   2  131.79    7.50
   5 -13   2  127.39    7.20
   5 -13   2  129.89    7.20
   5 -13   2  128.39    8.70
   5 -13   2  133.79    7.60
   5 -13   2  133.79    8.30
  -6  13  -2   27.60    2.20
  -6  13  -2   33.50    2.40
   6 -13   2   35.60    2.70
   6 -13   2   33.50    3.10
   6 -13   2   35.90    2.60
   6 -13   2   35.70    2.30
   6 -13   2   30.80    4.20
   6 -13   2   36.00    2.30
  -7  13  -2    0.40    0.40
  -7  13  -2   -0.10    0.50
  -7  13  -2   -0.20    0.50
   7 -13   2   -0.20    0.80
   7 -13   2   -0.50    0.40
   7 -13   2    1.30    2.90
   7 -13   2    0.20    1.00
   7 -13   2    0.10    0.70
  -8  13  -2    2.40    0.80
  -8  13  -2    3.00    0.50
  -8  13  -2    4.30    0.90
   8 -13   2    2.40    3.30
   8 -13   2    3.20    0.90
   8 -13   2    3.60    1.10
   8 -13   2    3.00    1.40
   8 -13   2    1.70    0.70
   8 -13   2    2.90    1.00
  -9  13  -2    1.90    0.70
  -9  13  -2    1.80    0.80
  -9  13  -2    1.80    0.40
   9 -13   2    2.40    1.00
   9 -13   2    1.50    0.70
   9 -13   2    1.00    1.20
   9 -13   2    1.70    3.90
   9 -13   2    1.40    0.90
   9 -13   2    0.60    1.20
 -10  13  -2    1.40    0.70
 -10  13  -2    0.20    0.60
 -10  13  -2    0.50    0.40
  10 -13   2    2.80    4.60
  10 -13   2    0.20    0.60
  10 -13   2    1.20    0.90
  10 -13   2    0.30    1.30
  10 -13   2    1.00    0.80
 -11  13  -2    4.60    1.00
 -11  13  -2    2.20    0.70
  11 -13   2    3.60    1.80
  11 -13   2   -1.30    5.60
  11 -13   2    4.20    0.90
 -12  13  -2   11.30    1.00
 -12  13  -2    9.50    1.10
 -12  13  -2   12.40    1.70
  12 -13   2   10.00    1.20
  12 -13   2    3.10    8.10
 -13  13  -2    3.70    0.70
  13 -13   2    4.20    0.80
 -14  13  -2    0.10    0.40
  14 -13   2    0.60    0.40
 -15  13  -2    0.50    0.30
  15 -13   2    0.30    0.30
  16 -13   2    0.50    0.30
 -11 -12   2   -0.10    0.20
  10  12  -2    0.20    0.30
 -10 -12   2    0.20    0.40
   9  12  -2    0.10    0.40
   9  12  -2    0.20    0.40
  -9 -12   2   -0.10    0.40
   8  12  -2    0.10    0.50
   8  12  -2    1.40    0.50
  -8 -12   2    0.70    0.50
   7  12  -2    2.20    0.60
   7  12  -2    1.60    1.20
   7  12  -2    2.50    0.60
  -7 -12   2    3.00    0.60
   6  12  -2    0.30    0.50
   6  12  -2    0.10    0.40
   6  12  -2    1.20    0.90
  -6 -12   2   -0.40    0.40
  -6 -12   2   -0.90    1.30
   5  12  -2    2.70    0.50
   5  12  -2    2.00    0.60
   5  12  -2    1.70    1.50
  -5 -12   2    2.80    1.90
  -5 -12   2    4.60    1.10
  -5 -12   2    3.10    0.70
  -5 -12   2   10.80    4.20
   4  12  -2    1.00    0.50
   4  12  -2    0.60    0.80
   4  12  -2    0.20    0.30
  -4 -12   2   -1.20    3.10
  -4 -12   2    0.20    0.70
  -4 -12   2   -0.80    1.10
  -4 -12   2    0.10    0.50
  -4 -12   2    0.40    0.80
   3  12  -2    0.30    0.50
   3  12  -2    0.60    0.30
   3  12  -2    2.10    0.80
  -3 -12   2    0.30    0.60
  -3 -12   2    0.70    0.50
  -3 -12   2   -0.10    0.70
  -3 -12   2    0.70    1.00
  -3 -12   2    0.50    0.70
  -3 -12   2   -1.40    2.40
   2  12  -2    2.40    0.80
   2  12  -2    1.60    0.50
   2  12  -2    2.70    0.40
  -2 -12   2    1.50    1.10
  -2 -12   2    1.70    0.70
  -2 -12   2    2.30    0.50
  -2 -12   2    2.50    0.60
  -2 -12   2    2.50    2.10
   1  12  -2   35.20    2.60
   1  12  -2   38.20    2.20
  -1 -12   2   35.00    2.50
  -1 -12   2   41.70    3.10
  -1 -12   2   35.80    4.00
  -1 -12   2   38.10    2.30
   0  12  -2  203.68   10.50
   0  12  -2  191.18   10.90
   0 -12   2  206.08   11.30
   0 -12   2  203.18   11.70
   0 -12   2  198.78   10.60
   0 -12   2  182.78   10.70
  -1  12  -2   19.60    1.30
  -1  12  -2   23.10    1.90
   1 -12   2   22.20    1.50
   1 -12   2   19.00    1.60
   1 -12   2   18.70    2.10
   1 -12   2   23.20    2.90
  -2  12  -2   27.30    1.90
  -2  12  -2   23.40    1.50
   2 -12   2   22.60    2.20
   2 -12   2   28.60    2.10
   2 -12   2   23.30    1.70
   2 -12   2   25.20    1.80
   2 -12   2   27.00    3.30
   2 -12   2   24.20    2.30
  -3  12  -2  126.69    6.90
  -3  12  -2  127.19    7.20
   3 -12   2  127.29    7.10
   3 -12   2  127.89    7.70
   3 -12   2  129.89    7.10
   3 -12   2  128.09    8.20
   3 -12   2  134.19    7.40
   3 -12   2  127.59    7.40
  -4  12  -2    5.90    1.00
   4 -12   2    4.20    1.10
   4 -12   2    5.00    1.00
   4 -12   2    4.20    1.00
   4 -12   2    4.50    2.00
   4 -12   2    5.70    0.70
   4 -12   2    5.60    0.80
  -5  12  -2    5.90    0.90
  -5  12  -2    5.80    0.50
   5 -12   2    4.60    1.00
   5 -12   2    4.90    1.20
   5 -12   2    5.10    0.70
   5 -12   2    0.40    2.00
   5 -12   2    4.20    1.20
   5 -12   2    4.30    0.80
  -6  12  -2    2.40    0.70
  -6  12  -2    2.40    0.40
  -6  12  -2    2.80    0.80
   6 -12   2    4.70    2.30
   6 -12   2    3.50    0.90
   6 -12   2    2.40    0.60
   6 -12   2    3.50    0.70
   6 -12   2    2.20    1.10
   6 -12   2    2.30    0.80
  -7  12  -2    5.80    0.90
  -7  12  -2    6.20    0.60
  -7  12  -2    6.70    0.90
   7 -12   2    5.90    2.80
   7 -12   2    5.60    0.90
   7 -12   2    6.90    1.20
   7 -12   2    7.20    0.90
   7 -12   2    3.30    1.80
   7 -12   2    6.10    1.10
  -8  12  -2   11.30    1.20
  -8  12  -2   15.70    1.50
  -8  12  -2   12.00    1.00
   8 -12   2   12.20    1.50
   8 -12   2   11.30    3.40
   8 -12   2   12.50    1.40
   8 -12   2   13.30    1.90
   8 -12   2   13.40    2.20
   8 -12   2   15.20    1.60
  -9  12  -2    1.70    0.60
  -9  12  -2    1.50    0.90
  -9  12  -2    3.00    0.50
   9 -12   2    1.40    0.80
   9 -12   2    2.90    1.00
   9 -12   2    2.30    0.70
   9 -12   2    3.10    1.50
   9 -12   2    4.00    1.00
   9 -12   2    0.30    3.60
 -10  12  -2   26.80    1.60
 -10  12  -2   21.60    1.90
  10 -12   2   23.50    5.20
  10 -12   2   22.60    1.90
  10 -12   2   28.70    2.20
  10 -12   2   25.00    2.30
  10 -12   2   24.30    2.40
 -11  12  -2   21.90    1.40
 -11  12  -2   18.80    1.70
  11 -12   2   11.20    7.80
  11 -12   2   23.00    1.80
  11 -12   2   20.80    2.90
 -12  12  -2    0.40    0.60
 -12  12  -2    0.40    0.90
  12 -12   2   -5.70    6.50
  12 -12   2    1.30    1.50
  12 -12   2    1.00    0.60
 -13  12  -2    0.70    0.30
 -13  12  -2    0.50    0.50
  13 -12   2    0.90    0.60
 -14  12  -2    0.30    0.40
  14 -12   2    0.60    0.50
 -15  12  -2    0.40    0.30
  15 -12   2    1.00    0.40
 -12 -11   2   -0.20    0.20
  11  11  -2    0.20    0.40
 -11 -11   2   -0.20    0.30
  10  11  -2    0.00    0.30
 -10 -11   2    0.20    0.40
   9  11  -2    0.10    0.50
   9  11  -2    0.70    0.50
   8  11  -2   -0.30    0.80
   8  11  -2   -0.10    0.40
   8  11  -2    0.00    0.40
  -8 -11   2    0.50    0.60
   7  11  -2    0.50    0.50
   7  11  -2    0.80    0.90
   7  11  -2    1.00    0.50
  -7 -11   2    0.60    0.50
   6  11  -2    0.60    0.40
   6  11  -2   -0.70    1.10
   6  11  -2    1.00    0.50
  -6 -11   2   -0.20    0.50
  -6 -11   2    1.40    2.30
  -6 -11   2    0.50    4.20
   5  11  -2    1.60    0.60
   5  11  -2    1.60    0.40
   5  11  -2    0.60    0.80
  -5 -11   2    1.50    0.80
  -5 -11   2    1.10    0.60
  -5 -11   2    1.40    1.40
  -5 -11   2    0.60    3.30
  -5 -11   2    2.20    0.90
   4  11  -2    2.70    0.40
   4  11  -2    1.10    0.80
   4  11  -2    2.20    0.60
  -4 -11   2    3.40    1.40
  -4 -11   2    1.30    0.80
  -4 -11   2    2.80    0.60
  -4 -11   2    5.10    0.90
  -4 -11   2    6.40    4.80
   3  11  -2    2.80    0.90
   3  11  -2    3.40    0.40
   3  11  -2    3.20    0.60
  -3 -11   2    0.60    2.10
  -3 -11   2    3.30    0.60
  -3 -11   2    2.70    0.60
  -3 -11   2    2.20    0.80
  -3 -11   2    3.40    1.20
   2  11  -2   84.69    4.40
   2  11  -2   80.69    4.80
  -2 -11   2   85.69    4.50
  -2 -11   2   76.29    4.70
  -2 -11   2   86.39    5.30
  -2 -11   2   69.39    4.50
  -2 -11   2   83.49    6.00
   1  11  -2   24.70    1.90
   1  11  -2   24.50    1.50
  -1 -11   2   26.00    1.60
  -1 -11   2   23.60    1.80
  -1 -11   2   24.80    3.10
  -1 -11   2   23.20    2.30
   0  11  -2   21.80    1.70
   0  11  -2   22.10    1.30
   0 -11   2   21.60    1.50
   0 -11   2   20.50    1.50
   0 -11   2   18.90    2.50
   0 -11   2   22.40    2.00
  -1  11  -2   14.10    1.30
  -1  11  -2   13.00    0.90
   1 -11   2   11.30    1.10
   1 -11   2   12.80    1.00
   1 -11   2   12.70    2.00
   1 -11   2   14.60    1.60
  -2  11  -2    0.60    0.30
  -2  11  -2    1.60    0.60
   2 -11   2    1.10    0.50
   2 -11   2    0.50    0.40
   2 -11   2    2.20    1.50
   2 -11   2    0.80    0.70
  -3  11  -2   29.00    2.10
   3 -11   2   27.90    1.90
   3 -11   2   29.00    2.50
   3 -11   2   32.90    3.30
   3 -11   2   29.80    1.90
   3 -11   2   30.90    2.20
   3 -11   2   30.40    2.20
  -4  11  -2    0.50    0.50
  -4  11  -2    0.50    0.30
   4 -11   2    0.10    0.60
   4 -11   2    0.00    0.40
   4 -11   2    1.20    0.70
   4 -11   2   -0.30    0.40
   4 -11   2   -0.60    0.70
   4 -11   2    0.50    1.60
  -5  11  -2    1.10    0.60
  -5  11  -2    0.50    0.30
   5 -11   2    0.80    0.80
   5 -11   2    1.00    0.90
   5 -11   2   -0.90    1.70
   5 -11   2    0.90    0.70
   5 -11   2    1.10    0.50
   5 -11   2    0.10    0.60
  -6  11  -2  103.99    6.50
  -6  11  -2  105.89    5.70
   6 -11   2  114.89    6.20
   6 -11   2  100.29    6.60
   6 -11   2  107.69    5.90
   6 -11   2  101.09    7.30
   6 -11   2   97.29    5.80
   6 -11   2  103.19    6.10
  -7  11  -2   29.10    2.20
  -7  11  -2   32.70    2.00
  -7  11  -2   33.70    2.30
   7 -11   2   33.90    2.50
   7 -11   2   35.10    2.20
   7 -11   2   33.20    3.00
   7 -11   2   33.80    2.30
   7 -11   2   31.20    3.90
   7 -11   2   36.90    2.50
  -8  11  -2    4.60    0.90
  -8  11  -2    1.50    0.70
  -8  11  -2    2.60    0.40
   8 -11   2    1.60    0.70
   8 -11   2    0.70    2.70
   8 -11   2    3.10    1.80
   8 -11   2    2.90    0.90
   8 -11   2    2.50    0.70
   8 -11   2    2.10    0.80
  -9  11  -2    2.10    0.80
  -9  11  -2    3.80    0.50
  -9  11  -2    3.40    0.70
   9 -11   2    2.60    1.40
   9 -11   2    3.40    0.90
   9 -11   2    1.40    3.30
   9 -11   2    3.30    1.20
   9 -11   2    3.30    0.80
   9 -11   2    5.80    1.10
 -10  11  -2    6.60    0.70
 -10  11  -2    5.00    0.90
 -10  11  -2    6.60    1.00
  10 -11   2    7.30    1.10
  10 -11   2    8.20    2.00
  10 -11   2    5.50    0.90
  10 -11   2   -0.10    3.90
  10 -11   2    8.60    1.40
  10 -11   2    8.50    1.20
 -11  11  -2   -0.60    0.60
 -11  11  -2    0.00    0.60
 -11  11  -2    0.60    0.30
  11 -11   2   -0.40    0.60
  11 -11   2    0.80    4.90
  11 -11   2   -0.90    1.40
 -12  11  -2    2.50    0.80
 -12  11  -2    1.10    0.60
 -12  11  -2    1.90    0.40
  12 -11   2   -6.20    5.90
  12 -11   2    1.00    1.60
  12 -11   2    1.20    0.70
 -13  11  -2    5.50    0.90
  13 -11   2    8.80    1.00
  13 -11   2   28.60    8.90
 -14  11  -2    6.20    0.80
  14 -11   2    7.10    0.90
 -15  11  -2    0.80    0.40
  15 -11   2    1.00    0.50
 -16  11  -2    0.20    0.30
  16 -11   2    0.00    0.30
 -13 -10   2   -0.10    0.10
 -12 -10   2    0.00    0.30
  11  10  -2    0.20    0.40
 -11 -10   2    0.50    0.40
  10  10  -2    0.10    0.40
  10  10  -2    0.50    0.40
 -10 -10   2    1.30    0.50
   9  10  -2    0.00    0.80
   9  10  -2    1.40    0.50
   9  10  -2    0.30    0.50
   8  10  -2    0.60    0.50
   8  10  -2    0.20    0.80
   8  10  -2    0.10    0.40
  -8 -10   2    0.60    0.60
   7  10  -2    1.90    1.00
   7  10  -2    2.30    0.60
   7  10  -2    2.10    0.50
  -7 -10   2    0.90    0.60
   6  10  -2    7.10    0.80
   6  10  -2    7.20    0.90
   6  10  -2    8.40    1.40
  -6 -10   2   10.90    3.90
  -6 -10   2    7.80    1.00
  -6 -10   2    8.70    1.30
  -6 -10   2    7.90    2.00
   5  10  -2    1.30    0.50
   5  10  -2    1.20    0.70
   5  10  -2    0.70    0.40
  -5 -10   2    1.80    1.30
  -5 -10   2    1.40    0.70
  -5 -10   2    2.00    0.70
  -5 -10   2    1.40    0.50
   4  10  -2    0.80    0.80
   4  10  -2    1.20    0.30
   4  10  -2    1.50    0.50
  -4 -10   2    2.10    1.20
  -4 -10   2    1.20    0.50
  -4 -10   2    0.50    0.60
  -4 -10   2    2.10    2.30
   3  10  -2   18.00    2.30
   3  10  -2   27.20    1.60
  -3 -10   2   24.80    2.40
  -3 -10   2   26.10    1.70
  -3 -10   2   25.70    3.10
  -3 -10   2   26.20    1.90
   2  10  -2    6.10    0.60
   2  10  -2    5.30    0.90
  -2 -10   2    6.70    0.70
  -2 -10   2    5.70    1.70
  -2 -10   2    5.00    0.80
  -2 -10   2    6.50    1.20
   1  10  -2   69.49    4.20
   1  10  -2   72.59    3.80
  -1 -10   2   71.09    4.50
  -1 -10   2   73.29    4.20
  -1 -10   2   66.19    4.00
  -1 -10   2   70.99    4.90
   0  10  -2   16.30    1.00
   0  10  -2   15.70    1.30
   0 -10   2   12.40    1.90
   0 -10   2   15.00    1.60
  -1  10  -2  227.38   11.80
  -1  10  -2  227.28   12.10
   1 -10   2  210.98   12.00
   1 -10   2  242.38   13.50
   1 -10   2  218.58   12.70
  -2  10  -2   61.49    3.50
   2 -10   2   55.99    3.40
   2 -10   2   58.99    4.30
  -3  10  -2   13.90    0.90
  -3  10  -2   15.40    1.30
   3 -10   2   13.90    1.10
   3 -10   2   14.80    1.40
   3 -10   2   10.90    1.90
  -4  10  -2   16.40    1.10
  -4  10  -2   17.20    1.40
   4 -10   2   15.00    2.20
   4 -10   2   16.90    1.80
   4 -10   2   17.00    1.50
   4 -10   2   16.70    1.20
  -5  10  -2    9.30    1.00
  -5  10  -2   10.20    0.80
   5 -10   2    9.80    1.10
   5 -10   2   12.50    2.00
   5 -10   2   12.10    1.00
   5 -10   2   10.30    1.20
   5 -10   2    9.30    2.00
   5 -10   2    9.60    1.50
  -6  10  -2   15.30    1.30
  -6  10  -2   16.40    1.10
   6 -10   2   14.70    1.30
   6 -10   2   13.70    2.60
   6 -10   2   16.10    1.50
   6 -10   2   15.40    1.90
   6 -10   2   14.30    1.20
   6 -10   2   15.00    1.40
  -7  10  -2   12.80    0.90
   7 -10   2   14.30    1.30
   7 -10   2   12.50    1.40
   7 -10   2   13.10    1.40
   7 -10   2   15.70    2.00
   7 -10   2   13.20    1.20
   7 -10   2   14.90    2.70
  -8  10  -2    5.50    0.50
  -8  10  -2    3.60    0.70
  -8  10  -2    4.30    0.80
   8 -10   2    2.00    2.50
   8 -10   2    6.80    1.10
   8 -10   2    5.40    0.90
   8 -10   2    6.40    1.10
   8 -10   2    6.30    0.90
   8 -10   2    4.80    1.30
  -9  10  -2   50.49    2.80
  -9  10  -2   46.80    3.10
  -9  10  -2   40.70    3.10
   9 -10   2   50.69    3.10
   9 -10   2   52.99    4.20
   9 -10   2   46.80    3.50
   9 -10   2   46.80    3.20
   9 -10   2   57.19    3.40
 -10  10  -2    6.20    1.10
 -10  10  -2    4.40    0.80
 -10  10  -2    4.60    0.50
  10 -10   2    5.90    1.00
  10 -10   2    2.60    3.70
  10 -10   2    5.40    1.00
  10 -10   2    3.70    1.60
  10 -10   2    5.20    0.80
 -11  10  -2    4.60    0.90
 -11  10  -2    5.00    0.90
 -11  10  -2    4.40    0.50
  11 -10   2    3.60    0.90
  11 -10   2    6.70    1.20
  11 -10   2   -2.90    4.50
  11 -10   2    4.40    1.90
  11 -10   2    4.60    0.90
 -12  10  -2    7.70    1.10
 -12  10  -2    4.60    0.50
 -12  10  -2    4.50    0.90
  12 -10   2    7.40    2.00
  12 -10   2    9.50    5.90
  12 -10   2    5.20    0.90
 -13  10  -2    0.50    1.10
 -13  10  -2   -0.50    0.40
  13 -10   2   -0.40    0.50
  13 -10   2   -4.80   14.10
 -14  10  -2    0.30    0.50
  14 -10   2    1.10    0.60
 -15  10  -2    1.00    0.40
  15 -10   2    0.70    0.40
 -16  10  -2   -0.20    0.30
  16 -10   2   -0.20    0.30
  17 -10   2    0.00    0.20
 -13  -9   2    0.10    0.30
  12   9  -2    0.40    0.30
 -12  -9   2    0.50    0.40
  11   9  -2    1.10    0.50
 -11  -9   2    1.00    0.50
  10   9  -2    1.30    0.50
  10   9  -2    1.20    0.50
 -10  -9   2    0.70    0.60
   9   9  -2    0.10    0.40
   9   9  -2    0.20    0.50
   9   9  -2    0.10    0.80
   8   9  -2    0.80    0.50
   8   9  -2    0.70    0.50
   8   9  -2    0.50    0.80
  -8  -9   2    0.60    0.50
   7   9  -2   -0.10    0.40
   7   9  -2    0.20    0.60
   7   9  -2    0.30    0.80
  -7  -9   2    0.90    0.80
  -7  -9   2   -0.30    0.50
   6   9  -2   13.90    1.10
   6   9  -2   12.40    1.50
   6   9  -2   11.60    1.10
  -6  -9   2   14.10    1.70
  -6  -9   2   17.90    1.40
  -6  -9   2   12.90    1.40
  -6  -9   2   13.30    2.20
  -6  -9   2   13.20    4.30
   5   9  -2    8.40    0.70
   5   9  -2    7.50    0.90
   5   9  -2    9.10    1.20
  -5  -9   2    8.10    1.10
  -5  -9   2    9.50    2.80
  -5  -9   2    8.60    1.70
  -5  -9   2    7.00    0.80
   4   9  -2   88.39    4.80
   4   9  -2   88.39    5.20
  -4  -9   2   87.49    6.30
  -4  -9   2   84.19    5.00
  -4  -9   2   85.99    5.70
  -4  -9   2   91.19    4.90
   3   9  -2   18.90    1.60
   3   9  -2   20.80    1.20
  -3  -9   2   18.40    1.90
  -3  -9   2   14.50    2.30
  -3  -9   2   18.20    1.50
  -3  -9   2   20.10    1.30
   2   9  -2   14.50    1.30
   2   9  -2   14.10    0.90
  -2  -9   2   15.00    1.60
  -2  -9   2   15.70    2.00
  -2  -9   2   12.90    1.10
   1   9  -2   64.79    3.40
   1   9  -2   64.19    3.60
  -1  -9   2   59.69    3.50
  -1  -9   2   58.89    3.90
  -1  -9   2   58.19    4.20
   0   9  -2  185.08    9.70
   0   9  -2  184.18    9.50
   0  -9   2  173.08    9.60
   0  -9   2  175.58   10.40
   0  -9   2  177.88   10.00
  -1   9  -2   56.69    3.30
   1  -9   2   55.79    3.60
   1  -9   2   55.29    3.20
   1  -9   2   59.29    4.00
  -2   9  -2   16.80    1.10
  -2   9  -2   18.00    1.30
   2  -9   2   14.90    2.00
   2  -9   2   16.70    1.60
   2  -9   2   16.70    1.20
  -3   9  -2   33.00    2.20
  -3   9  -2   34.90    1.90
   3  -9   2   33.60    2.50
   3  -9   2   36.10    2.30
   3  -9   2   31.40    2.10
   3  -9   2   34.90    3.00
  -4   9  -2    5.30    0.70
  -4   9  -2    5.90    0.50
   4  -9   2    5.60    0.70
   4  -9   2    6.50    0.90
   4  -9   2    4.80    1.00
  -5   9  -2    4.50    0.70
  -5   9  -2    4.80    0.50
   5  -9   2    4.60    0.70
   5  -9   2    6.70    0.90
   5  -9   2    4.90    1.10
   5  -9   2    3.90    1.60
  -6   9  -2   33.00    1.80
  -6   9  -2   30.90    2.10
   6  -9   2   32.70    2.10
   6  -9   2   33.20    3.40
   6  -9   2   31.40    2.60
   6  -9   2   30.80    2.20
  -7   9  -2  116.29    6.30
  -7   9  -2  117.29    6.10
   7  -9   2  109.09    7.50
   7  -9   2  108.69    6.90
   7  -9   2  113.49    6.30
   7  -9   2  108.69    6.40
  -8   9  -2   55.69    3.80
  -8   9  -2   66.59    3.60
  -8   9  -2   68.59    3.90
   8  -9   2   62.09    3.80
   8  -9   2   70.29    4.00
   8  -9   2   69.69    3.90
   8  -9   2   61.29    5.80
   8  -9   2   62.59    4.00
  -9   9  -2    3.00    0.70
  -9   9  -2    2.50    0.70
  -9   9  -2    3.40    0.50
   9  -9   2    4.20    0.90
   9  -9   2   -1.50    2.70
   9  -9   2    2.50    0.70
   9  -9   2    4.00    0.90
   9  -9   2    5.60    1.60
   9  -9   2    4.00    0.80
 -10   9  -2    3.10    0.50
 -10   9  -2    2.40    0.70
 -10   9  -2    2.90    0.80
  10  -9   2    2.90    0.90
  10  -9   2    2.30    0.80
  10  -9   2    5.50    2.10
  10  -9   2    3.60    0.80
  10  -9   2    5.70    3.70
 -11   9  -2    0.70    1.00
 -11   9  -2    0.10    0.60
 -11   9  -2    1.00    0.40
  11  -9   2    1.20    0.60
  11  -9   2    1.00    0.70
  11  -9   2    1.50    2.40
  11  -9   2    0.40    0.80
  11  -9   2    2.30    4.40
 -12   9  -2   -0.10    0.60
 -12   9  -2   -0.60    0.50
 -12   9  -2    0.10    0.30
  12  -9   2   -8.10    6.30
  12  -9   2   -0.20    0.50
  12  -9   2    0.50    1.40
 -13   9  -2    2.30    0.50
 -13   9  -2    5.10    1.00
 -13   9  -2    1.90    0.60
  13  -9   2    2.20    0.60
  13  -9   2    9.20    7.80
 -14   9  -2    0.20    0.50
  14  -9   2    0.60    0.50
 -15   9  -2    2.00    0.50
  15  -9   2    1.80    0.50
 -16   9  -2    0.40    0.30
  16  -9   2    0.70    0.40
  17  -9   2    0.10    0.20
 -14  -8   2    0.00    0.20
  13   8  -2    0.20    0.30
 -13  -8   2    0.00    0.30
  12   8  -2    0.20    0.40
 -12  -8   2    0.30    0.50
  11   8  -2   -0.10    0.40
  11   8  -2    0.80    0.40
 -11  -8   2   -0.20    0.50
  10   8  -2    0.90    0.50
  10   8  -2    2.60    0.60
  10   8  -2    2.00    1.00
 -10  -8   2    1.20    0.60
   9   8  -2   -0.40    0.40
   9   8  -2   -1.30    0.70
   9   8  -2    0.00    0.40
   8   8  -2    0.20    0.70
   8   8  -2    1.20    0.50
   8   8  -2   -0.10    0.40
  -8  -8   2   -1.40    0.80
  -8  -8   2    0.40    0.60
   7   8  -2   -0.40    0.70
   7   8  -2   -0.30    0.40
   7   8  -2    0.20    0.40
  -7  -8   2   -0.30    0.60
  -7  -8   2    0.30    0.50
   6   8  -2   34.20    2.40
   6   8  -2   37.80    2.20
   6   8  -2   34.10    2.60
  -6  -8   2   38.40    2.40
  -6  -8   2   38.30    2.40
  -6  -8   2   38.80    4.50
  -6  -8   2   38.30    2.60
   5   8  -2   91.09    4.90
   5   8  -2   86.19    5.40
  -5  -8   2   90.59    5.90
  -5  -8   2   83.09    5.20
  -5  -8   2   93.59    6.80
  -5  -8   2   94.19    5.00
   4   8  -2   12.10    1.30
   4   8  -2   13.90    0.90
  -4  -8   2   15.40    1.10
  -4  -8   2   15.10    1.80
  -4  -8   2   12.50    2.20
  -4  -8   2   14.10    1.20
   3   8  -2   19.80    1.20
   3   8  -2   21.80    1.50
  -3  -8   2   17.10    2.30
  -3  -8   2   16.30    1.50
  -3  -8   2   22.40    2.10
   2   8  -2    4.00    0.70
   2   8  -2    4.20    0.40
  -2  -8   2    3.70    0.90
  -2  -8   2    4.10    0.60
  -2  -8   2    3.20    2.00
   1   8  -2   35.00    1.80
   1   8  -2   32.50    2.10
  -1  -8   2   32.60    2.30
  -1  -8   2   32.80    2.00
  -1  -8   2   27.70    2.60
   0   8  -2    8.40    0.90
   0  -8   2    8.80    0.80
   0  -8   2    9.10    1.40
   0  -8   2    9.60    1.10
  -1   8  -2   26.00    1.70
   1  -8   2   25.30    1.60
   1  -8   2   27.50    2.40
   1  -8   2   26.60    1.90
  -2   8  -2  195.28   10.10
   2  -8   2  183.78   10.60
   2  -8   2  191.38   10.10
   2  -8   2  184.28   10.40
  -3   8  -2  287.77   15.20
  -3   8  -2  287.07   15.30
   3  -8   2  285.37   15.90
   3  -8   2  284.47   15.60
   3  -8   2  279.17   15.30
   3  -8   2  305.57   15.40
  -4   8  -2   55.49    3.00
  -4   8  -2   53.29    3.20
   4  -8   2   54.79    3.50
   4  -8   2   53.29    3.20
   4  -8   2   54.99    3.90
   4  -8   2   53.19    3.10
  -5   8  -2    0.40    0.40
  -5   8  -2    1.00    0.30
   5  -8   2   -0.80    1.20
   5  -8   2    0.30    0.70
   5  -8   2    0.90    0.50
   5  -8   2    1.40    0.60
  -6   8  -2   18.70    1.50
  -6   8  -2   22.20    1.30
   6  -8   2   18.80    2.50
   6  -8   2   22.80    2.20
   6  -8   2   20.70    1.50
   6  -8   2   22.10    1.60
  -7   8  -2   -0.10    0.40
  -7   8  -2    0.10    0.20
   7  -8   2   -0.20    0.40
   7  -8   2    2.20    1.70
   7  -8   2    0.10    0.50
   7  -8   2    0.60    0.50
   7  -8   2   -0.10    0.60
  -8   8  -2   13.80    1.30
  -8   8  -2   11.50    0.80
   8  -8   2    8.10    1.40
   8  -8   2    8.40    2.50
   8  -8   2   13.20    1.10
   8  -8   2   11.90    1.20
   8  -8   2   11.50    1.10
   8  -8   2   12.00    1.20
  -9   8  -2    0.30    0.50
  -9   8  -2   -0.20    0.50
  -9   8  -2   -0.10    0.30
   9  -8   2    0.20    0.60
   9  -8   2    0.10    0.80
   9  -8   2    1.00    0.50
   9  -8   2    2.00    2.50
   9  -8   2    0.20    0.60
   9  -8   2   -0.40    0.50
 -10   8  -2   27.40    2.00
 -10   8  -2   24.20    1.50
 -10   8  -2   23.00    1.90
  10  -8   2   25.90    4.70
  10  -8   2   27.60    1.90
  10  -8   2   24.40    2.80
  10  -8   2   24.30    2.00
  10  -8   2   24.50    2.00
 -11   8  -2   16.00    1.40
 -11   8  -2   17.10    1.60
 -11   8  -2   16.10    1.10
  11  -8   2   21.20    1.70
  11  -8   2   12.10    1.40
  11  -8   2   11.60    4.60
  11  -8   2   16.00    1.40
  11  -8   2   13.20    2.30
 -12   8  -2    0.80    0.60
 -12   8  -2    0.40    0.60
 -12   8  -2    0.80    0.30
  12  -8   2    5.30    9.10
  12  -8   2    2.40    1.00
  12  -8   2    0.90    0.60
  12  -8   2    1.60    1.50
 -13   8  -2    0.10    0.30
 -13   8  -2    1.00    0.50
 -13   8  -2    0.30    0.70
  13  -8   2   -3.20    7.60
  13  -8   2    1.00    0.60
 -14   8  -2    1.10    0.50
  14  -8   2    0.60    0.50
 -15   8  -2    0.00    0.30
  15  -8   2   -0.10    0.40
 -16   8  -2    0.30    0.30
  16  -8   2    0.30    0.40
  17  -8   2   -0.20    0.20
 -14  -7   2    0.20    0.20
  13   7  -2   -0.10    0.30
 -13  -7   2    0.50    0.40
  12   7  -2    0.60    0.40
 -12  -7   2    0.30    0.50
  11   7  -2    0.20    0.40
  11   7  -2    0.20    0.40
 -11  -7   2    0.10    0.50
  10   7  -2    1.20    0.80
  10   7  -2    0.60    0.80
  10   7  -2    1.40    0.50
 -10  -7   2    1.20    0.60
   9   7  -2    2.10    0.60
   9   7  -2    3.80    1.00
   9   7  -2    2.30    0.70
   8   7  -2    3.40    0.90
   8   7  -2    5.10    0.70
   8   7  -2    3.70    0.60
  -8  -7   2    6.20    0.80
  -8  -7   2    4.10    1.00
   7   7  -2    5.50    0.80
   7   7  -2    5.20    1.00
   7   7  -2    5.30    0.60
  -7  -7   2    4.90    0.70
  -7  -7   2    5.10    0.90
   6   7  -2    2.00    0.40
   6   7  -2    1.00    0.70
  -6  -7   2    1.70    1.20
  -6  -7   2    1.40    0.60
  -6  -7   2    0.40    0.50
  -6  -7   2    3.10    0.70
  -6  -7   2    2.20    2.40
   5   7  -2   29.80    2.00
   5   7  -2   29.50    1.70
  -5  -7   2   25.50    1.90
  -5  -7   2   29.20    3.70
  -5  -7   2   28.70    2.70
  -5  -7   2   28.50    1.80
   4   7  -2   16.40    1.10
   4   7  -2   16.50    1.40
  -4  -7   2   16.80    1.30
  -4  -7   2   16.30    2.30
  -4  -7   2   20.70    2.40
   3   7  -2    1.90    0.30
   3   7  -2    1.00    0.50
  -3  -7   2    1.30    1.10
  -3  -7   2    1.10    0.70
  -3  -7   2    1.70    0.50
   2   7  -2    1.80    0.50
   2   7  -2    1.00    0.20
  -2  -7   2    1.70    1.00
  -2  -7   2    0.70    0.60
  -2  -7   2    1.00    0.40
   1   7  -2   82.69    4.50
  -1  -7   2   85.69    5.00
  -1  -7   2   78.99    4.50
  -1  -7   2   79.29    4.70
   0   7  -2   28.40    1.80
   0  -7   2   27.60    2.00
   0  -7   2   29.30    2.30
   0  -7   2   29.30    1.70
  -1   7  -2    6.40    0.70
   1  -7   2    7.40    0.60
   1  -7   2    6.80    0.90
   1  -7   2    6.70    1.10
  -2   7  -2   10.20    0.90
   2  -7   2   11.40    1.20
   2  -7   2   10.10    0.80
   2  -7   2   12.20    1.50
   3  -7   2  151.88    7.80
   3  -7   2  138.99    7.60
   3  -7   2  142.29    8.20
   3  -7   2  137.99    8.00
  -4   7  -2   34.60    2.00
   4  -7   2   30.70    2.60
   4  -7   2   32.20    1.90
  -5   7  -2   72.69    4.10
  -5   7  -2   73.59    3.90
   5  -7   2   68.69    4.40
   5  -7   2   71.39    4.00
   5  -7   2   66.89    4.80
   5  -7   2   73.49    4.10
  -6   7  -2    9.90    1.00
  -6   7  -2    9.30    0.70
   6  -7   2    7.20    1.10
   6  -7   2    7.20    1.80
   6  -7   2   10.30    1.00
   6  -7   2   10.30    1.00
  -7   7  -2    4.20    0.70
  -7   7  -2    6.10    0.50
   7  -7   2    6.00    0.80
   7  -7   2    6.50    0.90
   7  -7   2    5.70    1.80
   7  -7   2    5.10    1.10
  -8   7  -2    3.10    0.60
  -8   7  -2    4.40    0.40
   8  -7   2    3.30    0.70
   8  -7   2    4.50    0.80
   8  -7   2    4.00    2.10
   8  -7   2    5.10    0.80
   8  -7   2    3.40    1.00
  -9   7  -2   20.80    1.70
  -9   7  -2   21.60    1.40
  -9   7  -2   22.80    2.10
   9  -7   2   22.70    1.80
   9  -7   2   20.10    3.50
   9  -7   2   20.60    1.70
   9  -7   2   26.10    1.70
   9  -7   2   26.40    3.00
   9  -7   2   22.50    1.70
 -10   7  -2   -0.30    0.50
 -10   7  -2    0.00    0.50
 -10   7  -2    0.40    0.30
  10  -7   2   -0.10    0.60
  10  -7   2   -0.10    0.60
  10  -7   2   -0.30    0.90
  10  -7   2    0.20    3.80
  10  -7   2    0.20    0.60
 -11   7  -2    7.60    1.00
 -11   7  -2    6.00    1.00
 -11   7  -2    6.40    0.70
  11  -7   2   13.80    4.60
  11  -7   2   10.50    2.60
  11  -7   2    9.00    1.10
  11  -7   2    7.10    1.00
 -12   7  -2    4.50    0.90
 -12   7  -2    6.10    1.00
 -12   7  -2    5.30    0.50
  12  -7   2   -6.50    6.00
  12  -7   2    6.40    0.90
  12  -7   2    3.60    1.60
  12  -7   2    5.20    1.10
 -13   7  -2    0.30    0.50
 -13   7  -2   -0.30    0.80
 -13   7  -2    0.80    0.30
  13  -7   2   -0.50    0.50
  13  -7   2   -1.60    7.30
  13  -7   2    1.10    1.90
 -14   7  -2    0.50    0.40
  14  -7   2    0.30    0.50
 -15   7  -2    0.00    0.30
  15  -7   2    0.40    0.50
 -16   7  -2    0.10    0.30
  16  -7   2   -0.20    0.30
  17  -7   2    0.20    0.20
 -15  -6   2    0.00    0.10
  14   6  -2    0.50    0.30
 -14  -6   2    0.00    0.30
  13   6  -2    0.00    0.40
 -13  -6   2   -0.20    0.40
  12   6  -2    0.90    0.60
  12   6  -2    0.10    0.40
 -12  -6   2    0.70    0.50
  11   6  -2    0.10    1.10
  11   6  -2    0.40    0.40
  11   6  -2   -0.40    0.40
 -11  -6   2    0.10    0.50
  10   6  -2    9.90    1.10
  10   6  -2   14.30    1.20
 -10  -6   2   12.30    1.30
   9   6  -2   26.70    2.20
   9   6  -2   21.30    1.70
  -9  -6   2   24.20    2.20
   8   6  -2    5.00    0.60
   8   6  -2    3.30    0.90
   8   6  -2    4.20    0.80
  -8  -6   2    4.40    0.80
  -8  -6   2    6.20    1.10
   7   6  -2    1.70    0.70
   7   6  -2    2.40    0.50
   7   6  -2    2.40    0.60
  -7  -6   2    2.60    0.70
  -7  -6   2    2.90    0.60
   6   6  -2   18.40    1.40
   6   6  -2   16.70    1.50
  -6  -6   2   17.00    2.80
  -6  -6   2   17.80    2.20
  -6  -6   2   20.20    1.60
  -6  -6   2   16.20    1.40
   5   6  -2    1.40    0.30
   5   6  -2    1.00    0.50
  -5  -6   2    1.40    0.90
  -5  -6   2    0.10    1.60
  -5  -6   2    0.90    0.50
   4   6  -2   80.49    4.20
   4   6  -2   79.59    4.40
  -4  -6   2   72.49    4.80
  -4  -6   2   78.79    4.40
  -4  -6   2   73.99    5.20
   3   6  -2   20.30    1.30
   3   6  -2   18.00    1.10
  -3  -6   2   17.20    1.60
  -3  -6   2   19.10    1.30
  -3  -6   2   18.40    2.10
   2   6  -2  395.06   19.80
  -2  -6   2  366.56   19.80
  -2  -6   2  351.86   19.40
  -2  -6   2  361.26   19.70
  -1  -6   2  511.85   26.70
  -1  -6   2  497.75   26.90
  -1  -6   2  516.15   27.10
   0   6  -2   80.99    4.40
   0  -6   2   78.89    4.70
   0  -6   2   82.19    4.40
  -1   6  -2   82.19    4.50
   1  -6   2   84.99    4.40
   1  -6   2   80.09    4.80
   1  -6   2   79.39    4.60
   2  -6   2  266.47   15.20
   2  -6   2  303.47   14.90
   2  -6   2  272.87   14.80
   2  -6   2  280.87   15.20
  -3   6  -2   22.00    1.40
   3  -6   2   20.40    1.30
   3  -6   2   21.20    1.40
   3  -6   2   19.20    1.60
   3  -6   2   20.90    1.90
  -4   6  -2   13.60    1.40
   4  -6   2   10.10    0.90
   4  -6   2    9.70    1.40
   4  -6   2    9.80    1.10
   4  -6   2    8.50    0.80
  -5   6  -2   11.20    0.90
  -5   6  -2    7.90    0.60
   5  -6   2    7.10    1.00
   5  -6   2    8.30    1.50
   5  -6   2    8.40    0.80
   5  -6   2    8.90    0.90
  -6   6  -2   33.30    1.90
  -6   6  -2   33.40    2.10
   6  -6   2   34.30    3.10
   6  -6   2   31.50    2.40
  -7   6  -2    8.80    0.70
  -7   6  -2    9.40    1.00
   7  -6   2   10.70    1.10
   7  -6   2    9.40    2.00
   7  -6   2   13.00    1.80
   7  -6   2    8.80    0.90
  -8   6  -2   17.10    1.40
  -8   6  -2   16.90    1.20
   8  -6   2   17.90    1.40
   8  -6   2   17.10    1.30
   8  -6   2   15.70    1.90
   8  -6   2   18.90    2.80
   8  -6   2   16.00    1.40
  -9   6  -2   38.00    2.50
  -9   6  -2   34.30    2.30
  -9   6  -2   34.00    2.00
   9  -6   2   33.90    2.30
   9  -6   2   34.20    2.30
   9  -6   2   34.40    3.00
   9  -6   2   36.30    4.60
   9  -6   2   36.30    2.30
 -10   6  -2   18.80    1.60
 -10   6  -2   18.50    1.50
 -10   6  -2   18.40    1.20
  10  -6   2   18.20    2.80
  10  -6   2   20.10    3.70
  10  -6   2   20.00    1.50
  10  -6   2   19.00    1.70
 -11   6  -2    0.30    0.60
 -11   6  -2   -0.10    0.30
 -11   6  -2    0.40    0.60
  11  -6   2    2.10    4.00
  11  -6   2   -0.20    0.50
  11  -6   2    0.10    0.70
  11  -6   2   -0.20    1.10
 -12   6  -2    1.40    0.70
 -12   6  -2    1.90    0.70
 -12   6  -2    1.80    0.40
  12  -6   2   -1.20    5.50
  12  -6   2    0.90    1.40
  12  -6   2    1.50    0.70
  12  -6   2    2.40    0.90
 -13   6  -2    1.00    0.60
 -13   6  -2   -0.20    0.20
 -13   6  -2   -0.40    0.80
  13  -6   2    0.20    1.50
  13  -6   2    0.70    0.60
  13  -6   2   -3.80    7.70
 -14   6  -2    1.00    0.50
  14  -6   2    0.30    0.50
 -15   6  -2   -0.40    0.30
  15  -6   2   -0.20    0.40
 -16   6  -2    0.00    0.30
  16  -6   2    0.30    0.30
  17  -6   2    0.40    0.30
 -15  -5   2    0.20    0.20
  14   5  -2    0.10    0.30
 -14  -5   2    1.50    0.50
  13   5  -2    0.20    0.40
 -13  -5   2    0.00    0.40
  12   5  -2    0.20    0.40
  12   5  -2   -0.10    0.40
 -12  -5   2    0.30    0.50
  11   5  -2    3.20    0.60
  11   5  -2    5.90    1.10
  11   5  -2    2.10    0.70
 -11  -5   2    3.30    0.80
  10   5  -2    0.30    0.60
  10   5  -2    1.10    0.50
  10   5  -2    2.50    0.90
 -10  -5   2    1.10    0.90
 -10  -5   2    0.70    0.60
   9   5  -2   21.70    1.70
   9   5  -2   25.20    2.10
   9   5  -2   22.30    1.60
  -9  -5   2   25.10    2.00
   8   5  -2   11.60    1.40
   8   5  -2   10.80    1.00
   8   5  -2   11.10    1.00
  -8  -5   2   13.10    1.20
  -8  -5   2   12.60    1.40
   7   5  -2    1.80    0.40
   7   5  -2    3.10    0.80
  -7  -5   2    2.00    0.50
  -7  -5   2    1.90    0.60
   6   5  -2    1.10    0.30
   6   5  -2    1.20    0.60
  -6  -5   2    1.00    0.50
  -6  -5   2    1.20    0.50
  -6  -5   2    1.40    1.40
  -6  -5   2    1.00    1.70
   5   5  -2    7.10    0.90
   5   5  -2    9.50    0.70
  -5  -5   2    6.70    1.20
  -5  -5   2    7.00    2.40
  -5  -5   2    8.70    1.00
   4   5  -2    0.50    0.20
   4   5  -2    0.60    0.40
  -4  -5   2    0.70    0.70
  -4  -5   2    0.30    0.40
  -4  -5   2    1.00    1.20
  -3  -5   2  369.86   19.60
  -3  -5   2  384.16   20.00
  -3  -5   2  357.96   19.80
   2   5  -2   49.00    2.80
  -2  -5   2   49.10    3.10
  -2  -5   2   51.29    2.80
  -2  -5   2   49.80    3.20
   1   5  -2   63.99    3.60
  -1  -5   2   68.59    3.90
  -1  -5   2   66.89    3.60
  -1  -5   2   63.89    3.80
   0   5  -2  100.39    5.50
   0  -5   2  104.59    5.70
   0  -5   2  104.99    5.40
   0  -5   2   96.59    5.60
  -1   5  -2    5.80    0.60
   1  -5   2    6.90    0.90
   1  -5   2    6.10    0.70
   1  -5   2    5.50    0.50
  -2   5  -2   15.60    1.10
   2  -5   2   17.40    1.50
   2  -5   2   14.20    1.10
   2  -5   2   16.90    1.20
   2  -5   2   16.00    1.00
  -3   5  -2  194.18    9.80
   3  -5   2  175.68    9.70
   3  -5   2  180.48    9.80
   3  -5   2  181.58   10.00
   3  -5   2  185.78   10.10
  -4   5  -2   10.10    0.80
   4  -5   2   10.80    1.40
   4  -5   2    9.20    0.90
   4  -5   2   10.20    1.00
   4  -5   2    9.20    0.80
  -5   5  -2   74.39    4.10
   5  -5   2   70.69    4.40
   5  -5   2   75.59    4.70
   5  -5   2   73.79    4.00
   5  -5   2   70.69    4.10
  -6   5  -2    0.80    0.40
  -6   5  -2    0.60    0.20
   6  -5   2    0.60    0.50
   6  -5   2   -0.10    0.60
   6  -5   2    0.50    0.40
   6  -5   2    0.10    1.20
  -7   5  -2    8.20    0.90
  -7   5  -2    8.40    0.60
   7  -5   2    9.70    0.90
   7  -5   2    8.40    1.30
   7  -5   2    9.00    1.00
  -8   5  -2    1.00    0.30
  -8   5  -2    0.50    0.40
   8  -5   2    0.90    0.50
   8  -5   2    1.80    0.50
   8  -5   2    0.90    0.60
   8  -5   2    1.10    0.80
   8  -5   2    1.50    1.80
  -9   5  -2    3.00    0.40
  -9   5  -2    3.10    0.70
  -9   5  -2    2.50    0.60
   9  -5   2    1.90    0.60
   9  -5   2    1.50    1.00
   9  -5   2    3.10    0.70
   9  -5   2    3.50    0.80
   9  -5   2    2.00    2.30
 -10   5  -2   23.80    1.70
 -10   5  -2   21.10    1.40
 -10   5  -2   21.40    1.70
  10  -5   2   19.40    3.90
  10  -5   2   22.40    1.70
  10  -5   2   23.50    1.80
 -11   5  -2    0.40    0.30
 -11   5  -2   -0.40    0.60
 -11   5  -2    0.70    0.60
  11  -5   2    0.50    0.70
  11  -5   2    0.40    0.60
  11  -5   2   -2.10    2.00
  11  -5   2    6.10    4.10
 -12   5  -2   12.40    1.30
 -12   5  -2   12.00    1.30
 -12   5  -2   10.80    0.90
  12  -5   2   15.00    1.30
  12  -5   2   18.10    1.70
  12  -5   2    6.40    5.80
  12  -5   2   12.60    2.20
 -13   5  -2   15.40    1.40
 -13   5  -2   19.00    2.10
  13  -5   2   15.50    1.50
  13  -5   2   15.10    8.10
 -14   5  -2    0.70    0.50
  14  -5   2   -0.10    0.50
 -15   5  -2   -0.10    0.30
  15  -5   2   -0.20    0.40
 -16   5  -2    0.50    0.30
  16  -5   2    0.20    0.30
  17  -5   2   -0.10    0.20
 -15  -4   2    0.50    0.30
  14   4  -2    0.20    0.40
 -14  -4   2    0.50    0.30
  13   4  -2    0.20    0.50
 -13  -4   2    1.30    0.50
  12   4  -2   -0.40    0.50
  12   4  -2   -0.40    0.40
  12   4  -2    0.00    0.70
 -12  -4   2    0.30    0.50
  11   4  -2    0.00    0.50
  11   4  -2    0.20    0.50
  11   4  -2   -0.30    0.70
 -11  -4   2    0.60    0.60
  10   4  -2    4.60    0.70
  10   4  -2    6.20    1.10
  10   4  -2    6.20    1.00
 -10  -4   2    5.60    0.90
 -10  -4   2    4.00    1.00
   9   4  -2    3.10    0.90
   9   4  -2    2.90    0.60
   9   4  -2    2.80    0.60
  -9  -4   2    2.90    0.80
  -9  -4   2    2.60    0.80
   8   4  -2   10.20    1.00
   8   4  -2   11.90    1.00
   8   4  -2   12.10    1.30
  -8  -4   2   11.90    1.10
  -8  -4   2   11.60    1.20
   7   4  -2    6.00    3.10
   7   4  -2    3.80    0.50
  -7  -4   2    2.60    0.70
  -7  -4   2    4.50    0.70
   6   4  -2   71.99    3.80
  -6  -4   2   65.29    4.00
   5   4  -2   91.99    5.10
  -5  -4   2   90.49    5.60
  -5  -4   2   91.69    5.10
  -5  -4   2   94.79    6.00
  -4  -4   2    0.70    1.00
  -4  -4   2    1.40    1.10
  -4  -4   2    1.20    0.40
  -3  -4   2  113.39    6.60
  -3  -4   2  120.89    6.20
  -3  -4   2  112.09    6.70
   2   4  -2  197.48   10.50
  -2  -4   2  190.98   10.60
  -2  -4   2  203.58   10.50
  -2  -4   2  199.18   10.80
   1   4  -2   47.50    2.60
  -1  -4   2   46.20    2.80
  -1  -4   2   50.19    2.60
   0  -4   2  630.94   33.20
   1  -4   2  318.87   17.30
   1  -4   2  335.87   17.40
   2  -4   2 1013.30   53.79
  -3   4  -2  125.09    6.50
   3  -4   2  121.89    6.80
   3  -4   2  122.59    6.70
   3  -4   2  121.39    6.60
   3  -4   2  117.99    6.50
  -4   4  -2    5.10    0.60
   4  -4   2    3.70    0.90
   4  -4   2    4.40    0.70
   4  -4   2    6.30    0.70
   4  -4   2    4.70    0.60
  -5   4  -2   37.60    2.20
   5  -4   2   35.70    2.50
   5  -4   2   36.30    2.20
   5  -4   2   36.50    2.80
   5  -4   2   37.70    2.20
  -6   4  -2  255.47   13.40
   6  -4   2  241.78   13.40
   6  -4   2  250.57   13.40
   6  -4   2  257.97   14.00
  -7   4  -2    0.70    0.40
  -7   4  -2    1.10    0.30
   7  -4   2    0.00    0.50
   7  -4   2    0.70    0.50
   7  -4   2   -0.90    1.30
   7  -4   2    1.10    0.50
  -8   4  -2   22.70    1.20
  -8   4  -2   20.10    1.50
   8  -4   2   21.80    2.10
   8  -4   2   18.60    1.40
   8  -4   2   21.80    1.50
   8  -4   2   16.00    2.60
   8  -4   2   19.70    1.50
  -9   4  -2    0.30    0.30
  -9   4  -2    0.10    0.40
  -9   4  -2   -0.10    0.70
   9  -4   2    0.00    0.50
   9  -4   2    0.80    0.80
   9  -4   2    1.40    2.30
   9  -4   2   -0.20    0.40
 -10   4  -2    2.40    0.70
 -10   4  -2    2.60    0.70
 -10   4  -2    2.10    0.40
  10  -4   2    1.90    1.70
  10  -4   2    1.40    0.60
  10  -4   2    1.30    0.70
  10  -4   2   -5.60    2.90
 -11   4  -2    8.20    1.10
 -11   4  -2   10.40    1.20
 -11   4  -2    9.00    0.80
  11  -4   2    7.50    1.90
  11  -4   2   10.50    1.20
  11  -4   2   -1.10    4.30
  11  -4   2    8.80    1.10
 -12   4  -2    7.10    1.00
 -12   4  -2    9.40    1.20
 -12   4  -2    7.20    0.70
  12  -4   2    7.80    2.20
  12  -4   2    1.90    5.90
  12  -4   2    8.20    1.00
 -13   4  -2    3.80    1.00
 -13   4  -2    3.30    0.80
  13  -4   2  -20.30    8.10
 -14   4  -2    0.50    0.50
  14  -4   2    0.80    0.60
 -15   4  -2   -0.20    0.30
  15  -4   2    0.20    0.40
 -16   4  -2   -0.10    0.20
  16  -4   2    0.20    0.30
 -16  -3   2    0.00    0.20
  15   3  -2    0.30    0.30
 -15  -3   2    0.20    0.30
  14   3  -2   -0.20    0.40
 -14  -3   2    0.60    0.40
  13   3  -2    0.40    0.40
 -13  -3   2    0.00    0.50
  12   3  -2    0.40    0.50
  12   3  -2    0.00    0.40
  12   3  -2   -0.30    0.70
 -12  -3   2   -0.70    0.50
  11   3  -2    0.10    0.70
  11   3  -2    0.90    0.60
  11   3  -2   -0.20    0.40
 -11  -3   2    0.00    0.90
 -11  -3   2    0.70    0.60
  10   3  -2   -0.80    0.70
  10   3  -2    1.50    0.80
  10   3  -2    0.90    0.50
 -10  -3   2    1.60    0.70
 -10  -3   2   -0.60    0.50
   9   3  -2    0.60    0.40
   9   3  -2    0.30    0.50
  -9  -3   2    1.30    1.00
  -9  -3   2    0.20    0.50
   8   3  -2   28.70    1.70
   8   3  -2   16.60    4.30
  -8  -3   2   28.70    1.90
   7   3  -2  203.08   10.30
   7   3  -2  190.38   10.20
  -7  -3   2  174.08   10.50
  -7  -3   2  192.48   10.30
   6   3  -2   24.50    1.60
   6   3  -2   23.10    1.40
  -6  -3   2   23.00    1.60
   5   3  -2    8.20    0.60
   5   3  -2    9.20    0.80
  -5  -3   2    7.90    1.20
  -5  -3   2    9.50    0.80
  -5  -3   2    9.40    1.70
   4   3  -2    0.60    0.30
  -4  -3   2    1.20    0.30
  -4  -3   2    2.10    1.10
  -4  -3   2    0.90    0.60
   3   3  -2    8.30    0.70
  -3  -3   2   10.20    0.70
  -3  -3   2    9.70    1.20
  -3  -3   2    8.30    1.00
   2   3  -2   70.59    3.90
  -2  -3   2   72.99    4.10
  -2  -3   2   73.79    3.90
   1   3  -2   78.49    4.30
  -1  -3   2   82.69    4.30
  -1  -3   2   81.49    4.40
  -1  -3   2   81.49    4.50
   0  -3   2  659.33   34.60
   1  -3   2  685.53   36.00
   2  -3   2  258.57   14.00
   2  -3   2  263.27   14.10
   2  -3   2  277.27   14.20
  -3   3  -2  110.79    5.80
   3  -3   2  101.29    5.90
   3  -3   2  122.69    6.80
   3  -3   2  103.39    5.80
   3  -3   2  108.29    5.80
  -4   3  -2   49.10    2.70
   4  -3   2   46.00    2.70
   4  -3   2   45.30    2.60
   4  -3   2   49.20    3.10
   4  -3   2   46.90    2.90
   5  -3   2   18.10    1.80
   5  -3   2   16.60    1.20
   5  -3   2   14.10    1.10
   5  -3   2   15.70    1.40
  -6   3  -2   99.69    5.30
   6  -3   2   94.89    5.60
   6  -3   2   98.39    6.00
   6  -3   2   94.89    5.40
   6  -3   2   93.39    5.30
  -7   3  -2   10.40    0.70
  -7   3  -2    9.10    0.90
   7  -3   2   11.10    1.40
   7  -3   2   10.20    0.90
   7  -3   2    9.40    0.90
   7  -3   2    9.90    1.90
  -8   3  -2    3.40    0.70
  -8   3  -2    2.80    0.30
   8  -3   2    3.80    0.70
   8  -3   2    3.40    1.00
   8  -3   2    2.90    0.60
   8  -3   2    2.00    1.80
  -9   3  -2   37.80    2.10
  -9   3  -2   39.50    2.40
  -9   3  -2   39.60    2.50
   9  -3   2   29.00    3.80
   9  -3   2   39.80    3.10
   9  -3   2   39.00    2.40
   9  -3   2   37.90    2.50
   9  -3   2   36.10    2.20
 -10   3  -2    2.70    0.70
 -10   3  -2    2.20    0.40
 -10   3  -2    1.80    0.60
  10  -3   2    5.90    3.10
  10  -3   2    2.10    0.70
  10  -3   2    1.70    0.60
 -11   3  -2    0.90    0.30
 -11   3  -2    0.40    0.50
 -11   3  -2    0.80    0.60
  11  -3   2    0.20    0.50
  11  -3   2    9.20    4.50
  11  -3   2   -1.10    1.10
 -12   3  -2    8.50    1.20
 -12   3  -2    6.00    0.60
 -12   3  -2    7.90    1.10
  12  -3   2    9.10    2.20
  12  -3   2    8.40    1.20
  12  -3   2    6.10    0.90
 -13   3  -2    0.80    0.80
 -13   3  -2    0.30    0.40
  13  -3   2   -0.20    0.50
  13  -3   2   -8.00   10.00
 -14   3  -2    1.80    0.50
  14  -3   2    1.80    0.60
 -15   3  -2    0.10    0.40
  15  -3   2    0.00    0.30
 -16   3  -2    0.20    0.30
  16  -3   2    0.20    0.30
 -16  -2   2   -0.10    0.20
  15   2  -2    0.30    0.30
 -15  -2   2    0.10    0.30
  14   2  -2    0.70    0.40
 -14  -2   2    0.20    0.40
  13   2  -2   -0.30    0.30
  13   2  -2    0.40    0.40
 -13  -2   2    0.10    0.50
  12   2  -2    7.10    0.80
  12   2  -2    8.40    1.20
 -12  -2   2    4.80    0.90
  11   2  -2    3.50    0.70
  11   2  -2    3.40    0.60
  11   2  -2    3.70    1.20
 -11  -2   2    6.20    1.20
 -11  -2   2    3.80    0.80
  10   2  -2    0.40    0.40
  10   2  -2    0.90    0.50
 -10  -2   2    0.90    0.70
 -10  -2   2    0.50    0.60
   9   2  -2    9.10    1.00
   9   2  -2    9.40    4.90
   9   2  -2   11.50    1.00
   9   2  -2   11.50    1.30
  -9  -2   2   10.50    1.00
  -9  -2   2    9.30    1.10
   8   2  -2   16.00    1.40
   8   2  -2   14.10    3.40
   8   2  -2   17.10    1.20
  -8  -2   2   15.40    1.30
   7   2  -2   27.00    3.40
   7   2  -2   26.70    1.80
   7   2  -2   24.60    1.60
   7   2  -2   29.30    2.40
  -7  -2   2   25.50    1.70
   6   2  -2   10.20    0.80
   6   2  -2   11.20    1.20
   6   2  -2   10.50    0.90
   6   2  -2   10.20    1.90
  -6  -2   2    9.50    1.00
   5   2  -2   26.10    1.60
  -5  -2   2   24.10    1.60
   4   2  -2  219.18   11.60
  -4  -2   2  219.98   11.60
  -4  -2   2  214.78   11.90
  -4  -2   2  218.58   12.10
   3   2  -2  241.18   13.50
  -3  -2   2  262.07   13.90
  -3  -2   2  252.57   13.80
  -3  -2   2  270.77   13.50
  -2  -2   2  499.25   25.50
  -2  -2   2  465.25   25.40
   1   2  -2   13.60    0.80
  -1  -2   2   13.20    1.00
  -1  -2   2   15.10    0.80
  -1  -2   2   17.00    0.90
  -1  -2   2   13.60    1.00
   0   2  -2   10.70    0.60
   0   2  -2   11.40    0.60
   0  -2   2   11.80    0.70
   0  -2   2   11.30    0.80
   0  -2   2   10.70    0.70
  -1   2  -2    0.60    0.20
   1  -2   2    0.60    0.30
   1  -2   2    0.40    0.20
   1  -2   2    0.40    0.30
   1  -2   2    0.90    0.20
  -2   2  -2   39.30    2.10
   2  -2   2   35.20    2.00
   2  -2   2   37.10    2.10
   2  -2   2   39.00    2.30
   2  -2   2   36.00    2.20
  -3   2  -2   16.90    1.00
   3  -2   2   14.70    1.00
   3  -2   2   15.00    1.10
   3  -2   2   16.00    1.10
   3  -2   2   16.80    1.30
  -4   2  -2   43.10    2.30
   4  -2   2   39.90    2.50
   4  -2   2   39.90    2.30
   4  -2   2   40.20    2.40
   4  -2   2   40.90    2.70
   5  -2   2    1.60    0.40
   5  -2   2    1.10    0.90
   5  -2   2    2.00    0.60
   5  -2   2    2.40    0.50
  -6   2  -2    6.60    0.70
   6  -2   2   10.40    1.50
   6  -2   2    7.70    0.80
   6  -2   2    7.70    1.50
   6  -2   2    7.40    0.80
  -7   2  -2   54.99    3.20
  -7   2  -2   55.29    3.00
   7  -2   2   53.49    3.20
   7  -2   2   55.79    4.10
   7  -2   2   52.39    3.60
  -8   2  -2    5.20    0.50
  -8   2  -2    4.80    0.70
   8  -2   2    5.90    2.10
   8  -2   2    6.50    0.60
   8  -2   2    4.80    0.60
   8  -2   2    5.30    0.80
   8  -2   2    7.30    1.50
  -9   2  -2   20.60    1.30
  -9   2  -2   20.10    1.60
  -9   2  -2   21.80    1.60
   9  -2   2   21.60    2.20
   9  -2   2   22.20    1.60
   9  -2   2   14.60    3.10
   9  -2   2   21.00    1.30
   9  -2   2   19.80    1.50
 -10   2  -2    1.20    0.60
 -10   2  -2    0.80    0.60
 -10   2  -2    1.80    0.30
  10  -2   2    1.20    0.70
  10  -2   2    1.70    0.60
  10  -2   2    2.50    1.60
  10  -2   2    3.90    3.30
 -11   2  -2    0.50    0.60
 -11   2  -2    0.70    0.30
 -11   2  -2   -0.30    0.60
  11  -2   2    1.30    1.30
  11  -2   2    3.30    4.50
  11  -2   2    0.90    0.60
 -12   2  -2    5.20    1.00
 -12   2  -2    1.30    0.60
  12  -2   2    2.60    0.70
  12  -2   2   -1.70    7.70
  12  -2   2    4.50    1.10
  13  -2   2   10.90   10.40
 -14   2  -2    0.70    0.50
  14  -2   2    1.00    0.50
 -15   2  -2    1.00    0.40
  15  -2   2    0.80    0.40
 -16   2  -2    0.00    0.20
  16  -2   2    0.10    0.20
  16   1  -2    0.00    0.30
 -16  -1   2   -0.10    0.20
  15   1  -2    0.50    0.40
 -15  -1   2   -0.40    0.30
  14   1  -2    1.00    0.50
 -14  -1   2    1.90    0.60
  13   1  -2    4.20    0.80
  13   1  -2    6.30    1.10
 -13  -1   2    3.70    0.70
  12   1  -2    0.20    0.50
  12   1  -2    0.10    0.40
  12   1  -2    0.20    0.70
 -12  -1   2    0.80    0.90
 -12  -1   2   -0.30    0.50
  11   1  -2    2.50    0.80
  11   1  -2    6.80    0.90
 -11  -1   2    4.20    1.00
 -11  -1   2    4.80    0.90
  10   1  -2    8.60    0.90
  10   1  -2    7.90    1.10
  10   1  -2    9.20    1.00
 -10  -1   2    7.80    1.00
 -10  -1   2   10.90    1.20
   9   1  -2   23.10    1.70
   9   1  -2   25.60    1.80
   9   1  -2   20.10    4.50
   9   1  -2   23.80    1.60
  -9  -1   2   24.90    1.80
  -9  -1   2   25.80    1.80
   8   1  -2    1.10    0.40
   8   1  -2    0.90    0.50
   8   1  -2    4.00    3.00
  -8  -1   2    1.30    0.50
  -8  -1   2    1.70    0.50
   7   1  -2   10.80    0.80
   7   1  -2    7.90    1.10
   7   1  -2   11.20    1.00
  -7  -1   2   10.20    0.90
   6   1  -2  110.49    6.90
   6   1  -2  114.19    6.10
   6   1  -2  106.19    6.40
  -6  -1   2  113.49    6.10
   5   1  -2   73.89    4.10
   5   1  -2   71.49    4.80
   5   1  -2   83.89    4.60
  -5  -1   2   71.19    4.10
   4   1  -2    0.90    0.30
  -4  -1   2    1.00    0.30
  -2  -1   2   31.40    1.70
  -2  -1   2   30.70    1.70
  -2  -1   2   31.60    2.10
   1   1  -2    1.90    0.20
   1   1  -2    1.50    0.10
  -1  -1   2    2.10    0.40
  -1  -1   2    1.90    0.20
  -1  -1   2    1.80    0.30
   0  -1   2  368.36   19.30
  -1   1  -2   33.70    1.80
   1  -1   2   31.10    1.70
   1  -1   2   33.50    1.80
   1  -1   2   33.00    1.80
   1  -1   2   33.10    1.80
   1  -1   2   30.40    2.00
   2  -1   2  302.97   15.60
   2  -1   2  286.87   15.60
  -3   1  -2  178.48    9.40
   3  -1   2  165.78    9.40
   3  -1   2  185.78    9.60
   3  -1   2  180.08    9.50
  -4   1  -2   21.30    1.30
   4  -1   2   22.60    1.40
   4  -1   2   20.80    1.50
   4  -1   2   21.50    1.30
   4  -1   2   21.30    1.70
  -5   1  -2   20.30    1.40
   5  -1   2   20.00    1.30
   5  -1   2   21.30    1.90
   5  -1   2   19.30    1.30
   5  -1   2   20.90    1.60
  -6   1  -2   11.90    1.00
  -6   1  -2   11.70    0.80
   6  -1   2   11.70    1.30
   6  -1   2   13.00    1.00
   6  -1   2    9.60    1.50
  -7   1  -2    6.10    0.50
  -7   1  -2    5.50    0.70
   7  -1   2    9.00    1.30
   7  -1   2    6.00    1.70
   7  -1   2    5.60    0.70
   7  -1   2    7.90    0.60
  -8   1  -2   56.29    3.30
  -8   1  -2   51.59    3.00
   8  -1   2   56.39    3.80
   8  -1   2   56.19    3.30
   8  -1   2   49.99    4.50
   8  -1   2   52.69    3.10
   8  -1   2   59.69    3.20
  -9   1  -2    2.90    0.60
  -9   1  -2    2.60    0.70
  -9   1  -2    3.20    0.40
   9  -1   2    4.30    0.70
   9  -1   2    2.50    0.50
   9  -1   2    2.40    2.40
   9  -1   2    2.80    1.10
 -10   1  -2   11.70    1.30
 -10   1  -2   10.80    0.80
 -10   1  -2   11.70    1.30
  10  -1   2   14.00    1.20
  10  -1   2   12.00    5.50
  10  -1   2   12.00    1.90
 -11   1  -2    1.10    1.10
 -11   1  -2    0.60    0.60
 -11   1  -2    1.30    0.40
  11  -1   2    1.30    0.80
  11  -1   2    0.60    1.40
  11  -1   2    1.40    0.60
  11  -1   2   -8.50    4.80
 -12   1  -2    1.30    0.60
 -12   1  -2    1.00    0.80
  12  -1   2  -13.80    6.80
  12  -1   2    0.30    0.50
  12  -1   2    0.60    0.90
 -13   1  -2    2.70    0.60
  13  -1   2    1.20    0.60
 -14   1  -2   -0.10    0.50
  14  -1   2    0.40    0.40
 -15   1  -2    0.10    0.30
  15  -1   2    0.40    0.40
 -16   1  -2    0.00    0.20
  16  -1   2    0.00    0.20
  16   0  -2   -0.20    0.30
 -16   0   2    0.10    0.30
  15   0  -2    0.10    0.40
 -15   0   2    0.30    0.40
  14   0  -2    0.70    0.50
 -14   0   2    0.20    0.50
  13   0  -2   -0.50    0.40
  13   0  -2   -1.60    0.70
  13   0  -2    0.30    0.40
 -13   0   2    0.00    0.50
  12   0  -2    1.00    0.50
  12   0  -2    1.00    0.50
 -12   0   2    0.80    0.60
 -12   0   2    2.40    1.00
  11   0  -2   44.00    2.90
  11   0  -2   52.49    3.20
  11   0  -2   44.80    2.80
 -11   0   2   43.00    2.90
 -11   0   2   50.69    3.10
  10   0  -2   69.09    3.90
  10   0  -2   58.79    3.70
  10   0  -2   63.39    3.60
  10   0  -2   50.59    6.90
 -10   0   2   63.29    3.80
 -10   0   2   66.29    3.80
   9   0  -2    3.30    3.70
   9   0  -2    6.00    0.70
   9   0  -2    5.30    0.60
  -9   0   2    6.30    0.80
  -9   0   2    4.80    0.70
   8   0  -2    1.10    0.50
   8   0  -2    3.20    2.40
   8   0  -2    0.80    0.40
  -8   0   2    0.90    0.40
  -8   0   2    0.60    0.60
   7   0  -2  117.19    6.10
   7   0  -2  109.29    6.20
  -7   0   2  109.79    6.10
   6   0  -2   19.80    2.40
   6   0  -2   18.60    1.60
   6   0  -2   20.10    1.40
  -6   0   2   18.80    1.30
   5   0  -2    0.60    0.40
   5   0  -2    0.10    0.40
   5   0  -2   -1.50    1.10
  -5   0   2    0.30    0.30
   4   0  -2   36.90    2.20
   4   0  -2   36.50    2.80
  -4   0   2   40.80    2.20
   3   0  -2   24.20    1.40
   3   0  -2   25.90    1.90
  -3   0   2   23.30    1.40
  -1   0   2  346.37   18.20
   0   0   2  300.27   15.80
   1   0   2  163.58    8.40
   1   0   2  151.48    8.30
  -2   0  -2  286.27   15.40
  -3   0  -2   12.90    1.60
  -3   0  -2   13.50    0.90
   3   0   2   14.20    1.00
   3   0   2   12.20    0.90
  -4   0  -2    3.50    0.50
   4   0   2    3.00    0.50
   4   0   2    3.00    0.50
  -5   0  -2   77.79    4.20
   5   0   2   74.89    4.20
   5   0   2   73.99    4.40
   5   0   2   76.69    4.70
  -6   0  -2   13.70    1.10
  -6   0  -2   14.30    0.90
   6   0   2   15.40    1.40
   6   0   2   16.00    1.90
   6   0   2   14.40    1.10
  -7   0  -2    1.50    0.30
  -7   0  -2    1.00    0.50
   7   0   2    1.10    0.40
   7   0   2    0.60    0.60
   7   0   2    0.80    0.50
   7   0   2    0.70    1.40
  -8   0  -2   43.80    2.70
  -8   0  -2   40.30    2.50
  -8   0  -2   45.00    2.70
   8   0   2   45.80    3.20
   8   0   2   39.20    4.20
   8   0   2   45.00    2.70
   8   0   2   43.20    2.50
  -9   0  -2   33.40    2.00
  -9   0  -2   40.90    2.40
  -9   0  -2   37.40    2.40
   9   0   2   35.20    2.10
   9   0   2   33.00    4.20
   9   0   2   34.80    2.30
   9   0   2   32.80    3.00
 -10   0  -2    4.10    0.90
 -10   0  -2    4.60    0.50
 -10   0  -2    2.70    0.80
  10   0   2    9.70    4.80
  10   0   2    4.90    0.80
  10   0   2    7.30    2.50
  10   0   2    5.00    0.90
 -11   0  -2   16.30    1.40
 -11   0  -2   13.20    1.00
 -11   0  -2   18.50    1.80
  11   0   2   14.30    1.40
  11   0   2    6.20    5.50
  11   0   2   24.20    2.30
 -12   0  -2    0.20    0.60
 -12   0  -2   -0.50    0.80
  12   0   2    0.60    1.10
  12   0   2   -1.90    7.90
  12   0   2    0.10    0.50
 -13   0  -2    0.30    0.50
  13   0   2    0.40    0.50
 -14   0  -2    0.30    0.40
  14   0   2   -0.30    0.40
 -15   0  -2    0.20    0.30
  15   0   2    0.20    0.30
  16   0   2    0.00    0.20
 -17   1   2    0.10    0.20
  16  -1  -2    0.40    0.30
 -16   1   2    0.40    0.30
  15  -1  -2    0.70    0.50
 -15   1   2    1.60    0.50
  14  -1  -2    0.40    0.40
 -14   1   2    0.40    0.50
  13  -1  -2    2.80    0.50
  13  -1  -2    1.50    0.70
 -13   1   2    3.70    0.80
  12  -1  -2   25.10    1.70
  12  -1  -2   21.50    1.90
  12  -1  -2   30.70    2.20
 -12   1   2   34.70    3.20
 -12   1   2   22.50    1.90
  11  -1  -2    7.60    1.10
  11  -1  -2    8.60    1.20
  11  -1  -2    6.50    0.80
 -11   1   2    9.60    1.20
 -11   1   2    7.90    1.10
  10  -1  -2    1.30    0.50
  10  -1  -2    1.70    0.60
  10  -1  -2    1.90    0.80
  10  -1  -2   -4.00    4.70
 -10   1   2    0.70    0.60
 -10   1   2    1.50    0.60
   9  -1  -2    5.20    0.70
   9  -1  -2    5.90    0.90
   9  -1  -2    6.10    3.50
   9  -1  -2    6.20    0.70
  -9   1   2    5.20    0.80
  -9   1   2    5.90    0.70
  -9   1   2    5.40    0.50
   8  -1  -2   43.90    2.50
   8  -1  -2   48.10    4.90
   8  -1  -2   41.90    2.70
  -8   1   2   42.80    2.60
   7  -1  -2  275.07   14.90
   7  -1  -2  280.27   14.90
   7  -1  -2  314.07   15.70
   7  -1  -2  268.67   16.20
  -7   1   2  268.37   14.90
   6  -1  -2   12.50    1.00
   6  -1  -2   13.60    2.00
   6  -1  -2   11.60    1.30
  -6   1   2   13.10    1.00
   5  -1  -2   21.50    2.30
   5  -1  -2   20.70    1.40
   5  -1  -2   20.40    1.60
  -5   1   2   22.30    1.30
   4  -1  -2 6784.92  354.96
   3  -1  -2 1546.85   81.19
   2  -1  -2   10.80    0.70
  -2   1   2   10.60    0.70
   1  -1  -2   25.10    1.40
  -1   1   2   25.30    1.40
   0  -1  -2   16.90    0.90
   0   1   2   16.40    1.00
  -1  -1  -2  139.49    7.70
  -1  -1  -2  144.69    7.50
   1   1   2  141.19    7.50
  -2  -1  -2  135.09    7.10
   2   1   2  130.39    7.00
  -3  -1  -2   34.90    2.40
  -3  -1  -2   37.80    3.00
  -3  -1  -2   38.10    2.10
  -4  -1  -2  264.17   13.80
  -4  -1  -2  267.07   14.60
   4   1   2  252.57   13.80
  -5  -1  -2    8.70    0.80
   5   1   2   10.80    1.20
  -6  -1  -2    1.90    0.30
  -6  -1  -2    1.20    0.40
   6   1   2    0.00    1.30
   6   1   2    1.60    0.60
   6   1   2    1.70    0.40
  -7  -1  -2   12.90    1.20
  -7  -1  -2   13.90    0.90
   7   1   2   14.90    1.60
   7   1   2   15.00    1.00
  -8  -1  -2    2.70    0.70
  -8  -1  -2    1.10    0.70
  -8  -1  -2    2.80    0.30
   8   1   2    2.50    0.40
   8   1   2    3.10    2.20
   8   1   2    2.20    0.70
   8   1   2    2.40    1.00
   8   1   2    2.10    0.50
  -9  -1  -2   14.40    1.30
  -9  -1  -2   15.40    1.40
  -9  -1  -2   14.40    1.00
   9   1   2   16.10    1.30
   9   1   2   15.50    3.70
   9   1   2   13.90    1.10
   9   1   2   15.90    1.50
   9   1   2   23.60    2.90
 -10  -1  -2    5.40    0.60
 -10  -1  -2    7.50    1.10
 -10  -1  -2    6.60    0.90
  10   1   2    8.30    1.20
  10   1   2    6.90    0.90
  10   1   2    3.60    4.30
  10   1   2   10.60    2.00
 -11  -1  -2    5.20    0.90
 -11  -1  -2    7.10    1.20
  11   1   2    3.40    0.70
  11   1   2    8.20    1.20
  11   1   2   -1.40    6.10
 -12  -1  -2    2.50    0.70
 -12  -1  -2    0.70    1.00
  12   1   2    2.70    1.10
  12   1   2    0.80    0.60
 -13  -1  -2    0.30    0.40
  13   1   2    0.40    0.50
 -14  -1  -2    0.10    0.40
  14   1   2    0.20    0.40
 -15  -1  -2    0.20    0.30
  15   1   2   -0.10    0.30
 -17   2   2    0.20    0.20
  16  -2  -2    0.10    0.40
 -16   2   2    0.00    0.30
  15  -2  -2    1.00    0.50
 -15   2   2    2.00    0.50
  14  -2  -2    1.30    0.60
 -14   2   2    2.60    0.70
  13  -2  -2    1.20    0.40
  13  -2  -2    1.30    0.60
  13  -2  -2    2.60    1.00
 -13   2   2    2.30    0.80
 -13   2   2    0.90    0.90
  12  -2  -2    2.50    1.20
  12  -2  -2    2.10    0.50
  12  -2  -2    0.80    0.60
 -12   2   2    2.50    1.00
 -12   2   2    1.20    0.60
  11  -2  -2    1.50    0.70
  11  -2  -2    0.10    0.50
  11  -2  -2    0.20    0.40
 -11   2   2    0.80    0.40
 -11   2   2    0.40    0.60
 -11   2   2    1.10    0.60
  10  -2  -2   18.20    4.90
  10  -2  -2   19.00    1.30
  10  -2  -2   16.40    1.40
  10  -2  -2   16.50    1.60
 -10   2   2   19.20    1.40
 -10   2   2   19.50    1.80
 -10   2   2   18.50    1.40
   9  -2  -2   18.20    3.80
   9  -2  -2   21.50    1.40
   9  -2  -2   23.00    1.70
   9  -2  -2   19.40    2.20
   9  -2  -2   18.70    1.50
  -9   2   2   21.30    1.60
  -9   2   2   22.40    1.60
  -9   2   2   20.90    1.20
   8  -2  -2  240.18   12.90
   8  -2  -2  224.58   14.00
   8  -2  -2  248.78   12.80
  -8   2   2  241.38   12.90
  -8   2   2  243.78   12.70
   7  -2  -2   58.09    3.10
   7  -2  -2   53.09    3.70
   7  -2  -2   54.19    3.20
   7  -2  -2   49.70    4.60
  -7   2   2   58.29    3.20
   6  -2  -2    2.00    0.90
   6  -2  -2    1.40    0.50
   6  -2  -2    3.90    1.70
  -6   2   2    2.60    0.50
   5  -2  -2   84.19    4.30
   5  -2  -2   77.29    4.90
   5  -2  -2   71.89    4.20
  -5   2   2   81.49    4.30
   4  -2  -2  914.51   48.30
   3  -2  -2   66.69    3.60
  -3   2   2   65.89    3.60
   2  -2  -2  170.68    9.20
   2  -2  -2  167.58    8.90
  -2   2   2  168.98    8.90
   1  -2  -2  699.23   36.80
   0  -2  -2   12.30    0.80
   0  -2  -2   15.00    1.20
   0   2   2   12.70    0.90
  -1  -2  -2    0.10    0.30
   1   2   2    0.10    0.30
  -2  -2  -2   43.50    2.90
  -2  -2  -2   46.10    3.10
  -2  -2  -2   46.10    2.50
   2   2   2   44.10    2.50
  -3  -2  -2    2.20    0.40
  -3  -2  -2    2.40    1.20
   3   2   2    1.80    0.40
  -4  -2  -2  120.29    7.30
  -4  -2  -2  114.09    6.90
   4   2   2  122.69    6.50
  -5  -2  -2    5.90    1.60
  -5  -2  -2    4.00    1.90
  -5  -2  -2    4.80    0.60
  -5  -2  -2    5.10    0.40
   5   2   2    5.00    0.70
  -6  -2  -2    8.90    0.90
  -6  -2  -2    8.90    0.70
   6   2   2   10.20    1.00
   6   2   2    9.90    0.80
  -7  -2  -2   37.00    2.30
  -7  -2  -2   36.80    2.00
   7   2   2   38.30    3.80
   7   2   2   38.40    2.10
   7   2   2   35.80    2.20
   7   2   2   30.60    2.90
   7   2   2   35.90    2.40
  -8  -2  -2    2.40    0.70
  -8  -2  -2    3.40    0.40
   8   2   2    2.20    0.60
   8   2   2    1.50    2.30
   8   2   2    2.70    0.50
   8   2   2    2.40    0.90
  -9  -2  -2    5.50    0.90
  -9  -2  -2    3.20    0.80
  -9  -2  -2    4.60    0.50
   9   2   2    5.10    0.70
   9   2   2    6.70    3.40
   9   2   2    5.60    1.00
   9   2   2    4.00    1.40
   9   2   2    5.10    0.60
 -10  -2  -2    1.70    0.70
 -10  -2  -2    2.60    0.90
 -10  -2  -2    1.40    0.30
  10   2   2    1.80    0.90
  10   2   2   -0.80    4.80
  10   2   2   -1.70    1.70
  10   2   2    1.10    0.50
 -11  -2  -2   -0.30    0.70
 -11  -2  -2    0.00    0.60
  11   2   2    8.70    7.80
  11   2   2   -0.20    0.80
  11   2   2    0.60    0.50
 -12  -2  -2    0.40    0.50
  12   2   2    2.10    0.60
 -13  -2  -2    0.40    0.40
  13   2   2    1.50    0.50
 -14  -2  -2    0.20    0.30
  14   2   2    0.30    0.40
 -15  -2  -2    0.10    0.20
  15   2   2    0.10    0.30
  17  -3  -2   -0.20    0.40
 -17   3   2    0.10    0.20
  16  -3  -2    1.80    0.50
 -16   3   2    0.70    0.40
  15  -3  -2    0.00    0.40
 -15   3   2    0.00    0.40
  14  -3  -2    0.20    0.50
 -14   3   2    1.30    0.60
  13  -3  -2    0.00    0.50
  13  -3  -2    0.00    0.80
  13  -3  -2   -0.40    0.30
 -13   3   2    0.60    0.60
 -13   3   2    1.30    0.90
  12  -3  -2   -0.20    1.00
  12  -3  -2   -0.10    0.50
  12  -3  -2    0.50    0.50
 -12   3   2    0.30    0.60
 -12   3   2   -0.40    0.50
  11  -3  -2    0.80    0.70
  11  -3  -2    0.00    0.40
  11  -3  -2    0.50    0.60
  11  -3  -2   -1.20    6.00
 -11   3   2    0.10    0.60
 -11   3   2   -0.80    0.60
  10  -3  -2    0.70    0.40
  10  -3  -2   -1.20    0.60
  10  -3  -2   -0.70    4.20
  10  -3  -2   -0.20    0.50
 -10   3   2    0.90    0.30
 -10   3   2    0.10    0.40
 -10   3   2   -0.10    0.60
 -10   3   2    0.40    0.50
   9  -3  -2   11.80    3.50
   9  -3  -2   14.70    1.40
   9  -3  -2   15.70    2.40
   9  -3  -2   13.90    1.50
   9  -3  -2   12.90    1.20
  -9   3   2   12.90    1.20
  -9   3   2   13.40    0.90
   8  -3  -2 1030.60   54.89
   8  -3  -2  971.30   54.49
  -8   3   2 1072.49   53.89
   7  -3  -2   49.10    2.80
   7  -3  -2   48.80    3.40
   7  -3  -2   50.09    2.90
   7  -3  -2   41.00    4.20
  -7   3   2   49.70    2.90
   6  -3  -2   28.00    2.20
   6  -3  -2   28.10    1.70
   6  -3  -2   25.50    3.10
   6  -3  -2   33.30    1.90
  -6   3   2   30.80    1.80
   5  -3  -2  109.39    6.30
   5  -3  -2  109.29    6.80
   5  -3  -2  118.39    6.90
   5  -3  -2  123.59    6.30
  -5   3   2  123.49    6.30
   4  -3  -2  260.47   14.60
   4  -3  -2  278.27   14.80
   4  -3  -2  277.77   14.40
   3  -3  -2   90.49    5.30
   3  -3  -2   91.19    4.80
  -3   3   2   88.89    4.90
   2  -3  -2  142.09    7.40
   2  -3  -2  135.89    7.70
  -2   3   2  137.59    7.40
   1  -3  -2  616.84   32.80
   0  -3  -2  408.46   21.70
  -1  -3  -2   73.79    4.30
  -1  -3  -2   69.69    3.90
   1   3   2   71.19    3.90
  -2  -3  -2  493.95   27.30
  -2  -3  -2  531.15   27.40
  -3  -3  -2  125.29    7.40
  -3  -3  -2  118.69    7.10
  -3  -3  -2  127.19    6.70
   3   3   2  126.89    6.70
  -4  -3  -2    9.10    0.90
  -4  -3  -2    8.80    2.00
  -4  -3  -2   10.10    1.40
   4   3   2    9.20    0.90
  -5  -3  -2  179.98   11.20
  -5  -3  -2  188.98   10.00
  -5  -3  -2  165.58   10.60
  -5  -3  -2  191.18    9.80
   5   3   2  192.18    9.90
   5   3   2  189.18   10.00
  -6  -3  -2    0.40    0.20
  -6  -3  -2    5.40    2.50
  -6  -3  -2   -0.90    1.30
  -6  -3  -2    0.20    0.50
   6   3   2    0.50    0.30
   6   3   2    0.80    0.50
  -7  -3  -2   46.50    3.00
  -7  -3  -2   48.20    2.70
  -7  -3  -2   48.10    2.90
   7   3   2   49.80    2.80
   7   3   2   46.40    4.50
   7   3   2   52.59    3.10
   7   3   2   48.10    3.40
   7   3   2   49.20    3.00
  -8  -3  -2    8.30    1.00
  -8  -3  -2    7.60    1.00
  -8  -3  -2    7.20    0.60
   8   3   2   10.80    2.00
   8   3   2    7.90    0.80
   8   3   2   12.00    3.20
   8   3   2    9.80    0.90
   8   3   2   10.30    1.30
  -9  -3  -2    7.30    1.10
  -9  -3  -2    8.90    0.70
  -9  -3  -2    9.40    1.30
   9   3   2    9.70    1.30
   9   3   2    7.80    0.80
   9   3   2    7.60    0.90
   9   3   2    8.30    1.60
 -10  -3  -2    3.40    0.90
 -10  -3  -2    6.60    1.30
  10   3   2    4.60    0.80
  10   3   2   -9.30    5.40
  10   3   2    7.60    1.50
 -11  -3  -2   13.40    1.60
 -11  -3  -2   12.00    1.40
  11   3   2   11.60    1.40
  11   3   2   12.80    1.60
 -12  -3  -2    0.20    0.50
  12   3   2    0.60    0.50
  13   3   2    0.20    0.40
 -14  -3  -2    0.00    0.20
  14   3   2    0.20    0.30
 -15  -3  -2   -0.10    0.20
  15   3   2   -0.20    0.20
  17  -4  -2    0.00    0.30
 -17   4   2    0.30    0.20
  16  -4  -2   -0.10    0.30
 -16   4   2   -0.20    0.30
  15  -4  -2    0.50    0.50
 -15   4   2    0.60    0.50
  14  -4  -2    2.80    0.70
 -14   4   2    3.40    0.70
  13  -4  -2    0.70    0.60
  13  -4  -2    3.90    1.00
  13  -4  -2   -0.20    0.20
 -13   4   2    1.20    0.60
 -13   4   2    0.10    0.80
  12  -4  -2   28.20    2.30
  12  -4  -2   23.40    1.90
  12  -4  -2   22.70    1.70
 -12   4   2   29.70    2.20
 -12   4   2   24.30    2.00
  11  -4  -2   11.00    1.20
  11  -4  -2    7.60    6.10
  11  -4  -2   11.50    1.00
  11  -4  -2   11.40    1.30
 -11   4   2   11.80    1.20
 -11   4   2   11.90    1.20
  10  -4  -2    6.60    0.90
  10  -4  -2    6.50    0.70
  10  -4  -2    3.60    4.10
  10  -4  -2    9.00    1.10
 -10   4   2    7.00    0.70
 -10   4   2    5.70    0.60
 -10   4   2    5.00    0.80
 -10   4   2    7.00    0.90
   9  -4  -2    6.10    1.00
   9  -4  -2   10.20    3.50
   9  -4  -2    7.70    1.20
   9  -4  -2    9.30    1.00
   9  -4  -2   10.10    2.20
  -9   4   2    8.20    0.90
  -9   4   2    6.30    0.80
  -9   4   2    9.80    0.70
  -9   4   2    7.40    1.40
   8  -4  -2  621.74   35.70
   8  -4  -2  664.53   35.00
   8  -4  -2  710.73   34.90
   8  -4  -2  642.24   36.10
  -8   4   2  691.53   34.80
  -8   4   2  647.94   35.00
   7  -4  -2   54.09    4.30
   7  -4  -2   54.89    2.90
   7  -4  -2   50.19    3.10
  -7   4   2   48.50    3.00
   6  -4  -2    3.90    0.60
   6  -4  -2    6.00    1.70
   6  -4  -2    4.40    0.50
   5  -4  -2  135.39    7.10
   5  -4  -2  124.39    7.70
  -5   4   2  134.99    7.10
   4  -4  -2   42.90    3.20
   4  -4  -2   41.30    2.40
  -4   4   2   43.40    2.40
   3  -4  -2    1.50    0.90
   3  -4  -2    0.60    0.40
   3  -4  -2    0.40    0.30
  -3   4   2    0.40    0.30
   2  -4  -2   54.79    3.50
   2  -4  -2   55.19    3.00
   2  -4  -2   49.50    3.20
  -2   4   2   53.89    3.00
   1  -4  -2  379.16   19.30
   1  -4  -2  340.47   19.10
   0  -4  -2    1.20    0.80
   0  -4  -2    1.60    0.70
   0  -4  -2    1.70    0.40
   0   4   2    1.30    0.40
  -1  -4  -2   64.09    4.20
  -1  -4  -2   67.89    3.60
   1   4   2   65.29    3.70
  -2  -4  -2   19.80    2.00
  -2  -4  -2   20.80    1.30
  -2  -4  -2   19.60    1.60
   2   4   2   18.90    1.30
  -3  -4  -2    4.50    1.20
  -3  -4  -2    3.90    0.60
  -3  -4  -2    3.60    1.40
   3   4   2    3.30    0.60
  -4  -4  -2    2.60    1.90
  -4  -4  -2    1.50    0.90
  -4  -4  -2    3.90    0.60
   4   4   2    2.80    0.60
   4   4   2    3.30    0.50
  -5  -4  -2   58.09    5.20
  -5  -4  -2   76.59    4.90
  -5  -4  -2   63.89    3.40
  -5  -4  -2   59.99    3.70
   5   4   2   61.09    3.70
   5   4   2   61.19    3.50
  -6  -4  -2  131.19    6.80
  -6  -4  -2  118.59    7.20
  -6  -4  -2  127.89    9.30
  -6  -4  -2  127.99    7.10
  -6  -4  -2  118.99    7.90
   6   4   2  128.99    7.20
   6   4   2  132.49    6.90
   6   4   2  129.49    7.00
  -7  -4  -2    7.00    0.80
  -7  -4  -2    5.50    1.20
  -7  -4  -2    5.80    0.50
   7   4   2    6.00    0.70
   7   4   2    5.70    0.70
   7   4   2    4.50    1.30
  -8  -4  -2    2.30    0.80
  -8  -4  -2    2.80    0.40
  -8  -4  -2    4.10    0.80
   8   4   2    2.30    1.00
   8   4   2    3.20    0.50
   8   4   2    2.90    0.90
   8   4   2    3.00    0.60
   8   4   2   -0.20    3.20
  -9  -4  -2    1.20    0.80
  -9  -4  -2    0.40    0.20
   9   4   2    0.60    0.50
   9   4   2   -6.40    4.50
   9   4   2   -0.10    0.20
   9   4   2    0.40    0.70
 -10  -4  -2   13.60    1.60
 -10  -4  -2   10.60    1.30
  10   4   2   11.70    7.60
  10   4   2   11.00    1.10
  10   4   2   14.70    1.70
 -11  -4  -2    1.50    1.10
 -11  -4  -2    0.10    0.50
  11   4   2    1.10    1.00
  11   4   2    0.30    0.40
 -12  -4  -2    0.00    0.40
  12   4   2    0.30    0.40
 -13  -4  -2    0.00    0.30
  13   4   2    0.00    0.30
 -14  -4  -2    0.30    0.40
  14   4   2    0.50    0.30
  17  -5  -2    0.10    0.20
 -17   5   2    0.30    0.20
  16  -5  -2   -0.40    0.30
 -16   5   2    0.60    0.40
  15  -5  -2    0.50    0.50
 -15   5   2    1.00    0.60
  14  -5  -2    0.10    0.50
 -14   5   2    0.30    0.50
  13  -5  -2    5.70    1.10
  13  -5  -2    2.20    0.70
 -13   5   2    4.90    1.00
 -13   5   2    2.90    0.70
  12  -5  -2  147.59    8.20
  12  -5  -2  143.89    8.40
  12  -5  -2  169.68    8.70
 -12   5   2  145.79    8.40
 -12   5   2  150.18    8.50
  11  -5  -2    9.30    6.00
  11  -5  -2    0.20    0.80
  11  -5  -2    0.00    0.70
  11  -5  -2   -0.10    0.40
 -11   5   2    0.20    0.60
 -11   5   2   -0.20    0.60
  10  -5  -2    3.30    0.60
  10  -5  -2    3.00    0.80
  10  -5  -2    2.20    1.70
  10  -5  -2    3.00    0.70
  10  -5  -2   11.30    4.50
 -10   5   2    1.80    0.70
 -10   5   2    3.90    0.40
 -10   5   2    4.80    0.80
 -10   5   2    3.70    0.60
   9  -5  -2    0.70    0.70
   9  -5  -2    1.00    0.60
   9  -5  -2   -0.10    0.50
   9  -5  -2   -6.30    3.00
   9  -5  -2    0.40    0.80
  -9   5   2    0.90    0.50
  -9   5   2    0.80    0.60
  -9   5   2    0.70    0.30
  -9   5   2    1.00    0.50
   8  -5  -2   50.99    5.30
   8  -5  -2   52.99    3.90
   8  -5  -2   51.89    3.10
   8  -5  -2   54.19    3.30
   8  -5  -2   55.39    3.10
  -8   5   2   57.29    3.00
  -8   5   2   54.59    3.20
   7  -5  -2   11.30    0.90
   7  -5  -2   13.90    1.00
   7  -5  -2   11.90    2.50
   7  -5  -2   12.50    1.10
   7  -5  -2   16.90    2.50
  -7   5   2   13.20    1.10
  -7   5   2   12.00    0.80
   6  -5  -2  155.08    8.00
   6  -5  -2  139.69    8.00
   6  -5  -2  155.18    8.10
   6  -5  -2  140.99    8.50
   6  -5  -2  148.79    9.00
  -6   5   2  153.78    8.10
   5  -5  -2   38.90    3.50
   5  -5  -2   34.10    2.60
  -5   5   2   39.70    2.30
   4  -5  -2   29.50    1.80
   4  -5  -2   31.00    2.70
   4  -5  -2   27.60    2.10
  -4   5   2   29.70    1.80
   3  -5  -2  129.89    7.50
   3  -5  -2  126.89    6.90
  -3   5   2  127.39    6.90
   2  -5  -2  244.48   12.80
   2  -5  -2  240.18   13.30
   2  -5  -2  232.68   13.20
  -2   5   2  248.48   12.80
   1  -5  -2   46.80    2.50
   1  -5  -2   43.00    2.80
   1  -5  -2   44.50    3.10
  -1   5   2   42.80    2.50
   0  -5  -2    0.50    0.40
   0  -5  -2    0.10    0.90
   0  -5  -2    0.60    0.40
   0   5   2    1.00    0.40
  -1  -5  -2  336.37   17.40
  -1  -5  -2  325.07   17.80
   1   5   2  324.47   17.40
  -2  -5  -2    1.10    1.30
  -2  -5  -2    1.80    0.60
   2   5   2    1.20    0.50
  -3  -5  -2   65.59    3.70
  -3  -5  -2   66.29    4.20
  -3  -5  -2   60.19    3.50
  -3  -5  -2   67.99    4.70
   3   5   2   66.69    3.70
  -4  -5  -2   23.20    1.30
  -4  -5  -2   19.30    2.80
  -4  -5  -2   20.30    1.60
  -4  -5  -2   22.60    2.20
   4   5   2   22.10    1.60
   4   5   2   21.40    1.30
  -5  -5  -2   12.50    1.20
  -5  -5  -2    9.90    1.60
  -5  -5  -2   10.50    0.80
  -5  -5  -2   12.00    2.90
   5   5   2    9.60    0.80
   5   5   2   10.90    1.10
  -6  -5  -2    8.40    3.60
  -6  -5  -2   12.30    2.90
  -6  -5  -2   12.00    0.80
  -6  -5  -2   11.30    1.40
  -6  -5  -2   10.80    1.20
   6   5   2   11.70    1.30
   6   5   2   11.00    1.20
   6   5   2   12.10    0.90
  -7  -5  -2   11.80    0.80
  -7  -5  -2   13.80    1.20
  -7  -5  -2   10.30    1.20
   7   5   2   12.20    1.00
   7   5   2   13.30    1.40
   7   5   2   12.80    1.10
  -8  -5  -2    0.60    0.30
  -8  -5  -2    1.40    0.70
  -8  -5  -2    0.80    0.60
   8   5   2    0.00    0.40
   8   5   2    0.10    0.70
   8   5   2   -0.20    0.40
   8   5   2    1.00    1.70
   8   5   2   -1.80    3.90
  -9  -5  -2   10.80    2.20
   9   5   2    4.90    5.40
   9   5   2    8.20    1.00
 -10  -5  -2    0.70    0.60
 -10  -5  -2    0.00    0.80
  10   5   2    0.10    0.50
  10   5   2    1.10    0.90
 -11  -5  -2    0.20    0.50
  11   5   2    0.00    0.50
 -12  -5  -2    0.40    0.40
  12   5   2   -0.10    0.40
 -13  -5  -2   -0.30    0.30
  13   5   2    0.50    0.30
 -14  -5  -2    0.30    0.30
  14   5   2    0.00    0.20
  17  -6  -2   -0.30    0.20
 -17   6   2   -0.10    0.20
  16  -6  -2    1.60    0.50
 -16   6   2    1.00    0.50
  15  -6  -2    0.00    0.40
 -15   6   2    0.50    0.40
  14  -6  -2    5.10    0.90
 -14   6   2    5.80    0.90
  13  -6  -2    6.20    1.20
  13  -6  -2    4.30    0.80
 -13   6   2    2.50    0.70
 -13   6   2    5.60    1.10
  12  -6  -2  101.99    6.40
  12  -6  -2   95.29    5.40
  12  -6  -2   96.99    5.70
 -12   6   2   99.79    5.80
 -12   6   2   96.19    5.70
  11  -6  -2    2.90    0.90
  11  -6  -2   -5.50    6.20
  11  -6  -2    3.40    0.60
  11  -6  -2    2.60    0.90
 -11   6   2    3.00    0.80
 -11   6   2    2.70    0.70
  10  -6  -2   18.40    1.30
  10  -6  -2   19.10    1.60
  10  -6  -2   10.70    4.80
  10  -6  -2   18.80    1.60
  10  -6  -2   19.80    2.80
 -10   6   2   17.30    1.10
 -10   6   2   18.90    1.50
 -10   6   2   17.40    1.50
   9  -6  -2    6.50    1.00
   9  -6  -2    7.00    1.00
   9  -6  -2    7.30    3.90
   9  -6  -2    6.00    1.50
   9  -6  -2    7.00    0.70
  -9   6   2    8.90    1.00
  -9   6   2    9.50    0.90
  -9   6   2    6.60    0.60
  -9   6   2    5.40    0.90
   8  -6  -2   15.60    1.30
   8  -6  -2   12.40    1.70
   8  -6  -2   15.00    1.10
   8  -6  -2   14.50    1.10
   8  -6  -2   12.70    3.00
  -8   6   2   14.60    1.20
  -8   6   2   15.10    1.00
   7  -6  -2   11.30    1.00
   7  -6  -2    9.10    1.40
   7  -6  -2   11.00    2.50
   7  -6  -2   10.70    0.80
   7  -6  -2    9.30    0.90
  -7   6   2   10.10    1.00
  -7   6   2    9.00    0.70
   6  -6  -2   49.40    4.30
   6  -6  -2   53.99    3.10
   6  -6  -2   56.09    3.70
   6  -6  -2   51.59    3.00
   6  -6  -2   55.69    3.10
  -6   6   2   52.99    3.10
  -6   6   2   50.59    3.10
   5  -6  -2   35.90    3.30
   5  -6  -2   43.10    2.40
  -5   6   2   38.80    2.40
   4  -6  -2    7.50    0.70
   4  -6  -2    8.20    1.10
  -4   6   2    6.20    0.70
   3  -6  -2    5.60    1.20
   3  -6  -2    4.50    0.60
   3  -6  -2    3.60    1.40
  -3   6   2    3.70    0.60
   2  -6  -2   63.49    4.10
   2  -6  -2   69.39    4.40
   2  -6  -2   68.59    3.80
  -2   6   2   69.79    3.80
   1  -6  -2   53.69    3.50
   1  -6  -2   55.99    3.80
   1  -6  -2   58.39    3.20
  -1   6   2   55.59    3.20
   0  -6  -2    3.20    0.60
   0  -6  -2    5.10    1.20
   0  -6  -2    6.10    1.90
   0   6   2    3.80    0.60
  -1  -6  -2  340.57   18.40
  -1  -6  -2  337.57   17.90
  -1  -6  -2  330.37   18.10
  -2  -6  -2  149.59    8.10
  -2  -6  -2  150.68    8.80
   2   6   2  148.19    8.10
  -3  -6  -2   45.80    3.20
  -3  -6  -2   38.60    2.10
  -3  -6  -2   36.80    3.70
  -3  -6  -2   32.60    2.30
   3   6   2   36.40    2.10
   3   6   2   34.00    2.30
  -4  -6  -2    3.70    2.30
  -4  -6  -2    4.60    0.40
  -4  -6  -2    3.90    1.10
  -4  -6  -2    5.00    0.80
   4   6   2    4.70    0.80
   4   6   2    5.20    0.50
  -5  -6  -2    0.50    0.40
  -5  -6  -2   -0.70    0.80
  -5  -6  -2    0.30    0.50
  -5  -6  -2    0.60    2.80
  -5  -6  -2   -0.10    0.20
   5   6   2    0.30    0.30
   5   6   2    0.70    0.60
   5   6   2    0.20    0.30
  -6  -6  -2    4.80    0.90
  -6  -6  -2    6.20    0.80
  -6  -6  -2    6.20    3.70
  -6  -6  -2    5.10    0.50
  -6  -6  -2    5.20    1.60
   6   6   2    5.40    0.60
   6   6   2    4.70    1.00
   6   6   2    4.20    0.60
  -7  -6  -2   11.10    1.10
  -7  -6  -2   10.50    0.80
  -7  -6  -2   13.80    1.50
   7   6   2   10.50    1.40
   7   6   2   11.40    1.00
   7   6   2   10.40    1.00
  -8  -6  -2    2.60    0.90
  -8  -6  -2    3.50    0.80
   8   6   2    2.10    0.90
   8   6   2    2.50    0.60
   8   6   2    2.50    0.50
   8   6   2    5.10    4.60
  -9  -6  -2    0.20    0.80
   9   6   2    1.80    1.00
   9   6   2    0.60    0.50
 -10  -6  -2    4.60    0.80
 -10  -6  -2    7.70    1.50
  10   6   2    5.70    1.30
  10   6   2    3.10    0.70
 -11  -6  -2    0.30    0.50
  11   6   2    0.10    0.40
 -12  -6  -2   -0.80    0.40
  12   6   2    0.00    0.30
 -13  -6  -2    0.20    0.30
  13   6   2    0.30    0.30
 -14  -6  -2    0.10    0.30
  17  -7  -2   -0.20    0.20
 -17   7   2    0.10    0.20
  16  -7  -2    4.40    0.70
 -16   7   2    5.90    0.70
  15  -7  -2    0.00    0.40
 -15   7   2   -0.30    0.40
  14  -7  -2    0.60    0.60
 -14   7   2    0.70    0.60
  13  -7  -2    6.50    1.20
  13  -7  -2    4.90    0.90
 -13   7   2    6.70    1.20
 -13   7   2    5.80    1.00
  12  -7  -2   11.00    9.20
  11  -7  -2   29.80    7.30
  11  -7  -2   29.00    2.30
  11  -7  -2   29.80    2.20
  11  -7  -2   27.30    1.80
 -11   7   2   30.40    2.20
 -11   7   2   29.90    2.10
  10  -7  -2   51.59    2.90
  10  -7  -2   43.80    4.20
  10  -7  -2   50.79    6.60
  10  -7  -2   49.10    3.20
  10  -7  -2   55.99    3.20
 -10   7   2   50.09    3.20
 -10   7   2   49.50    2.80
 -10   7   2   49.80    3.10
   9  -7  -2    0.20    0.50
   9  -7  -2   -4.30    3.50
   9  -7  -2   -0.20    0.90
   9  -7  -2   -0.10    0.40
   9  -7  -2    0.70    0.90
  -9   7   2    0.10    0.50
  -9   7   2    0.20    0.30
  -9   7   2   -0.20    0.40
   8  -7  -2    9.30    1.00
   8  -7  -2    5.30    2.70
   8  -7  -2    6.70    0.70
   8  -7  -2   12.10    2.70
[truncated: 1,988,479 more chars]
