# Supplementary material for: Conformational entropy tuning in nonfused-ring electron acceptors for low-cost and record-efficiency organic solar cells
Source: Natl Sci Rev. 2026 Mar 19;13(9):nwag177. doi: 10.1093/nsr/nwag177 (PMC13221954; doi:10.1093/nsr/nwag177)
Supplement: nwag177_Supplemental_Files [file nwag177_supplemental_files.zip › 2416621.cif]

data_a
_audit_creation_date               2024-06-08
_audit_creation_method
;
Olex2 1.5
(compiled 2022.04.07 svn.rca3783a0 for OlexSys, GUI svn.r6498)
;
_shelx_SHELXL_version_number       '2019/3'
_audit_contact_author_address      ?
_audit_contact_author_email        ?
_audit_contact_author_name         ''
_audit_contact_author_phone        ?
_publ_contact_author_id_orcid      ?
_publ_section_references
;
Dolomanov, O.V., Bourhis, L.J., Gildea, R.J, Howard, J.A.K. & Puschmann, H.
 (2009), J. Appl. Cryst. 42, 339-341.

Sheldrick, G.M. (2015). Acta Cryst. A71, 3-8.

Sheldrick, G.M. (2015). Acta Cryst. C71, 3-8.
;
_chemical_name_common              ?
_chemical_name_systematic          ?
_chemical_formula_moiety           'C92 H78 F4 N6 O2 S4 Se2'
_chemical_formula_sum              'C92 H78 F4 N6 O2 S4 Se2'
_chemical_formula_weight           1661.76
_chemical_melting_point            ?
loop_
  _atom_type_symbol
  _atom_type_description
  _atom_type_scat_dispersion_real
  _atom_type_scat_dispersion_imag
  _atom_type_scat_source
 'C' 'C' 0.0033 0.0016 'International Tables Vol C Tables 4.2.6.8 and 6.1.1.4'
 'H' 'H' 0.0000 0.0000 'International Tables Vol C Tables 4.2.6.8 and 6.1.1.4'
 'F' 'F' 0.0171 0.0103 'International Tables Vol C Tables 4.2.6.8 and 6.1.1.4'
 'N' 'N' 0.0061 0.0033 'International Tables Vol C Tables 4.2.6.8 and 6.1.1.4'
 'O' 'O' 0.0106 0.0060 'International Tables Vol C Tables 4.2.6.8 and 6.1.1.4'
 'S' 'S' 0.1246 0.1234 'International Tables Vol C Tables 4.2.6.8 and 6.1.1.4'
 'Se' 'Se' -0.0929 2.2259
 'International Tables Vol C Tables 4.2.6.8 and 6.1.1.4'

_shelx_space_group_comment
;
The symmetry employed for this shelxl refinement is uniquely defined
by the following loop, which should always be used as a source of
symmetry information in preference to the above space-group names.
They are only intended as comments.
;
_space_group_crystal_system        'monoclinic'
_space_group_IT_number             14
_space_group_name_H-M_alt          'P 1 21/c 1'
_space_group_name_Hall             '-P 2ybc'
loop_
  _space_group_symop_operation_xyz
 'x, y, z'
 '-x, y+1/2, -z+1/2'
 '-x, -y, -z'
 'x, -y-1/2, z-1/2'

_cell_length_a                     14.7729(11)
_cell_length_b                     38.061(2)
_cell_length_c                     7.8070(5)
_cell_angle_alpha                  90
_cell_angle_beta                   97.277(3)
_cell_angle_gamma                  90
_cell_volume                       4354.3(5)
_cell_formula_units_Z              2
_cell_measurement_reflns_used      9987
_cell_measurement_temperature      223.00
_cell_measurement_theta_max        25.54
_cell_measurement_theta_min        2.68
_shelx_estimated_absorpt_T_max     0.924
_shelx_estimated_absorpt_T_min     0.889
_exptl_absorpt_coefficient_mu      1.003
_exptl_absorpt_correction_T_max    0.7453
_exptl_absorpt_correction_T_min    0.6593
_exptl_absorpt_correction_type     multi-scan
_exptl_absorpt_process_details
;
SADABS-2016/2 (Bruker,2016/2) was used for absorption correction.
wR2(int) was 0.1542 before and 0.0753 after correction.
The Ratio of minimum to maximum transmission is 0.8846.
The \l/2 correction factor is Not present.
;
_exptl_absorpt_special_details     ?
_exptl_crystal_colour              ?
_exptl_crystal_density_diffrn      1.267
_exptl_crystal_density_meas        ?
_exptl_crystal_density_method      ?
_exptl_crystal_description         block
_exptl_crystal_F_000               1712
_exptl_crystal_size_max            0.12
_exptl_crystal_size_mid            0.1
_exptl_crystal_size_min            0.08
_exptl_transmission_factor_max     ?
_exptl_transmission_factor_min     ?
_diffrn_reflns_av_R_equivalents    0.0469
_diffrn_reflns_av_unetI/netI       0.0375
_diffrn_reflns_Laue_measured_fraction_full  0.992
_diffrn_reflns_Laue_measured_fraction_max  0.991
_diffrn_reflns_limit_h_max         18
_diffrn_reflns_limit_h_min         -18
_diffrn_reflns_limit_k_max         46
_diffrn_reflns_limit_k_min         -46
_diffrn_reflns_limit_l_max         9
_diffrn_reflns_limit_l_min         -9
_diffrn_reflns_number              40484
_diffrn_reflns_point_group_measured_fraction_full  0.992
_diffrn_reflns_point_group_measured_fraction_max  0.991
_diffrn_reflns_theta_full          25.242
_diffrn_reflns_theta_max           25.701
_diffrn_reflns_theta_min           2.140
_diffrn_ambient_temperature        223.00
_diffrn_detector                   CPAD
_diffrn_detector_area_resol_mean   7.41
_diffrn_detector_type              'Bruker PHOTON II'
_diffrn_measured_fraction_theta_full  0.992
_diffrn_measured_fraction_theta_max  0.991
_diffrn_measurement_device         'four-circle diffractometer'
_diffrn_measurement_device_type    'Bruker D8 VENTURE TXS PHOTON II'
_diffrn_measurement_method         '\w and \f shutterless scans'
_diffrn_measurement_specimen_support  'nylon loop'
_diffrn_radiation_monochromator    'Helios Multi-layer Optic'
_diffrn_radiation_probe            X-ray
_diffrn_radiation_type             MoK\a
_diffrn_radiation_wavelength       0.71073
_diffrn_source                     TXS
_diffrn_source_current             1.4
_diffrn_source_power               0.07
_diffrn_source_type                'Rotaing Anode'
_diffrn_source_voltage             50.0
_diffrn_standards_number           0
_reflns_Friedel_coverage           0.000
_reflns_Friedel_fraction_full      .
_reflns_Friedel_fraction_max       .
_reflns_number_gt                  6432
_reflns_number_total               8225
_reflns_special_details
;
 Reflections were merged by SHELXL according to the crystal
 class for the calculation of statistics and refinement.
 
 _reflns_Friedel_fraction is defined as the number of unique
 Friedel pairs measured divided by the number that would be
 possible theoretically, ignoring centric projections and
 systematic absences.
;
_reflns_threshold_expression       'I > 2\s(I)'
_computing_cell_refinement         'SAINT V8.40B (Bruker, 2019)'
_computing_data_collection         'APEX5 V2023.9-2 (Bruker, 2023)'
_computing_data_reduction          'SAINT V8.40B (Bruker, 2019)'
_computing_molecular_graphics      'Olex2 1.5 (Dolomanov et al., 2009)'
_computing_publication_material    'Olex2 1.5 (Dolomanov et al., 2009)'
_computing_structure_refinement    'SHELXL 2019/3 (Sheldrick, 2015)'
_computing_structure_solution      'SHELXT 2018/2 (Sheldrick, 2018)'
_refine_diff_density_max           0.745
_refine_diff_density_min           -0.702
_refine_diff_density_rms           0.083
_refine_ls_extinction_coef         .
_refine_ls_extinction_method       none
_refine_ls_goodness_of_fit_ref     1.038
_refine_ls_hydrogen_treatment      constr
_refine_ls_matrix_type             full
_refine_ls_number_parameters       528
_refine_ls_number_reflns           8225
_refine_ls_number_restraints       63
_refine_ls_R_factor_all            0.0730
_refine_ls_R_factor_gt             0.0566
_refine_ls_restrained_S_all        1.060
_refine_ls_shift/su_max            0.002
_refine_ls_shift/su_mean           0.000
_refine_ls_structure_factor_coef   Fsqd
_refine_ls_weighting_details      
 'w=1/[\s^2^(Fo^2^)+(0.1327P)^2^+1.4995P] where P=(Fo^2^+2Fc^2^)/3'
_refine_ls_weighting_scheme        calc
_refine_ls_wR_factor_gt            0.1760
_refine_ls_wR_factor_ref           0.1907
_refine_special_details            ?
_olex2_refinement_description
;
1. Fixed Uiso
 At 1.2 times of:
  All C(H) groups, All C(H,H) groups, All C(H,H,H,H) groups
 At 1.5 times of:
  All C(H,H,H) groups
2. Restrained distances
 C22-C23 = C22-C21 = C20-C19 = C17-C18 = C19-C18 = C17-C16 = C16-C15
 1.5 with sigma of 0.01
 C20-C21A = C22A-C21A = C23A-C22A
 1.5 with sigma of 0.01
 C21-C20
 1.5 with sigma of 0.01
 C20-C22 = C21-C23
 2.5 with sigma of 0.01
 C20-C22A = C21A-C23A
 2.5 with sigma of 0.01
3. Uiso/Uaniso restraints and constraints
C19 \\sim C20 \\sim C21 \\sim C21A \\sim C22 \\sim C22A \\sim C23 \\sim C23A:
within 2A with sigma of 0.01 and sigma for terminal atoms of 0.02 within 2A
C18 \\sim C19: within 2A with sigma of 0.01 and sigma for terminal atoms of
0.02 within 2A
4. Others
 Sof(H20C)=Sof(H20D)=Sof(C21A)=Sof(H21C)=Sof(H21D)=Sof(C22A)=Sof(H22C)=
 Sof(H22D)=Sof(C23A)=Sof(H23D)=Sof(H23E)=Sof(H23F)=1-FVAR(1)
 Sof(H20A)=Sof(H20B)=Sof(C21)=Sof(H21A)=Sof(H21B)=Sof(C22)=Sof(H22A)=Sof(H22B)=
 Sof(C23)=Sof(H23A)=Sof(H23B)=Sof(H23C)=FVAR(1)
5.a Secondary CH2 refined with riding coordinates:
 C16(H16A,H16B), C17(H17A,H17B), C18(H18A,H18B), C19(H19A,H19B), C20(H20A,
 H20B), C20(H20C,H20D), C21(H21A,H21B), C21A(H21C,H21D), C22(H22A,H22B),
 C22A(H22C,H22D), C37(H37A,H37B), C45(H45A,H45B)
5.b Aromatic/amide H refined with riding coordinates:
 C3(H3), C6(H6), C13(H13), C26(H26), C32(H32), C33(H33), C35(H35), C36(H36),
 C40(H40), C41(H41), C43(H43), C44(H44)
5.c Idealised Me refined as rotating group:
 C23(H23A,H23B,H23C), C23A(H23D,H23E,H23F), C38(H38A,H38B,H38C), C46(H46A,H46B,
 H46C)
;
_atom_sites_solution_hydrogens     geom
_atom_sites_solution_primary       dual
_atom_sites_solution_secondary     ?
loop_
  _atom_site_label
  _atom_site_type_symbol
  _atom_site_fract_x
  _atom_site_fract_y
  _atom_site_fract_z
  _atom_site_U_iso_or_equiv
  _atom_site_adp_type
  _atom_site_occupancy
  _atom_site_site_symmetry_order
  _atom_site_calc_flag
  _atom_site_refinement_flags_posn
  _atom_site_refinement_flags_adp
  _atom_site_refinement_flags_occupancy
  _atom_site_disorder_assembly
  _atom_site_disorder_group
 Se1 Se 0.29130(2) 0.59602(2) 0.25045(5) 0.04318(16) Uani 1 1 d . . . . .
 S1 S 0.42782(6) 0.69413(2) 0.37794(13) 0.0461(2) Uani 1 1 d . . . . .
 S2 S 0.45163(6) 0.44926(2) 0.44848(11) 0.0386(2) Uani 1 1 d . . . . .
 F1 F 0.5262(2) 0.89984(7) 0.5239(4) 0.0825(9) Uani 1 1 d . . . . .
 F2 F 0.3790(2) 0.92676(6) 0.3430(4) 0.0770(8) Uani 1 1 d . . . . .
 O1 O 0.4676(2) 0.76281(8) 0.4248(5) 0.0730(9) Uani 1 1 d . . . . .
 N1 N 0.1077(4) 0.86803(12) 0.0431(7) 0.0928(15) Uani 1 1 d . . . . .
 N2 N 0.0934(3) 0.75907(12) -0.0462(7) 0.0924(15) Uani 1 1 d . . . . .
 N3 N 0.31002(18) 0.51769(7) 0.3085(4) 0.0377(6) Uani 1 1 d . . . . .
 C1 C 0.3870(3) 0.89156(10) 0.3489(6) 0.0585(11) Uani 1 1 d . . . . .
 C2 C 0.4638(3) 0.87762(11) 0.4418(6) 0.0615(11) Uani 1 1 d . . . . .
 C3 C 0.4776(3) 0.84185(11) 0.4530(6) 0.0592(10) Uani 1 1 d . . . . .
 H3 H 0.530211 0.832162 0.515751 0.071 Uiso 1 1 calc R U . . .
 C4 C 0.4100(3) 0.82100(10) 0.3671(5) 0.0514(9) Uani 1 1 d . . . . .
 C5 C 0.3322(3) 0.83455(10) 0.2727(5) 0.0494(9) Uani 1 1 d . . . . .
 C6 C 0.3205(3) 0.87129(10) 0.2644(5) 0.0567(10) Uani 1 1 d . . . . .
 H6 H 0.268244 0.881372 0.202376 0.068 Uiso 1 1 calc R U . . .
 C7 C 0.4078(3) 0.78244(10) 0.3575(5) 0.0527(9) Uani 1 1 d . . . . .
 C8 C 0.3228(3) 0.77267(10) 0.2529(5) 0.0470(8) Uani 1 1 d . . . . .
 C9 C 0.2737(3) 0.80532(10) 0.1996(5) 0.0490(9) Uani 1 1 d . . . . .
 C10 C 0.1909(3) 0.80911(10) 0.1023(5) 0.0530(9) Uani 1 1 d . . . . .
 C11 C 0.1470(3) 0.84218(12) 0.0698(6) 0.0650(12) Uani 1 1 d . . . . .
 C12 C 0.1371(3) 0.78084(12) 0.0240(6) 0.0653(12) Uani 1 1 d . . . . .
 C13 C 0.2900(3) 0.73931(10) 0.2148(5) 0.0462(9) Uani 1 1 d . . . . .
 H13 H 0.232545 0.739241 0.147374 0.055 Uiso 1 1 calc R U . . .
 C14 C 0.3240(3) 0.70503(9) 0.2553(5) 0.0428(8) Uani 1 1 d . . . . .
 C15 C 0.2710(2) 0.67504(9) 0.2026(5) 0.0424(8) Uani 1 1 d D . . . .
 C16 C 0.1791(3) 0.67715(12) 0.0985(7) 0.0695(13) Uani 1 1 d D . . . .
 H16A H 0.145040 0.695710 0.149271 0.083 Uiso 1 1 calc R U . . .
 H16B H 0.188296 0.685064 -0.017514 0.083 Uiso 1 1 calc R U . . .
 C17 C 0.1207(4) 0.6463(2) 0.0783(10) 0.131(3) Uani 1 1 d D . . . .
 H17A H 0.114872 0.636377 0.192191 0.157 Uiso 1 1 calc R U . . .
 H17B H 0.148714 0.628476 0.011258 0.157 Uiso 1 1 calc R U . . .
 C18 C 0.0253(4) 0.6555(3) -0.0139(12) 0.154(3) Uani 1 1 d D U . . .
 H18A H 0.032327 0.674515 -0.096098 0.185 Uiso 1 1 calc R U . . .
 H18B H 0.001911 0.635010 -0.081159 0.185 Uiso 1 1 calc R U . . .
 C19 C -0.0446(7) 0.6665(4) 0.0953(16) 0.222(4) Uani 1 1 d D U . . .
 H19A H -0.016803 0.684824 0.173060 0.267 Uiso 1 1 calc R U . . .
 H19B H -0.055485 0.646314 0.167778 0.267 Uiso 1 1 calc R U . . .
 C20 C -0.1357(7) 0.6799(4) 0.0205(18) 0.255(4) Uani 1 1 d D U . . .
 H20A H -0.173374 0.660478 -0.031532 0.306 Uiso 0.465(6) 1 calc R U P A 1
 H20B H -0.129037 0.697282 -0.069412 0.306 Uiso 0.465(6) 1 calc R U P A 1
 H20C H -0.133776 0.705580 0.018145 0.306 Uiso 0.535(6) 1 calc R U P A 2
 H20D H -0.180730 0.672959 0.096322 0.306 Uiso 0.535(6) 1 calc R U P A 2
 C21 C -0.1817(12) 0.6969(9) 0.168(3) 0.241(6) Uani 0.465(6) 1 d D U P A 1
 H21A H -0.176836 0.680812 0.267240 0.289 Uiso 0.465(6) 1 calc R U P A 1
 H21B H -0.149437 0.718593 0.205557 0.289 Uiso 0.465(6) 1 calc R U P A 1
 C21A C -0.1675(9) 0.6666(7) -0.161(3) 0.252(6) Uani 0.535(6) 1 d D U P A 2
 H21C H -0.129450 0.677065 -0.241409 0.302 Uiso 0.535(6) 1 calc R U P A 2
 H21D H -0.159494 0.641044 -0.163892 0.302 Uiso 0.535(6) 1 calc R U P A 2
 C22 C -0.2794(11) 0.7049(8) 0.113(3) 0.237(7) Uani 0.465(6) 1 d D U P A 1
 H22A H -0.283038 0.719835 0.009733 0.284 Uiso 0.465(6) 1 calc R U P A 1
 H22B H -0.310647 0.682833 0.078232 0.284 Uiso 0.465(6) 1 calc R U P A 1
 C22A C -0.2666(12) 0.6755(5) -0.219(3) 0.240(7) Uani 0.535(6) 1 d D U P A 2
 H22C H -0.295162 0.682967 -0.118131 0.288 Uiso 0.535(6) 1 calc R U P A 2
 H22D H -0.269402 0.695230 -0.299598 0.288 Uiso 0.535(6) 1 calc R U P A 2
 C23 C -0.3305(11) 0.7225(6) 0.240(3) 0.179(8) Uani 0.465(6) 1 d D U P A 1
 H23A H -0.392108 0.727592 0.187616 0.268 Uiso 0.465(6) 1 calc R U P A 1
 H23B H -0.300047 0.744284 0.278124 0.268 Uiso 0.465(6) 1 calc R U P A 1
 H23C H -0.332690 0.707209 0.339162 0.268 Uiso 0.465(6) 1 calc R U P A 1
 C23A C -0.3198(8) 0.6453(5) -0.304(2) 0.151(6) Uani 0.535(6) 1 d D U P A 2
 H23D H -0.346749 0.652211 -0.418815 0.226 Uiso 0.535(6) 1 calc R U P A 2
 H23E H -0.367650 0.638663 -0.236035 0.226 Uiso 0.535(6) 1 calc R U P A 2
 H23F H -0.279313 0.625457 -0.312474 0.226 Uiso 0.535(6) 1 calc R U P A 2
 C24 C 0.3175(2) 0.64435(9) 0.2632(4) 0.0400(7) Uani 1 1 d . . . . .
 C25 C 0.4017(2) 0.65014(9) 0.3588(5) 0.0414(8) Uani 1 1 d . . . . .
 C26 C 0.4506(2) 0.62025(9) 0.4235(5) 0.0410(8) Uani 1 1 d . . . . .
 H26 H 0.508459 0.621513 0.489033 0.049 Uiso 1 1 calc R U . . .
 C27 C 0.4066(2) 0.58925(9) 0.3827(4) 0.0375(7) Uani 1 1 d . . . . .
 C28 C 0.4404(2) 0.55475(9) 0.4302(4) 0.0362(7) Uani 1 1 d . . . . .
 C29 C 0.3999(2) 0.52244(8) 0.3930(4) 0.0340(7) Uani 1 1 d . . . . .
 C30 C 0.4585(2) 0.49449(8) 0.4562(4) 0.0352(7) Uani 1 1 d . . . . .
 C31 C 0.2369(2) 0.52376(8) 0.4094(4) 0.0385(7) Uani 1 1 d . . . . .
 C32 C 0.2514(2) 0.52424(10) 0.5861(5) 0.0481(9) Uani 1 1 d . . . . .
 H32 H 0.309558 0.519104 0.644406 0.058 Uiso 1 1 calc R U . . .
 C33 C 0.1794(3) 0.53240(13) 0.6794(6) 0.0610(11) Uani 1 1 d . . . . .
 H33 H 0.189810 0.532956 0.800693 0.073 Uiso 1 1 calc R U . . .
 C34 C 0.0932(3) 0.53965(12) 0.5964(6) 0.0589(11) Uani 1 1 d . . . . .
 C35 C 0.0796(3) 0.53847(12) 0.4211(6) 0.0606(11) Uani 1 1 d . . . . .
 H35 H 0.020942 0.542818 0.363390 0.073 Uiso 1 1 calc R U . . .
 C36 C 0.1496(2) 0.53105(11) 0.3257(5) 0.0502(9) Uani 1 1 d . . . . .
 H36 H 0.138646 0.530899 0.204466 0.060 Uiso 1 1 calc R U . . .
 C37 C 0.0136(3) 0.55009(16) 0.6928(7) 0.0827(16) Uani 1 1 d . . . . .
 H37A H -0.004751 0.574052 0.658055 0.099 Uiso 1 1 calc R U . . .
 H37B H -0.038012 0.534630 0.653967 0.099 Uiso 1 1 calc R U . . .
 C38 C 0.0283(4) 0.5490(3) 0.8746(8) 0.140(4) Uani 1 1 d . . . . .
 H38A H 0.050212 0.525863 0.912008 0.210 Uiso 1 1 calc R U . . .
 H38B H -0.028558 0.553820 0.920121 0.210 Uiso 1 1 calc R U . . .
 H38C H 0.073315 0.566518 0.916795 0.210 Uiso 1 1 calc R U . . .
 C39 C 0.3006(2) 0.49229(9) 0.1732(4) 0.0379(7) Uani 1 1 d . . . . .
 C40 C 0.2363(3) 0.46584(11) 0.1664(5) 0.0525(9) Uani 1 1 d . . . . .
 H40 H 0.196773 0.464453 0.251499 0.063 Uiso 1 1 calc R U . . .
 C41 C 0.2301(3) 0.44119(11) 0.0335(6) 0.0600(11) Uani 1 1 d . . . . .
 H41 H 0.185316 0.423546 0.028986 0.072 Uiso 1 1 calc R U . . .
 C42 C 0.2887(3) 0.44214(11) -0.0927(5) 0.0522(9) Uani 1 1 d . . . . .
 C43 C 0.3533(3) 0.46814(11) -0.0818(5) 0.0497(9) Uani 1 1 d . . . . .
 H43 H 0.394398 0.468982 -0.164297 0.060 Uiso 1 1 calc R U . . .
 C44 C 0.3596(2) 0.49336(9) 0.0484(5) 0.0434(8) Uani 1 1 d . . . . .
 H44 H 0.403946 0.511149 0.051738 0.052 Uiso 1 1 calc R U . . .
 C45 C 0.2776(3) 0.41569(15) -0.2380(6) 0.0705(13) Uani 1 1 d . . . . .
 H45A H 0.273520 0.392067 -0.189570 0.085 Uiso 1 1 calc R U . . .
 H45B H 0.331548 0.416424 -0.299066 0.085 Uiso 1 1 calc R U . . .
 C46 C 0.1930(5) 0.4227(2) -0.3654(8) 0.114(2) Uani 1 1 d . . . . .
 H46A H 0.203454 0.414780 -0.479401 0.170 Uiso 1 1 calc R U . . .
 H46B H 0.180052 0.447689 -0.368838 0.170 Uiso 1 1 calc R U . . .
 H46C H 0.141550 0.410099 -0.329483 0.170 Uiso 1 1 calc R U . . .

loop_
  _atom_site_aniso_label
  _atom_site_aniso_U_11
  _atom_site_aniso_U_22
  _atom_site_aniso_U_33
  _atom_site_aniso_U_23
  _atom_site_aniso_U_13
  _atom_site_aniso_U_12
 Se1 0.0417(2) 0.0269(2) 0.0586(3) 0.00209(14) -0.00283(16) 0.00068(13)
 S1 0.0501(5) 0.0253(4) 0.0608(6) 0.0011(4) -0.0014(4) 0.0006(4)
 S2 0.0344(4) 0.0248(4) 0.0551(5) -0.0007(3) 0.0003(3) -0.0006(3)
 F1 0.088(2) 0.0439(15) 0.114(2) -0.0079(14) 0.0064(18) -0.0201(13)
 F2 0.109(2) 0.0286(12) 0.0937(19) 0.0052(12) 0.0159(16) -0.0025(13)
 O1 0.0609(19) 0.0369(16) 0.115(3) 0.0012(16) -0.0122(17) 0.0040(14)
 N1 0.107(4) 0.051(3) 0.115(4) 0.007(2) -0.007(3) 0.030(2)
 N2 0.096(3) 0.051(3) 0.118(4) 0.008(3) -0.035(3) 0.008(2)
 N3 0.0307(14) 0.0338(15) 0.0481(15) -0.0024(13) 0.0023(11) 0.0019(11)
 C1 0.087(3) 0.0260(19) 0.065(2) 0.0036(18) 0.021(2) -0.005(2)
 C2 0.071(3) 0.037(2) 0.079(3) 0.000(2) 0.018(2) -0.014(2)
 C3 0.061(3) 0.041(2) 0.077(3) -0.002(2) 0.009(2) -0.0038(19)
 C4 0.062(2) 0.032(2) 0.063(2) 0.0010(17) 0.0180(19) 0.0019(17)
 C5 0.063(2) 0.0334(19) 0.054(2) 0.0075(17) 0.0169(18) 0.0053(17)
 C6 0.076(3) 0.033(2) 0.063(2) 0.0086(18) 0.015(2) 0.0048(19)
 C7 0.061(2) 0.0308(19) 0.066(2) 0.0055(17) 0.0102(19) 0.0040(17)
 C8 0.058(2) 0.0317(19) 0.053(2) 0.0040(16) 0.0099(17) 0.0044(16)
 C9 0.066(2) 0.0291(19) 0.053(2) 0.0062(16) 0.0137(18) 0.0071(17)
 C10 0.066(3) 0.035(2) 0.056(2) 0.0076(17) 0.0038(19) 0.0101(18)
 C11 0.075(3) 0.044(2) 0.072(3) 0.002(2) -0.001(2) 0.012(2)
 C12 0.068(3) 0.046(3) 0.077(3) 0.014(2) -0.009(2) 0.012(2)
 C13 0.056(2) 0.0316(19) 0.050(2) 0.0082(15) 0.0052(16) 0.0051(15)
 C14 0.048(2) 0.0290(18) 0.051(2) 0.0032(15) 0.0068(15) 0.0023(15)
 C15 0.0448(19) 0.0299(18) 0.0521(19) 0.0039(15) 0.0052(15) 0.0034(14)
 C16 0.052(2) 0.054(3) 0.096(3) 0.027(2) -0.016(2) -0.002(2)
 C17 0.081(4) 0.168(8) 0.129(6) 0.051(5) -0.044(4) -0.045(5)
 C18 0.055(3) 0.208(8) 0.189(8) -0.045(6) -0.028(4) -0.003(5)
 C19 0.131(6) 0.270(9) 0.257(9) -0.037(8) -0.005(7) 0.028(7)
 C20 0.166(7) 0.303(10) 0.288(10) -0.054(8) -0.003(7) 0.016(8)
 C21 0.159(10) 0.287(12) 0.272(12) -0.073(11) 0.012(10) 0.010(10)
 C21A 0.163(9) 0.304(12) 0.278(12) -0.054(11) -0.013(10) 0.009(10)
 C22 0.155(11) 0.281(14) 0.267(14) -0.066(13) 0.000(12) -0.005(12)
 C22A 0.146(10) 0.295(14) 0.269(13) -0.042(12) -0.008(11) 0.016(11)
 C23 0.097(11) 0.241(19) 0.202(17) -0.083(15) 0.035(11) -0.027(13)
 C23A 0.061(7) 0.225(16) 0.166(12) -0.075(11) 0.009(7) -0.045(9)
 C24 0.0443(18) 0.0283(17) 0.0473(18) 0.0012(14) 0.0057(15) 0.0030(14)
 C25 0.047(2) 0.0278(17) 0.0487(19) 0.0010(15) 0.0051(15) 0.0017(14)
 C26 0.0399(18) 0.0301(18) 0.0514(19) -0.0022(15) -0.0012(15) 0.0008(14)
 C27 0.0382(18) 0.0288(17) 0.0454(18) 0.0013(14) 0.0052(14) 0.0035(13)
 C28 0.0332(16) 0.0282(17) 0.0470(18) 0.0003(14) 0.0038(13) 0.0040(13)
 C29 0.0315(16) 0.0273(16) 0.0429(17) 0.0013(13) 0.0031(13) 0.0029(12)
 C30 0.0328(16) 0.0265(16) 0.0465(18) -0.0001(14) 0.0055(13) 0.0005(12)
 C31 0.0348(17) 0.0271(16) 0.0536(19) -0.0002(14) 0.0058(14) 0.0008(13)
 C32 0.0382(19) 0.052(2) 0.053(2) -0.0017(17) 0.0040(15) 0.0017(16)
 C33 0.049(2) 0.072(3) 0.064(2) -0.016(2) 0.0155(19) -0.005(2)
 C34 0.040(2) 0.053(2) 0.086(3) -0.021(2) 0.0167(19) -0.0087(18)
 C35 0.0322(19) 0.058(3) 0.091(3) -0.018(2) 0.0037(19) 0.0053(17)
 C36 0.0360(19) 0.051(2) 0.062(2) -0.0020(18) 0.0006(16) 0.0027(16)
 C37 0.050(3) 0.100(4) 0.103(4) -0.031(3) 0.028(3) -0.011(3)
 C38 0.062(4) 0.272(12) 0.089(4) -0.031(5) 0.024(3) 0.024(5)
 C39 0.0347(17) 0.0345(18) 0.0427(17) -0.0036(14) -0.0021(13) 0.0032(13)
 C40 0.050(2) 0.045(2) 0.064(2) -0.0085(19) 0.0147(18) -0.0073(17)
 C41 0.056(2) 0.052(2) 0.073(3) -0.019(2) 0.010(2) -0.0165(19)
 C42 0.052(2) 0.049(2) 0.054(2) -0.0103(18) 0.0013(17) 0.0017(18)
 C43 0.047(2) 0.056(2) 0.047(2) 0.0021(18) 0.0092(16) 0.0075(17)
 C44 0.0418(19) 0.0361(19) 0.0516(19) 0.0040(16) 0.0033(15) -0.0014(14)
 C45 0.073(3) 0.069(3) 0.070(3) -0.024(2) 0.012(2) -0.004(2)
 C46 0.134(6) 0.117(6) 0.080(4) -0.040(4) -0.025(4) -0.001(5)

_geom_special_details
;
 All esds (except the esd in the dihedral angle between two l.s. planes)
 are estimated using the full covariance matrix.  The cell esds are taken
 into account individually in the estimation of esds in distances, angles
 and torsion angles; correlations between esds in cell parameters are only
 used when they are defined by crystal symmetry.  An approximate (isotropic)
 treatment of cell esds is used for estimating esds involving l.s. planes.
;
loop_
  _geom_bond_atom_site_label_1
  _geom_bond_atom_site_label_2
  _geom_bond_distance
  _geom_bond_site_symmetry_2
  _geom_bond_publ_flag
 Se1 C24 1.880(3) . ?
 Se1 C27 1.895(3) . ?
 S1 C14 1.753(4) . ?
 S1 C25 1.720(4) . ?
 S2 C28 1.756(3) 3_666 ?
 S2 C30 1.725(3) . ?
 F1 C2 1.352(5) . ?
 F2 C1 1.345(5) . ?
 O1 C7 1.223(5) . ?
 N1 C11 1.148(6) . ?
 N2 C12 1.146(6) . ?
 N3 C29 1.418(4) . ?
 N3 C31 1.434(4) . ?
 N3 C39 1.426(4) . ?
 C1 C2 1.372(7) . ?
 C1 C6 1.353(6) . ?
 C2 C3 1.378(6) . ?
 C3 H3 0.9400 . ?
 C3 C4 1.381(6) . ?
 C4 C5 1.383(6) . ?
 C4 C7 1.470(5) . ?
 C5 C6 1.409(5) . ?
 C5 C9 1.478(6) . ?
 C6 H6 0.9400 . ?
 C7 C8 1.458(6) . ?
 C8 C9 1.472(5) . ?
 C8 C13 1.378(5) . ?
 C9 C10 1.363(6) . ?
 C10 C11 1.424(6) . ?
 C10 C12 1.428(7) . ?
 C13 H13 0.9400 . ?
 C13 C14 1.419(5) . ?
 C14 C15 1.415(5) . ?
 C15 C16 1.493(5) . ?
 C15 C24 1.406(5) . ?
 C16 H16A 0.9800 . ?
 C16 H16B 0.9800 . ?
 C16 C17 1.454(6) . ?
 C17 H17A 0.9800 . ?
 C17 H17B 0.9800 . ?
 C17 C18 1.539(7) . ?
 C18 H18A 0.9800 . ?
 C18 H18B 0.9800 . ?
 C18 C19 1.481(8) . ?
 C19 H19A 0.9800 . ?
 C19 H19B 0.9800 . ?
 C19 C20 1.487(8) . ?
 C20 H20A 0.9800 . ?
 C20 H20B 0.9800 . ?
 C20 H20C 0.9800 . ?
 C20 H20D 0.9800 . ?
 C20 C21 1.553(10) . ?
 C20 C21A 1.520(10) . ?
 C21 H21A 0.9800 . ?
 C21 H21B 0.9800 . ?
 C21 C22 1.486(10) . ?
 C21A H21C 0.9800 . ?
 C21A H21D 0.9800 . ?
 C21A C22A 1.514(10) . ?
 C22 H22A 0.9800 . ?
 C22 H22B 0.9800 . ?
 C22 C23 1.485(9) . ?
 C22A H22C 0.9800 . ?
 C22A H22D 0.9800 . ?
 C22A C23A 1.499(10) . ?
 C23 H23A 0.9700 . ?
 C23 H23B 0.9700 . ?
 C23 H23C 0.9700 . ?
 C23A H23D 0.9700 . ?
 C23A H23E 0.9700 . ?
 C23A H23F 0.9700 . ?
 C24 C25 1.386(5) . ?
 C25 C26 1.406(5) . ?
 C26 H26 0.9400 . ?
 C26 C27 1.365(5) . ?
 C27 C28 1.436(5) . ?
 C28 C29 1.382(5) . ?
 C29 C30 1.419(4) . ?
 C30 C30 1.392(6) 3_666 ?
 C31 C32 1.369(5) . ?
 C31 C36 1.397(5) . ?
 C32 H32 0.9400 . ?
 C32 C33 1.399(5) . ?
 C33 H33 0.9400 . ?
 C33 C34 1.382(6) . ?
 C34 C35 1.358(6) . ?
 C34 C37 1.527(6) . ?
 C35 H35 0.9400 . ?
 C35 C36 1.378(6) . ?
 C36 H36 0.9400 . ?
 C37 H37A 0.9800 . ?
 C37 H37B 0.9800 . ?
 C37 C38 1.409(8) . ?
 C38 H38A 0.9700 . ?
 C38 H38B 0.9700 . ?
 C38 H38C 0.9700 . ?
 C39 C40 1.380(5) . ?
 C39 C44 1.388(5) . ?
 C40 H40 0.9400 . ?
 C40 C41 1.393(6) . ?
 C41 H41 0.9400 . ?
 C41 C42 1.393(6) . ?
 C42 C43 1.370(6) . ?
 C42 C45 1.510(6) . ?
 C43 H43 0.9400 . ?
 C43 C44 1.392(5) . ?
 C44 H44 0.9400 . ?
 C45 H45A 0.9800 . ?
 C45 H45B 0.9800 . ?
 C45 C46 1.519(8) . ?
 C46 H46A 0.9700 . ?
 C46 H46B 0.9700 . ?
 C46 H46C 0.9700 . ?

loop_
  _geom_angle_atom_site_label_1
  _geom_angle_atom_site_label_2
  _geom_angle_atom_site_label_3
  _geom_angle
  _geom_angle_site_symmetry_1
  _geom_angle_site_symmetry_3
  _geom_angle_publ_flag
 C24 Se1 C27 86.52(15) . . ?
 C25 S1 C14 90.69(17) . . ?
 C30 S2 C28 91.31(15) . 3_666 ?
 C29 N3 C31 116.8(3) . . ?
 C29 N3 C39 115.4(3) . . ?
 C39 N3 C31 120.4(3) . . ?
 F2 C1 C2 117.8(4) . . ?
 F2 C1 C6 119.7(4) . . ?
 C6 C1 C2 122.5(4) . . ?
 F1 C2 C1 118.5(4) . . ?
 F1 C2 C3 120.1(4) . . ?
 C1 C2 C3 121.4(4) . . ?
 C2 C3 H3 121.8 . . ?
 C2 C3 C4 116.4(4) . . ?
 C4 C3 H3 121.8 . . ?
 C3 C4 C5 123.0(4) . . ?
 C3 C4 C7 127.5(4) . . ?
 C5 C4 C7 109.5(4) . . ?
 C4 C5 C6 118.9(4) . . ?
 C4 C5 C9 109.3(3) . . ?
 C6 C5 C9 131.8(4) . . ?
 C1 C6 C5 117.8(4) . . ?
 C1 C6 H6 121.1 . . ?
 C5 C6 H6 121.1 . . ?
 O1 C7 C4 125.3(4) . . ?
 O1 C7 C8 127.5(4) . . ?
 C8 C7 C4 107.1(3) . . ?
 C7 C8 C9 107.6(3) . . ?
 C13 C8 C7 127.6(3) . . ?
 C13 C8 C9 124.8(4) . . ?
 C8 C9 C5 106.5(4) . . ?
 C10 C9 C5 125.1(3) . . ?
 C10 C9 C8 128.4(4) . . ?
 C9 C10 C11 123.3(4) . . ?
 C9 C10 C12 124.8(4) . . ?
 C11 C10 C12 111.9(4) . . ?
 N1 C11 C10 176.8(6) . . ?
 N2 C12 C10 176.7(5) . . ?
 C8 C13 H13 113.0 . . ?
 C8 C13 C14 134.0(4) . . ?
 C14 C13 H13 113.0 . . ?
 C13 C14 S1 126.9(3) . . ?
 C15 C14 S1 112.4(3) . . ?
 C15 C14 C13 120.7(3) . . ?
 C14 C15 C16 123.1(3) . . ?
 C24 C15 C14 110.1(3) . . ?
 C24 C15 C16 126.8(3) . . ?
 C15 C16 H16A 107.3 . . ?
 C15 C16 H16B 107.3 . . ?
 H16A C16 H16B 106.9 . . ?
 C17 C16 C15 120.1(4) . . ?
 C17 C16 H16A 107.3 . . ?
 C17 C16 H16B 107.3 . . ?
 C16 C17 H17A 109.4 . . ?
 C16 C17 H17B 109.4 . . ?
 C16 C17 C18 111.2(6) . . ?
 H17A C17 H17B 108.0 . . ?
 C18 C17 H17A 109.4 . . ?
 C18 C17 H17B 109.4 . . ?
 C17 C18 H18A 108.0 . . ?
 C17 C18 H18B 108.0 . . ?
 H18A C18 H18B 107.2 . . ?
 C19 C18 C17 117.4(8) . . ?
 C19 C18 H18A 108.0 . . ?
 C19 C18 H18B 108.0 . . ?
 C18 C19 H19A 106.8 . . ?
 C18 C19 H19B 106.8 . . ?
 C18 C19 C20 122.2(10) . . ?
 H19A C19 H19B 106.6 . . ?
 C20 C19 H19A 106.8 . . ?
 C20 C19 H19B 106.8 . . ?
 C19 C20 H20A 110.1 . . ?
 C19 C20 H20B 110.1 . . ?
 C19 C20 H20C 108.7 . . ?
 C19 C20 H20D 108.7 . . ?
 C19 C20 C21 108.0(11) . . ?
 C19 C20 C21A 114.2(12) . . ?
 H20A C20 H20B 108.4 . . ?
 H20C C20 H20D 107.6 . . ?
 C21 C20 H20A 110.1 . . ?
 C21 C20 H20B 110.1 . . ?
 C21A C20 H20C 108.7 . . ?
 C21A C20 H20D 108.7 . . ?
 C20 C21 H21A 109.3 . . ?
 C20 C21 H21B 109.3 . . ?
 H21A C21 H21B 108.0 . . ?
 C22 C21 C20 111.6(10) . . ?
 C22 C21 H21A 109.3 . . ?
 C22 C21 H21B 109.3 . . ?
 C20 C21A H21C 109.2 . . ?
 C20 C21A H21D 109.2 . . ?
 H21C C21A H21D 107.9 . . ?
 C22A C21A C20 112.1(10) . . ?
 C22A C21A H21C 109.2 . . ?
 C22A C21A H21D 109.2 . . ?
 C21 C22 H22A 108.0 . . ?
 C21 C22 H22B 108.0 . . ?
 H22A C22 H22B 107.3 . . ?
 C23 C22 C21 117.0(10) . . ?
 C23 C22 H22A 108.0 . . ?
 C23 C22 H22B 108.0 . . ?
 C21A C22A H22C 108.9 . . ?
 C21A C22A H22D 108.9 . . ?
 H22C C22A H22D 107.7 . . ?
 C23A C22A C21A 113.2(10) . . ?
 C23A C22A H22C 108.9 . . ?
 C23A C22A H22D 108.9 . . ?
 C22 C23 H23A 109.5 . . ?
 C22 C23 H23B 109.5 . . ?
 C22 C23 H23C 109.5 . . ?
 H23A C23 H23B 109.5 . . ?
 H23A C23 H23C 109.5 . . ?
 H23B C23 H23C 109.5 . . ?
 C22A C23A H23D 109.5 . . ?
 C22A C23A H23E 109.5 . . ?
 C22A C23A H23F 109.5 . . ?
 H23D C23A H23E 109.5 . . ?
 H23D C23A H23F 109.5 . . ?
 H23E C23A H23F 109.5 . . ?
 C15 C24 Se1 135.0(3) . . ?
 C25 C24 Se1 110.4(3) . . ?
 C25 C24 C15 114.6(3) . . ?
 C24 C25 S1 112.2(3) . . ?
 C24 C25 C26 116.7(3) . . ?
 C26 C25 S1 131.1(3) . . ?
 C25 C26 H26 123.0 . . ?
 C27 C26 C25 114.1(3) . . ?
 C27 C26 H26 123.0 . . ?
 C26 C27 Se1 112.2(3) . . ?
 C26 C27 C28 126.2(3) . . ?
 C28 C27 Se1 121.6(3) . . ?
 C27 C28 S2 118.7(3) . 3_666 ?
 C29 C28 S2 112.0(2) . 3_666 ?
 C29 C28 C27 129.2(3) . . ?
 N3 C29 C30 124.0(3) . . ?
 C28 C29 N3 124.5(3) . . ?
 C28 C29 C30 111.5(3) . . ?
 C29 C30 S2 134.9(3) . . ?
 C30 C30 S2 111.2(3) 3_666 . ?
 C30 C30 C29 113.9(4) 3_666 . ?
 C32 C31 N3 121.5(3) . . ?
 C32 C31 C36 119.1(3) . . ?
 C36 C31 N3 119.3(3) . . ?
 C31 C32 H32 120.2 . . ?
 C31 C32 C33 119.7(4) . . ?
 C33 C32 H32 120.2 . . ?
 C32 C33 H33 119.4 . . ?
 C34 C33 C32 121.1(4) . . ?
 C34 C33 H33 119.4 . . ?
 C33 C34 C37 122.9(4) . . ?
 C35 C34 C33 118.4(4) . . ?
 C35 C34 C37 118.8(4) . . ?
 C34 C35 H35 119.1 . . ?
 C34 C35 C36 121.8(4) . . ?
 C36 C35 H35 119.1 . . ?
 C31 C36 H36 120.0 . . ?
 C35 C36 C31 119.9(4) . . ?
 C35 C36 H36 120.0 . . ?
 C34 C37 H37A 108.0 . . ?
 C34 C37 H37B 108.0 . . ?
 H37A C37 H37B 107.2 . . ?
 C38 C37 C34 117.3(5) . . ?
 C38 C37 H37A 108.0 . . ?
 C38 C37 H37B 108.0 . . ?
 C37 C38 H38A 109.5 . . ?
 C37 C38 H38B 109.5 . . ?
 C37 C38 H38C 109.5 . . ?
 H38A C38 H38B 109.5 . . ?
 H38A C38 H38C 109.5 . . ?
 H38B C38 H38C 109.5 . . ?
 C40 C39 N3 121.7(3) . . ?
 C40 C39 C44 119.0(3) . . ?
 C44 C39 N3 119.3(3) . . ?
 C39 C40 H40 120.0 . . ?
 C39 C40 C41 120.0(4) . . ?
 C41 C40 H40 120.0 . . ?
 C40 C41 H41 119.3 . . ?
 C42 C41 C40 121.4(4) . . ?
 C42 C41 H41 119.3 . . ?
 C41 C42 C45 119.7(4) . . ?
 C43 C42 C41 117.7(4) . . ?
 C43 C42 C45 122.5(4) . . ?
 C42 C43 H43 119.2 . . ?
 C42 C43 C44 121.7(4) . . ?
 C44 C43 H43 119.2 . . ?
 C39 C44 C43 120.1(3) . . ?
 C39 C44 H44 119.9 . . ?
 C43 C44 H44 119.9 . . ?
 C42 C45 H45A 109.2 . . ?
 C42 C45 H45B 109.2 . . ?
 C42 C45 C46 112.2(5) . . ?
 H45A C45 H45B 107.9 . . ?
 C46 C45 H45A 109.2 . . ?
 C46 C45 H45B 109.2 . . ?
 C45 C46 H46A 109.5 . . ?
 C45 C46 H46B 109.5 . . ?
 C45 C46 H46C 109.5 . . ?
 H46A C46 H46B 109.5 . . ?
 H46A C46 H46C 109.5 . . ?
 H46B C46 H46C 109.5 . . ?

loop_
  _geom_torsion_atom_site_label_1
  _geom_torsion_atom_site_label_2
  _geom_torsion_atom_site_label_3
  _geom_torsion_atom_site_label_4
  _geom_torsion
  _geom_torsion_site_symmetry_1
  _geom_torsion_site_symmetry_2
  _geom_torsion_site_symmetry_3
  _geom_torsion_site_symmetry_4
  _geom_torsion_publ_flag
 Se1 C24 C25 S1 -178.76(17) . . . . ?
 Se1 C24 C25 C26 0.9(4) . . . . ?
 Se1 C27 C28 S2 179.51(17) . . . 3_666 ?
 Se1 C27 C28 C29 0.0(5) . . . . ?
 S1 C14 C15 C16 179.2(3) . . . . ?
 S1 C14 C15 C24 -0.4(4) . . . . ?
 S1 C25 C26 C27 179.2(3) . . . . ?
 S2 C28 C29 N3 175.0(2) 3_666 . . . ?
 S2 C28 C29 C30 -2.7(4) 3_666 . . . ?
 F1 C2 C3 C4 179.2(4) . . . . ?
 F2 C1 C2 F1 0.9(6) . . . . ?
 F2 C1 C2 C3 -179.4(4) . . . . ?
 F2 C1 C6 C5 179.4(3) . . . . ?
 O1 C7 C8 C9 -179.5(4) . . . . ?
 O1 C7 C8 C13 3.4(7) . . . . ?
 N3 C29 C30 S2 4.5(5) . . . . ?
 N3 C29 C30 C30 -176.3(3) . . . 3_666 ?
 N3 C31 C32 C33 176.1(4) . . . . ?
 N3 C31 C36 C35 -177.1(3) . . . . ?
 N3 C39 C40 C41 -179.1(4) . . . . ?
 N3 C39 C44 C43 178.0(3) . . . . ?
 C1 C2 C3 C4 -0.5(6) . . . . ?
 C2 C1 C6 C5 -0.6(6) . . . . ?
 C2 C3 C4 C5 0.5(6) . . . . ?
 C2 C3 C4 C7 179.7(4) . . . . ?
 C3 C4 C5 C6 -0.6(6) . . . . ?
 C3 C4 C5 C9 -179.3(4) . . . . ?
 C3 C4 C7 O1 -0.7(7) . . . . ?
 C3 C4 C7 C8 179.9(4) . . . . ?
 C4 C5 C6 C1 0.6(6) . . . . ?
 C4 C5 C9 C8 -1.4(4) . . . . ?
 C4 C5 C9 C10 178.7(4) . . . . ?
 C4 C7 C8 C9 -0.1(4) . . . . ?
 C4 C7 C8 C13 -177.2(4) . . . . ?
 C5 C4 C7 O1 178.6(4) . . . . ?
 C5 C4 C7 C8 -0.9(4) . . . . ?
 C5 C9 C10 C11 -5.1(7) . . . . ?
 C5 C9 C10 C12 176.3(4) . . . . ?
 C6 C1 C2 F1 -179.2(4) . . . . ?
 C6 C1 C2 C3 0.5(7) . . . . ?
 C6 C5 C9 C8 -179.8(4) . . . . ?
 C6 C5 C9 C10 0.3(7) . . . . ?
 C7 C4 C5 C6 -180.0(3) . . . . ?
 C7 C4 C5 C9 1.4(4) . . . . ?
 C7 C8 C9 C5 0.9(4) . . . . ?
 C7 C8 C9 C10 -179.2(4) . . . . ?
 C7 C8 C13 C14 -1.7(7) . . . . ?
 C8 C9 C10 C11 175.0(4) . . . . ?
 C8 C9 C10 C12 -3.6(7) . . . . ?
 C8 C13 C14 S1 0.1(6) . . . . ?
 C8 C13 C14 C15 177.0(4) . . . . ?
 C9 C5 C6 C1 178.9(4) . . . . ?
 C9 C8 C13 C14 -178.4(4) . . . . ?
 C13 C8 C9 C5 178.1(4) . . . . ?
 C13 C8 C9 C10 -2.0(7) . . . . ?
 C13 C14 C15 C16 1.9(6) . . . . ?
 C13 C14 C15 C24 -177.7(3) . . . . ?
 C14 S1 C25 C24 -0.1(3) . . . . ?
 C14 S1 C25 C26 -179.7(4) . . . . ?
 C14 C15 C16 C17 -167.5(6) . . . . ?
 C14 C15 C24 Se1 178.5(3) . . . . ?
 C14 C15 C24 C25 0.4(4) . . . . ?
 C15 C16 C17 C18 172.9(6) . . . . ?
 C15 C24 C25 S1 -0.2(4) . . . . ?
 C15 C24 C25 C26 179.5(3) . . . . ?
 C16 C15 C24 Se1 -1.1(6) . . . . ?
 C16 C15 C24 C25 -179.3(4) . . . . ?
 C16 C17 C18 C19 -89.4(11) . . . . ?
 C17 C18 C19 C20 173.1(12) . . . . ?
 C18 C19 C20 C21 -167(2) . . . . ?
 C18 C19 C20 C21A 26(2) . . . . ?
 C19 C20 C21 C22 -169(3) . . . . ?
 C19 C20 C21A C22A 169.8(17) . . . . ?
 C20 C21 C22 C23 -178(3) . . . . ?
 C20 C21A C22A C23A -135(2) . . . . ?
 C24 Se1 C27 C26 0.6(3) . . . . ?
 C24 Se1 C27 C28 -179.2(3) . . . . ?
 C24 C15 C16 C17 12.1(8) . . . . ?
 C24 C25 C26 C27 -0.4(5) . . . . ?
 C25 S1 C14 C13 177.4(3) . . . . ?
 C25 S1 C14 C15 0.3(3) . . . . ?
 C25 C26 C27 Se1 -0.3(4) . . . . ?
 C25 C26 C27 C28 179.5(3) . . . . ?
 C26 C27 C28 S2 -0.3(5) . . . 3_666 ?
 C26 C27 C28 C29 -179.7(3) . . . . ?
 C27 Se1 C24 C15 -179.0(4) . . . . ?
 C27 Se1 C24 C25 -0.8(3) . . . . ?
 C27 C28 C29 N3 -5.5(6) . . . . ?
 C27 C28 C29 C30 176.8(3) . . . . ?
 C28 S2 C30 C29 -179.0(4) 3_666 . . . ?
 C28 S2 C30 C30 1.8(3) 3_666 . . 3_666 ?
 C28 C29 C30 S2 -177.8(3) . . . . ?
 C28 C29 C30 C30 1.4(5) . . . 3_666 ?
 C29 N3 C31 C32 -18.0(5) . . . . ?
 C29 N3 C31 C36 158.9(3) . . . . ?
 C29 N3 C39 C40 129.1(4) . . . . ?
 C29 N3 C39 C44 -48.5(4) . . . . ?
 C31 N3 C29 C28 -76.0(4) . . . . ?
 C31 N3 C29 C30 101.4(4) . . . . ?
 C31 N3 C39 C40 -19.9(5) . . . . ?
 C31 N3 C39 C44 162.5(3) . . . . ?
 C31 C32 C33 C34 0.7(7) . . . . ?
 C32 C31 C36 C35 -0.2(6) . . . . ?
 C32 C33 C34 C35 0.4(7) . . . . ?
 C32 C33 C34 C37 -177.5(5) . . . . ?
 C33 C34 C35 C36 -1.5(7) . . . . ?
 C33 C34 C37 C38 -5.9(9) . . . . ?
 C34 C35 C36 C31 1.4(7) . . . . ?
 C35 C34 C37 C38 176.2(6) . . . . ?
 C36 C31 C32 C33 -0.8(6) . . . . ?
 C37 C34 C35 C36 176.6(4) . . . . ?
 C39 N3 C29 C28 133.8(3) . . . . ?
 C39 N3 C29 C30 -48.8(4) . . . . ?
 C39 N3 C31 C32 130.7(4) . . . . ?
 C39 N3 C31 C36 -52.5(5) . . . . ?
 C39 C40 C41 C42 1.2(7) . . . . ?
 C40 C39 C44 C43 0.4(5) . . . . ?
 C40 C41 C42 C43 0.2(7) . . . . ?
 C40 C41 C42 C45 -177.9(4) . . . . ?
 C41 C42 C43 C44 -1.3(6) . . . . ?
 C41 C42 C45 C46 71.7(6) . . . . ?
 C42 C43 C44 C39 1.0(6) . . . . ?
 C43 C42 C45 C46 -106.3(6) . . . . ?
 C44 C39 C40 C41 -1.4(6) . . . . ?
 C45 C42 C43 C44 176.8(4) . . . . ?

_shelx_res_file
;
TITL a_a.res in P2(1)/c
    a.res
    created by SHELXL-2019/3 at 09:32:55 on 08-Jun-2024
REM Old TITL A in P2(1)/c
REM SHELXT solution in P2(1)/c: R1 0.179, Rweak 0.009, Alpha 0.053
REM <I/s> 0.786 for 157 systematic absences, Orientation as input
REM Formula found by SHELXT: C40 N4 O3 S2 Se
CELL 0.71073 14.7729 38.0612 7.807 90 97.277 90
ZERR 2 0.0011 0.0024 0.0005 0 0.003 0
LATT 1
SYMM -X,0.5+Y,0.5-Z
SFAC C H F N O S Se
UNIT 184 156 8 12 4 8 4
DFIX 1.5 0.01 C22 C23 C22 C21 C20 C19 C17 C18 C19 C18 C17 C16 C16 C15
DFIX 1.5 0.01 C20 C21A C22A C21A C23A C22A
DANG 2.5 0.01 C20 C22 C21 C23
DANG 2.5 0.01 C20 C22A C21A C23A
SIMU 0.01 0.02 2 C19 > C23A
DFIX 1.5 0.01 C21 C20
SIMU 0.01 0.02 2 C18 C19

L.S. 20 0 0
PLAN  11
SIZE 0.08 0.1 0.12
TEMP -50.15
CONF
BOND
list 4
MORE -1
BOND $H
fmap 2 53
acta
SIZE 0.08 0.1 0.12
OMIT 0 12 0
OMIT 3 3 0
OMIT 0 5 1
OMIT 5 1 0
REM <olex2.extras>
REM <HklSrc "%.\\A.hkl">
REM </olex2.extras>

WGHT    0.132700    1.499500
FVAR       0.52896   0.46498
SE1   7    0.291300    0.596019    0.250448    11.00000    0.04168    0.02691 =
         0.05860    0.00209   -0.00283    0.00068
S1    6    0.427820    0.694126    0.377941    11.00000    0.05006    0.02534 =
         0.06079    0.00107   -0.00141    0.00061
S2    6    0.451633    0.449262    0.448478    11.00000    0.03441    0.02479 =
         0.05509   -0.00070    0.00030   -0.00062
F1    3    0.526212    0.899838    0.523866    11.00000    0.08768    0.04394 =
         0.11439   -0.00793    0.00642   -0.02012
F2    3    0.378972    0.926760    0.343035    11.00000    0.10936    0.02864 =
         0.09371    0.00523    0.01586   -0.00249
O1    5    0.467576    0.762806    0.424846    11.00000    0.06087    0.03690 =
         0.11511    0.00121   -0.01219    0.00399
N1    4    0.107663    0.868026    0.043137    11.00000    0.10733    0.05124 =
         0.11453    0.00699   -0.00666    0.02956
N2    4    0.093417    0.759074   -0.046162    11.00000    0.09587    0.05072 =
         0.11794    0.00781   -0.03550    0.00769
N3    4    0.310017    0.517692    0.308457    11.00000    0.03067    0.03376 =
         0.04807   -0.00243    0.00228    0.00194
C1    1    0.387044    0.891558    0.348914    11.00000    0.08727    0.02603 =
         0.06498    0.00364    0.02060   -0.00469
C2    1    0.463768    0.877622    0.441790    11.00000    0.07069    0.03687 =
         0.07899    0.00016    0.01781   -0.01374
C3    1    0.477599    0.841851    0.453007    11.00000    0.06052    0.04064 =
         0.07663   -0.00176    0.00909   -0.00377
AFIX  43
H3    2    0.530211    0.832162    0.515751    11.00000   -1.20000
AFIX   0
C4    1    0.409980    0.820996    0.367073    11.00000    0.06163    0.03219 =
         0.06298    0.00101    0.01798    0.00194
C5    1    0.332241    0.834553    0.272661    11.00000    0.06299    0.03343 =
         0.05411    0.00754    0.01692    0.00533
C6    1    0.320515    0.871287    0.264441    11.00000    0.07609    0.03303 =
         0.06260    0.00862    0.01528    0.00485
AFIX  43
H6    2    0.268244    0.881372    0.202376    11.00000   -1.20000
AFIX   0
C7    1    0.407821    0.782436    0.357534    11.00000    0.06124    0.03084 =
         0.06643    0.00548    0.01016    0.00403
C8    1    0.322761    0.772666    0.252872    11.00000    0.05753    0.03173 =
         0.05261    0.00399    0.00993    0.00444
C9    1    0.273705    0.805323    0.199603    11.00000    0.06611    0.02911 =
         0.05330    0.00622    0.01366    0.00715
C10   1    0.190934    0.809111    0.102263    11.00000    0.06638    0.03517 =
         0.05638    0.00758    0.00377    0.01011
C11   1    0.146958    0.842183    0.069840    11.00000    0.07547    0.04433 =
         0.07237    0.00207   -0.00133    0.01194
C12   1    0.137135    0.780838    0.023994    11.00000    0.06835    0.04595 =
         0.07678    0.01390   -0.00903    0.01179
C13   1    0.289961    0.739307    0.214827    11.00000    0.05635    0.03163 =
         0.05033    0.00818    0.00520    0.00508
AFIX  43
H13   2    0.232545    0.739241    0.147374    11.00000   -1.20000
AFIX   0
C14   1    0.323952    0.705031    0.255265    11.00000    0.04840    0.02896 =
         0.05108    0.00317    0.00678    0.00226
C15   1    0.271026    0.675044    0.202583    11.00000    0.04483    0.02990 =
         0.05215    0.00389    0.00516    0.00337
C16   1    0.179149    0.677153    0.098510    11.00000    0.05226    0.05357 =
         0.09611    0.02673   -0.01574   -0.00156
AFIX  23
H16A  2    0.145040    0.695710    0.149271    11.00000   -1.20000
H16B  2    0.188296    0.685064   -0.017514    11.00000   -1.20000
AFIX   0
C17   1    0.120700    0.646305    0.078282    11.00000    0.08078    0.16787 =
         0.12899    0.05095   -0.04423   -0.04471
AFIX  23
H17A  2    0.114872    0.636377    0.192191    11.00000   -1.20000
H17B  2    0.148714    0.628476    0.011258    11.00000   -1.20000
AFIX   0
C18   1    0.025335    0.655547   -0.013906    11.00000    0.05459    0.20799 =
         0.18913   -0.04451   -0.02805   -0.00282
AFIX  23
H18A  2    0.032327    0.674515   -0.096098    11.00000   -1.20000
H18B  2    0.001911    0.635010   -0.081159    11.00000   -1.20000
AFIX   0
C19   1   -0.044640    0.666515    0.095254    11.00000    0.13127    0.27024 =
         0.25730   -0.03694   -0.00532    0.02771
AFIX  23
H19A  2   -0.016803    0.684824    0.173060    11.00000   -1.20000
H19B  2   -0.055485    0.646314    0.167778    11.00000   -1.20000
AFIX   0
C20   1   -0.135750    0.679850    0.020498    11.00000    0.16592    0.30276 =
         0.28809   -0.05428   -0.00329    0.01622
PART 1
AFIX  23
H20A  2   -0.173374    0.660478   -0.031532    21.00000   -1.20000
H20B  2   -0.129037    0.697282   -0.069412    21.00000   -1.20000
AFIX  23
PART 2
H20C  2   -0.133776    0.705580    0.018145   -21.00000   -1.20000
H20D  2   -0.180730    0.672959    0.096322   -21.00000   -1.20000
AFIX   0
PART 1
C21   1   -0.181690    0.696863    0.168346    21.00000    0.15904    0.28720 =
         0.27217   -0.07346    0.01157    0.01018
AFIX  23
H21A  2   -0.176836    0.680812    0.267240    21.00000   -1.20000
H21B  2   -0.149437    0.718593    0.205557    21.00000   -1.20000
AFIX   0
PART 2
C21A  1   -0.167480    0.666587   -0.160788   -21.00000    0.16332    0.30402 =
         0.27827   -0.05370   -0.01291    0.00948
AFIX  23
H21C  2   -0.129450    0.677065   -0.241409   -21.00000   -1.20000
H21D  2   -0.159494    0.641044   -0.163892   -21.00000   -1.20000
AFIX   0
PART 1
C22   1   -0.279400    0.704916    0.112685    21.00000    0.15484    0.28115 =
         0.26672   -0.06564    0.00003   -0.00501
AFIX  23
H22A  2   -0.283038    0.719835    0.009733    21.00000   -1.20000
H22B  2   -0.310647    0.682833    0.078232    21.00000   -1.20000
AFIX   0
PART 2
C22A  1   -0.266562    0.675459   -0.218680   -21.00000    0.14585    0.29527 =
         0.26911   -0.04185   -0.00809    0.01610
AFIX  23
H22C  2   -0.295162    0.682967   -0.118131   -21.00000   -1.20000
H22D  2   -0.269402    0.695230   -0.299598   -21.00000   -1.20000
AFIX   0
PART 1
C23   1   -0.330491    0.722527    0.240476    21.00000    0.09722    0.24078 =
         0.20203   -0.08260    0.03467   -0.02731
AFIX 137
H23A  2   -0.392108    0.727592    0.187616    21.00000   -1.50000
H23B  2   -0.300047    0.744284    0.278124    21.00000   -1.50000
H23C  2   -0.332690    0.707209    0.339162    21.00000   -1.50000
AFIX   0
PART 2
C23A  1   -0.319764    0.645284   -0.304035   -21.00000    0.06072    0.22484 =
         0.16592   -0.07483    0.00931   -0.04474
AFIX 137
H23D  2   -0.346749    0.652211   -0.418815   -21.00000   -1.50000
H23E  2   -0.367650    0.638663   -0.236035   -21.00000   -1.50000
H23F  2   -0.279313    0.625457   -0.312474   -21.00000   -1.50000
AFIX   0
PART 0
C24   1    0.317490    0.644351    0.263194    11.00000    0.04426    0.02831 =
         0.04734    0.00116    0.00568    0.00302
C25   1    0.401741    0.650143    0.358820    11.00000    0.04735    0.02777 =
         0.04871    0.00104    0.00509    0.00173
C26   1    0.450611    0.620252    0.423501    11.00000    0.03988    0.03006 =
         0.05140   -0.00223   -0.00117    0.00081
AFIX  43
H26   2    0.508459    0.621513    0.489033    11.00000   -1.20000
AFIX   0
C27   1    0.406639    0.589251    0.382735    11.00000    0.03820    0.02884 =
         0.04535    0.00129    0.00520    0.00346
C28   1    0.440386    0.554755    0.430173    11.00000    0.03318    0.02822 =
         0.04700    0.00034    0.00381    0.00401
C29   1    0.399933    0.522441    0.393017    11.00000    0.03146    0.02726 =
         0.04289    0.00131    0.00311    0.00290
C30   1    0.458452    0.494493    0.456241    11.00000    0.03280    0.02648 =
         0.04646   -0.00005    0.00555    0.00047
C31   1    0.236877    0.523762    0.409385    11.00000    0.03477    0.02714 =
         0.05357   -0.00024    0.00575    0.00082
C32   1    0.251437    0.524237    0.586096    11.00000    0.03821    0.05215 =
         0.05348   -0.00171    0.00397    0.00172
AFIX  43
H32   2    0.309558    0.519104    0.644406    11.00000   -1.20000
AFIX   0
C33   1    0.179392    0.532398    0.679421    11.00000    0.04897    0.07220 =
         0.06387   -0.01609    0.01552   -0.00487
AFIX  43
H33   2    0.189810    0.532956    0.800693    11.00000   -1.20000
AFIX   0
C34   1    0.093162    0.539655    0.596421    11.00000    0.04009    0.05307 =
         0.08578   -0.02081    0.01675   -0.00873
C35   1    0.079638    0.538465    0.421148    11.00000    0.03223    0.05760 =
         0.09083   -0.01806    0.00367    0.00528
AFIX  43
H35   2    0.020942    0.542818    0.363390    11.00000   -1.20000
AFIX   0
C36   1    0.149606    0.531052    0.325725    11.00000    0.03598    0.05097 =
         0.06212   -0.00198    0.00056    0.00266
AFIX  43
H36   2    0.138646    0.530899    0.204466    11.00000   -1.20000
AFIX   0
C37   1    0.013579    0.550086    0.692821    11.00000    0.04991    0.09962 =
         0.10331   -0.03068    0.02779   -0.01146
AFIX  23
H37A  2   -0.004751    0.574052    0.658055    11.00000   -1.20000
H37B  2   -0.038012    0.534630    0.653967    11.00000   -1.20000
AFIX   0
C38   1    0.028282    0.548986    0.874589    11.00000    0.06234    0.27212 =
         0.08868   -0.03058    0.02435    0.02368
AFIX 137
H38A  2    0.050212    0.525863    0.912008    11.00000   -1.50000
H38B  2   -0.028558    0.553820    0.920121    11.00000   -1.50000
H38C  2    0.073315    0.566518    0.916795    11.00000   -1.50000
AFIX   0
C39   1    0.300589    0.492291    0.173162    11.00000    0.03470    0.03451 =
         0.04266   -0.00361   -0.00212    0.00325
C40   1    0.236321    0.465837    0.166419    11.00000    0.04955    0.04527 =
         0.06447   -0.00845    0.01473   -0.00733
AFIX  43
H40   2    0.196773    0.464453    0.251499    11.00000   -1.20000
AFIX   0
C41   1    0.230070    0.441194    0.033544    11.00000    0.05554    0.05224 =
         0.07276   -0.01950    0.01017   -0.01650
AFIX  43
H41   2    0.185316    0.423546    0.028986    11.00000   -1.20000
AFIX   0
C42   1    0.288720    0.442145   -0.092720    11.00000    0.05166    0.04946 =
         0.05398   -0.01026    0.00131    0.00169
C43   1    0.353294    0.468143   -0.081802    11.00000    0.04721    0.05631 =
         0.04653    0.00211    0.00920    0.00754
AFIX  43
H43   2    0.394398    0.468982   -0.164297    11.00000   -1.20000
AFIX   0
C44   1    0.359613    0.493362    0.048370    11.00000    0.04177    0.03607 =
         0.05158    0.00401    0.00331   -0.00144
AFIX  43
H44   2    0.403946    0.511149    0.051738    11.00000   -1.20000
AFIX   0
C45   1    0.277574    0.415688   -0.237972    11.00000    0.07301    0.06869 =
         0.07041   -0.02410    0.01176   -0.00381
AFIX  23
H45A  2    0.273520    0.392067   -0.189570    11.00000   -1.20000
H45B  2    0.331548    0.416424   -0.299066    11.00000   -1.20000
AFIX   0
C46   1    0.193019    0.422697   -0.365439    11.00000    0.13350    0.11724 =
         0.08026   -0.04001   -0.02486   -0.00095
AFIX 137
H46A  2    0.203454    0.414780   -0.479401    11.00000   -1.50000
H46B  2    0.180052    0.447689   -0.368838    11.00000   -1.50000
H46C  2    0.141550    0.410099   -0.329483    11.00000   -1.50000
AFIX   0
HKLF 4


REM  a_a.res in P2(1)/c
REM wR2 = 0.1907, GooF = S = 1.038, Restrained GooF = 1.060 for all data
REM R1 = 0.0566 for 6432 Fo > 4sig(Fo) and 0.0730 for all 8225 data
REM 528 parameters refined using 63 restraints

END

WGHT      0.1327      1.4999

REM Highest difference peak  0.745,  deepest hole -0.702,  1-sigma level  0.083
Q1    1  -0.3790  0.6607 -0.3868  11.00000  0.05    0.74
Q2    1   0.0978  0.6781  0.1486  11.00000  0.05    0.71
Q3    1  -0.3602  0.6587 -0.4317  11.00000  0.05    0.71
Q4    1  -0.3586  0.7274  0.2353  11.00000  0.05    0.53
Q5    1  -0.3136  0.6405 -0.2548  11.00000  0.05    0.48
Q6    1  -0.2379  0.7225  0.2592  11.00000  0.05    0.42
Q7    1   0.0211  0.5828  0.8062  11.00000  0.05    0.41
Q8    1  -0.0200  0.6659 -0.1231  11.00000  0.05    0.38
Q9    1   0.3397  0.5182  0.3512  11.00000  0.05    0.36
Q10   1  -0.3383  0.6861  0.2570  11.00000  0.05    0.35
Q11   1   0.0367  0.5357  0.8009  11.00000  0.05    0.34
;
_shelx_res_checksum                90482
_shelx_hkl_file
;
   0   0  -1   -1.90    1.90
   0   0  -1    1.10    2.00
   0   0   1   -2.90    1.90
   0   0   1    1.00    1.90
   0   0   1   -5.10    2.10
   0   0  -1    3.20    2.10
   0   0  -2 1504.65   53.09
   0   0   2 1512.05   51.19
   0   0   2 1426.16   52.89
   0   0  -2 1448.56   53.19
   0   0   2 1522.55   51.59
   0   0  -2 1528.55   51.99
   0   0  -2 1521.65   51.79
   0   0  -3    6.00    5.80
   0   0   3    1.00    4.30
   0   0  -3   -6.30    4.80
   0   0  -3   -2.40    4.70
   0   0  -3   -1.30    5.60
   0   0   3    0.00    4.00
   0   0   3    3.00    5.60
   0   0   4  136.69   10.60
   0   0   4  162.48   15.90
   0   0  -4  111.99   12.60
   0   0  -4  137.29   12.80
   0   0  -4  159.38   15.30
   0   0   4  130.89   11.20
   0   0  -4  137.99   13.10
   0   0  -5    5.50    7.80
   0   0  -5    0.20    7.80
   0   0   5   12.90    6.00
   0   0  -5    3.50    7.80
   0   0   6 1791.52   63.09
   0   0   6 1738.53   64.39
   0   0  -6 1755.52   69.59
   0   0  -6 1710.93   71.39
   0   0  -6 1682.73   76.09
   0   0  -7    3.90   11.50
   0   0  -7  -11.30   10.00
   0   0  -7   -9.20   10.90
   0   0   7   -8.90    6.50
   0   0   8   72.49   10.10
   0   0  -8   46.50   15.60
   0   0  -8   71.69   17.30
   0   0   9    3.00    7.00
   0   0  -9   -9.80   13.70
   0   0  -9  -25.80   11.60
   0   1  -1 1515.85   49.70
   0   1  -1 1560.04   49.90
   0   1   1 1537.45   50.49
   0   1  -1 1500.35   50.39
   0   1   1 1457.15   51.19
   0  -1  -1 1487.45   51.19
   0  -1  -1 1544.85   50.59
   0  -1  -1 1449.95   51.29
   0  -1   1 1487.75   49.70
   0   1   2 1395.06   48.00
   0   1   2 1403.06   49.90
   0   1   2 1401.76   48.30
   0   1  -2 1385.36   48.00
   0   1  -2 1376.16   47.80
   0   1  -2 1361.76   48.80
   0  -1   2 1328.97   49.00
   0  -1  -2 1401.86   48.60
   0  -1  -2 1397.56   48.60
   0  -1   2 1354.26   47.30
   0  -1   2 1401.26   47.00
   0  -1  -2 1382.96   49.99
   0   1   3  122.09   12.40
   0   1  -3   95.39    9.70
   0   1  -3  108.89    9.40
   0   1  -3  103.29    9.60
   0   1   3   96.19    8.60
   0   1   3  105.39    9.20
   0   1  -3   87.39    9.80
   0  -1   3  107.59   11.20
   0  -1  -3  130.89   12.30
   0  -1  -3  101.29    9.90
   0  -1   3   87.79    7.60
   0  -1  -3   93.09    9.30
   0  -1   3   91.99    8.20
   0  -1  -3   93.69   10.40
   0   1  -4   -2.80    6.20
   0   1   4    3.80    7.60
   0   1   4    3.10    5.60
   0   1   4    6.60    5.40
   0   1  -4    4.80    6.10
   0   1  -4    3.20    6.90
   0   1  -4    2.20    6.70
   0  -1  -4    3.10    6.80
   0  -1  -4    5.10    6.30
   0  -1   4    3.00    4.70
   0  -1   4    4.90    7.20
   0  -1  -4   -4.90    6.90
   0  -1  -4    6.10    7.10
   0  -1   4    7.40    5.30
   0   1  -5  264.67   19.50
   0   1   5  252.37   15.40
   0   1   5  257.47   16.60
   0   1  -5  267.67   18.60
   0   1  -5  268.67   20.30
   0  -1  -5  260.87   20.20
   0  -1   5  266.97   14.70
   0  -1  -5  284.57   19.20
   0  -1  -5  295.17   21.50
   0  -1   5  278.47   15.70
   0   1   6  313.87   19.50
   0   1  -6  285.97   22.40
   0   1   6  292.57   18.20
   0   1  -6  303.67   24.10
   0   1  -6  328.27   23.60
   0  -1   6  324.87   17.10
   0  -1  -6  272.67   23.90
   0  -1  -6  293.57   25.40
   0  -1  -6  265.57   26.30
   0  -1   6  294.97   17.80
   0   1  -7   66.39   15.60
   0   1  -7   83.69   16.10
   0   1  -7   86.99   15.50
   0  -1  -7   44.00   14.70
   0  -1   7   78.39   10.80
   0  -1   7   76.99    9.60
   0  -1  -7   57.09   15.10
   0  -1  -7   97.59   17.30
   0   1   8   -3.50    7.30
   0   1  -8   20.80   13.10
   0   1  -8   10.40   12.90
   0  -1  -8   -5.00   12.00
   0  -1  -8  -27.70   11.90
   0   1  -9   -5.10   13.80
   0   1  -9  -22.20   10.80
   0   1   9    5.00    7.80
   0  -1  -9  -11.80   13.10
   0  -1  -9   42.80   17.60
   0  -1   9    4.40    6.40
   0   2  -2  659.73   23.70
   0   2   2  633.54   24.60
   0   2  -2  641.14   25.00
   0   2   2  601.14   26.20
   0   2  -2  650.23   23.90
   0   2   2  594.14   24.60
   0   2  -2  658.43   24.70
   0  -2  -2  680.03   25.30
   0  -2  -2  661.93   26.60
   0  -2   2  634.44   23.00
   0  -2   2  640.84   22.60
   0  -2  -2  667.13   25.30
   0  -2   2  617.24   24.90
   0  -2  -2  603.44   27.90
   0   2   3 2054.89   70.59
   0   2   3 2027.20   69.99
   0   2  -3 1990.60   69.59
   0   2  -3 1994.10   70.79
   0   2   3 2057.39   73.19
   0   2  -3 1973.80   70.09
   0   2  -3 2038.20   71.59
   0  -2  -3 2008.30   71.09
   0  -2   3 2078.09   68.09
   0  -2  -3 1996.20   71.09
   0  -2   3 2015.50   71.59
   0  -2  -3 1996.20   72.49
   0  -2   3 1999.90   68.49
   0  -2  -3 1937.81   72.79
   0   2  -4   30.90    8.50
   0   2  -4   55.79    9.60
   0   2   4   45.70   10.10
   0   2   4   58.99    8.50
   0   2   4   50.69    8.20
   0   2  -4   50.69    8.70
   0  -2   4   47.10    6.70
   0  -2   4   58.19    6.60
   0  -2  -4   72.99   11.40
   0  -2  -4   50.59    9.70
   0  -2   4   60.69   10.40
   0  -2  -4   45.40    9.10
   0  -2  -4   49.00   10.80
   0   2  -5  317.07   20.70
   0   2  -5  372.36   23.10
   0   2  -5  355.96   21.90
   0   2   5  345.17   19.40
   0   2   5  338.87   19.10
   0  -2   5  351.56   16.60
   0  -2   5  332.07   17.30
   0  -2  -5  346.87   21.70
   0  -2  -5  338.07   23.70
   0  -2  -5  395.26   23.90
   0   2   6   33.50    8.80
   0   2  -6   38.80   11.70
   0   2  -6   37.60   11.40
   0   2  -6   26.60   10.90
   0  -2  -6   19.50   11.40
   0  -2  -6   36.40   11.60
   0  -2   6   29.20    6.90
   0  -2  -6   24.60   13.10
   0   2   7  794.52   34.40
   0   2  -7  765.32   41.80
   0   2  -7  748.93   39.50
   0   2  -7  756.62   39.90
   0  -2   7  754.42   32.70
   0  -2  -7  830.52   42.70
   0  -2   7  791.82   31.20
   0  -2  -7  816.02   41.40
   0   2  -8  113.49   17.80
   0   2   8  103.29   12.80
   0   2  -8  138.39   20.60
   0   2  -8  109.39   18.20
   0  -2   8  147.59   12.40
   0  -2  -8  105.39   18.90
   0  -2   8  102.19    9.90
   0   2  -9   48.80   15.90
   0   2   9   20.70    8.90
   0  -2  -9   26.10   15.70
   0  -2  -9   -3.10   14.70
   0   3   2  854.61   31.50
   0   3  -2  854.61   29.90
   0   3  -2  835.22   30.50
   0   3   2  799.92   32.70
   0   3  -2  860.01   31.00
   0   3   2  828.32   33.10
   0   3  -2  857.71   29.50
   0  -3  -2  848.32   31.80
   0  -3  -2  831.32   32.90
   0  -3   2  818.82   30.90
   0  -3   2  835.52   28.70
   0  -3  -2  842.92   31.90
   0  -3   2  816.92   28.30
   0  -3  -2  846.52   33.20
   0   3  -3    7.40    4.90
   0   3   3   14.30    6.10
   0   3   3    4.60    5.30
   0   3   3    6.10    6.40
   0   3  -3    8.10    5.20
   0   3  -3   10.30    5.60
   0   3  -3    2.80    4.50
   0  -3  -3    3.70    6.60
   0  -3  -3    2.00    5.10
   0  -3   3    3.00    5.10
   0  -3  -3    1.70    6.10
   0  -3  -3    8.60    6.70
   0  -3   3    8.50    3.20
   0  -3   3    7.10    3.70
   0   3  -4  892.61   34.60
   0   3  -4  880.61   34.80
   0   3  -4  841.52   35.50
   0   3   4  875.11   34.70
   0   3  -4  868.61   36.60
   0   3   4  849.41   39.20
   0   3   4  813.72   37.60
   0  -3  -4  777.92   38.10
   0  -3  -4  854.61   36.40
   0  -3  -4  921.51   38.50
   0  -3   4  875.01   31.20
   0  -3   4  879.71   37.00
   0  -3   4  829.62   31.90
   0  -3  -4  850.41   36.40
   0   3  -5   43.30   10.40
   0   3  -5   49.90   10.30
   0   3   5   43.90    8.70
   0   3  -5   50.99   10.80
   0   3   5   38.60    8.90
   0   3  -5   49.80   10.10
   0  -3   5   46.90    6.20
   0  -3   5   43.80    6.80
   0  -3  -5   43.70   11.40
   0  -3  -5   69.39   15.50
   0  -3  -5   41.70   10.30
   0   3  -6   20.40   10.80
   0   3  -6    6.10    9.50
   0   3  -6   14.60    9.60
   0   3   6   11.90    8.50
   0  -3   6   16.20    6.50
   0  -3  -6   14.50   11.10
   0  -3  -6    9.90   10.20
   0  -3   6   33.90    6.30
   0  -3  -6   35.80   13.60
   0   3  -7   91.89   16.00
   0   3  -7   83.79   15.30
   0   3   7   81.19   12.40
   0   3  -7   72.49   15.40
   0  -3   7   87.29   14.10
   0  -3  -7   77.79   17.60
   0  -3   7   93.29    9.00
   0  -3  -7   74.19   16.40
   0   3   8    6.50    9.10
   0   3  -8   -5.30   11.90
   0   3  -8   10.10   12.00
   0   3  -8    8.50   11.50
   0  -3  -8   10.60   19.40
   0  -3   8    8.20    5.60
   0  -3   8   11.90    6.30
   0  -3  -8   12.30   14.50
   0   3   9    0.40    8.40
   0   3  -9   26.10   22.80
   0   3  -9   12.00   13.10
   0  -3  -9    1.60   15.30
   0  -3  -9    5.40   15.00
   0  -3   9    0.80    4.70
   0   4   0   22.50    1.80
   0   4   0   14.50    1.90
   0  -4   0   23.70    2.30
   0   4  -1  560.44   19.20
   0   4   1  572.74   22.00
   0   4   1  594.64   22.30
   0   4   1  567.54   23.30
   0   4  -1  593.84   19.60
   0  -4   1  547.25   19.70
   0  -4  -1  605.84   23.50
   0  -4  -1  566.94   21.90
   0  -4  -1  576.84   22.00
   0   4   2 1165.58   42.10
   0   4  -2 1175.78   39.70
   0   4   2 1156.98   41.90
   0   4  -2 1166.48   40.80
   0   4   2 1119.09   43.50
   0   4  -2 1178.28   40.40
   0   4  -2 1171.58   39.30
   0  -4   2 1175.38   40.90
   0  -4  -2 1175.78   42.50
   0  -4  -2 1178.18   43.70
   0  -4   2 1125.89   37.90
   0  -4  -2 1175.78   42.40
   0  -4   2 1139.79   38.20
   0  -4  -2 1132.09   43.70
   0   4  -3  935.31   33.60
   0   4  -3  930.91   33.90
   0   4   3  885.81   35.30
   0   4  -3  920.51   37.50
   0   4  -3  895.81   34.50
   0   4   3  866.01   38.00
   0   4   3  938.81   35.70
   0  -4  -3  899.81   36.20
   0  -4   3  916.81   31.70
   0  -4   3  912.31   31.00
   0  -4  -3  883.51   36.10
   0  -4  -3  868.41   38.00
   0  -4  -3  912.61   37.80
   0  -4   3  905.11   35.40
   0   4   4 1876.81   73.99
   0   4   4 1833.52   67.39
   0   4  -4 1892.91   66.19
   0   4  -4 1829.02   66.59
   0   4  -4 1821.82   65.79
   0   4  -4 1848.81   67.69
   0   4   4 1843.42   66.59
   0  -4  -4 1882.31   68.09
   0  -4  -4 1792.42   68.29
   0  -4   4 1858.31   62.89
   0  -4  -4 1835.62   69.99
   0  -4  -4 1813.22   70.79
   0  -4   4 1775.42   67.79
   0  -4   4 1894.51   62.09
   0   4  -5  812.42   33.80
   0   4  -5  742.33   34.70
   0   4  -5  730.83   33.50
   0   4   5  796.22   33.10
   0   4  -5  749.62   33.30
   0   4   5  758.72   33.60
   0  -4  -5  723.73   35.00
   0  -4   5  749.92   28.80
   0  -4  -5  703.93   39.80
   0  -4  -5  718.43   37.60
   0  -4   5  754.72   27.80
   0   4  -6  248.18   20.80
   0   4  -6  260.77   20.40
   0   4  -6  231.28   19.70
   0   4   6  259.97   18.30
   0  -4   6  243.98   14.00
   0  -4  -6  224.68   22.10
   0  -4  -6  281.37   25.40
   0  -4   6  252.37   12.80
   0  -4  -6  241.18   22.30
   0   4  -7  260.67   22.70
   0   4   7  273.77   19.50
   0   4  -7  272.27   23.30
   0   4  -7  270.87   24.10
   0  -4   7  275.97   15.30
   0  -4  -7  296.57   27.00
   0  -4   7  286.07   14.00
   0  -4  -7  294.47   26.20
   0   4  -8  181.28   21.60
   0   4  -8  202.78   21.30
   0   4  -8  208.28   23.40
   0   4   8  205.98   17.80
   0  -4  -8  196.38   24.10
   0  -4   8  225.28   11.70
   0  -4   8  207.58   12.80
   0  -4  -8  205.28   25.30
   0   4   9    6.80    9.10
   0   4  -9    5.80   14.70
   0   4  -9   24.80   13.00
   0  -4   9    6.30    3.90
   0  -4  -9   -1.60   15.20
   0  -4  -9   11.10   15.60
   0   5   0    1.60    1.60
   0   5   0    1.60    2.00
   0  -5   0    3.60    2.10
   0   5   1 1961.20   68.09
   0   5   1 2060.79   69.39
   0   5   1 1997.30   68.09
   0  -5  -1 2024.30   68.29
   0  -5  -1 1975.10   69.19
   0  -5   1 1994.50   65.39
   0  -5  -1 2074.79   68.19
   0   5  -2  801.82   28.80
   0   5   2  804.72   31.40
   0   5  -2  812.42   29.30
   0   5  -2  847.42   28.30
   0   5   2  810.42   31.40
   0   5   2  832.22   33.20
   0   5  -2  794.32   27.70
   0  -5  -2  808.92   31.30
   0  -5  -2  786.62   32.90
   0  -5  -2  837.32   31.40
   0  -5  -2  809.22   32.90
   0  -5   2  825.92   29.50
   0   5   3    4.30    5.50
   0   5  -3    5.60    5.00
   0   5  -3    4.50    4.70
   0   5   3    5.30    7.10
   0   5   3    7.50    6.00
   0   5  -3    5.70    4.60
   0   5  -3    3.40    4.00
   0  -5   3    3.50    3.90
   0  -5  -3    4.40    6.70
   0  -5  -3   -2.50    6.40
   0  -5   3    9.50    5.20
   0  -5  -3    2.60    5.40
   0  -5  -3  -11.70    5.40
   0  -5   3    1.80    1.80
   0   5  -4    2.00    5.40
   0   5  -4    9.80    6.50
   0   5  -4   17.90    6.50
   0   5   4   -0.30    6.80
   0   5   4    9.00    7.20
   0   5  -4    3.80    5.90
   0  -5   4   13.30    6.80
   0  -5  -4    6.70    6.50
   0  -5  -4   16.40    8.40
   0  -5  -4   17.20    8.80
   0  -5   4    6.50    2.80
   0  -5   4    8.90    3.50
   0  -5  -4   -1.30    6.50
   0   5  -5   -0.80    6.80
   0   5  -5    4.60    7.40
   0   5   5    7.60    7.60
   0   5  -5    7.30    7.10
   0   5  -5   12.70    7.10
   0  -5   5    5.40    4.00
   0  -5  -5   -0.20    8.30
   0  -5   5    8.00    3.50
   0  -5  -5   16.50   10.40
   0   5  -6   65.99   12.90
   0   5  -6   65.89   12.30
   0   5   6   58.29   11.30
   0   5  -6   82.79   12.80
   0  -5  -6   63.69   14.70
   0  -5   6   70.49    6.30
   0  -5   6   74.79    7.40
   0  -5  -6   95.19   15.90
   0   5   7   -9.60    8.80
   0   5  -7    6.40   11.40
   0   5  -7    9.70   10.50
   0   5  -7    5.40    9.80
   0  -5  -7    4.00   12.60
   0  -5  -7   -5.70   11.90
   0  -5   7    3.10    4.20
   0  -5   7    6.80    4.80
   0   5  -8   -6.10   10.00
   0   5  -8    9.30   11.20
   0   5   8   10.60    9.90
   0   5  -8    9.70   12.50
   0  -5   8    0.80    4.30
   0  -5  -8   14.50   13.90
   0  -5   8    3.90    4.00
   0  -5  -8   20.70   16.10
   0   5  -9    3.90   15.00
   0   5  -9    6.00   11.60
   0   5   9   -0.60    9.60
   0  -5  -9   -6.80   15.80
   0  -5  -9   -0.90   15.40
   0  -5   9   10.30    3.10
   0  -6   0 1898.81   63.39
   0   6   1  442.36   18.00
   0   6   1  418.86   19.40
   0   6   1  456.05   18.20
   0  -6  -1  433.76   18.30
   0  -6  -1  432.96   19.60
   0  -6  -1  447.06   18.20
   0   6  -2 2342.87   75.09
   0   6   2 2269.77   78.99
   0   6   2 2240.78   80.59
   0   6  -2 2310.67   76.19
   0   6  -2 2274.87   74.59
   0   6  -2 2256.07   75.59
   0   6   2 2333.17   78.99
   0  -6  -2 2283.37   80.89
   0  -6  -2 2264.97   80.49
   0  -6   2 2309.37   76.49
   0  -6  -2 2297.87   79.19
   0  -6  -2 2272.27   78.99
   0   6  -3  236.98   11.50
   0   6  -3  249.38   12.30
   0   6   3  230.18   15.30
   0   6   3  242.08   15.50
   0   6  -3  219.98   12.40
   0   6  -3  250.57   13.40
   0   6   3  266.37   20.40
   0  -6  -3  215.38   17.10
   0  -6  -3  244.68   17.60
   0  -6  -3  232.48   16.90
   0  -6  -3  238.88   15.70
   0  -6   3  215.88   13.50
   0  -6   3  249.18    8.50
   0  -6   3  235.48    8.20
   0   6  -4 2536.65   85.49
   0   6   4 2328.77   84.79
   0   6  -4 2450.25   82.49
   0   6   4 2297.87   84.09
   0   6  -4 2350.96   81.69
   0   6  -4 2405.66   82.19
   0  -6  -4 2312.67   85.09
   0  -6   4 2409.26   77.39
   0  -6  -4 2317.57   87.39
   0  -6   4 2323.17   77.89
   0  -6   4 2310.17   83.89
   0  -6  -4 2312.77   89.09
   0  -6  -4 2348.36   88.69
   0   6  -5  271.67   18.90
   0   6  -5  294.87   18.20
   0   6   5  332.27   19.70
   0   6  -5  263.47   18.10
   0   6  -5  337.57   18.90
   0  -6  -5  286.87   21.10
   0  -6   5  315.37   13.00
   0  -6  -5  306.57   25.10
   0  -6   5  284.07   12.70
   0  -6  -5  305.17   23.40
   0   6  -6  300.77   20.60
   0   6  -6  336.87   21.30
   0   6   6  303.17   20.90
   0   6  -6  331.97   22.30
   0  -6   6  301.47   12.60
   0  -6   6  300.07   13.60
   0  -6  -6  302.87   26.10
   0  -6  -6  275.57   23.80
   0   6  -7   49.00   12.70
   0   6  -7   25.30   12.20
   0   6  -7   29.60   11.30
   0   6   7   36.10   11.40
   0  -6   7   39.60    5.30
   0  -6  -7   37.50   14.50
   0  -6   7   39.70    4.40
   0  -6  -7   30.50   15.00
   0   6  -8   98.89   17.10
   0   6  -8  138.59   19.20
   0   6   8  111.19   14.90
   0   6  -8  145.59   17.70
   0  -6   8  111.09    6.90
   0  -6  -8  156.58   22.90
   0  -6   8  112.49    6.30
   0  -6  -8  101.79   18.30
   0   6   9   31.30   11.80
   0   6  -9   30.90   12.90
   0   6  -9   25.60   15.40
   0  -6  -9   22.30   17.40
   0  -6  -9   45.00   18.00
   0   7   0    9.60    3.30
   0   7   0    4.00    3.30
   0  -7   0    9.50    4.20
   0   7   1  419.26   17.10
   0   7   1  389.46   18.20
   0   7   1  396.46   16.80
   0  -7  -1  384.76   18.20
   0  -7  -1  394.76   16.70
   0   7   2  410.86   19.90
   0   7  -2  464.55   14.80
   0   7   2  424.76   19.70
   0   7  -2  447.76   16.50
   0   7  -2  449.76   15.20
   0   7  -2  449.46   15.70
   0   7   2  455.85   22.00
   0  -7  -2  422.06   21.50
   0  -7  -2  457.75   19.90
   0  -7   2  435.66   16.80
   0  -7  -2  400.56   19.60
   0  -7  -2  464.65   22.30
   0   7   3  213.38   14.80
   0   7  -3  236.98   11.60
   0   7  -3  221.98   12.20
   0   7  -3  209.88   11.00
   0   7  -3  207.98   10.40
   0   7   3  199.58   14.90
   0  -7  -3  220.08   16.80
   0  -7  -3  216.58   17.10
   0  -7   3  206.28   12.60
   0  -7  -3  233.78   17.30
   0  -7  -3  212.28   15.30
   0   7   4  564.54   27.90
   0   7  -4  525.35   24.30
   0   7  -4  612.44   25.40
   0   7  -4  610.94   26.30
   0   7  -4  623.64   25.40
   0   7   4  588.24   28.00
   0  -7  -4  548.25   31.20
   0  -7   4  607.94   20.00
   0  -7   4  623.84   19.80
   0  -7  -4  610.04   28.70
   0  -7   4  575.54   26.80
   0  -7  -4  598.14   31.20
   0   7  -5    9.20    7.00
   0   7  -5    4.20    6.30
   0   7   5   10.10    8.70
   0   7  -5   10.00    6.80
   0   7  -5   -0.70    7.00
   0  -7   5    5.00    2.00
   0  -7  -5    2.50    9.70
   0  -7  -5   -5.80    9.70
   0  -7  -5   13.60   10.30
   0   7  -6  106.29   13.80
   0   7  -6   96.99   12.50
   0   7  -6  119.09   14.60
   0   7   6   90.29   13.50
   0  -7   6  103.69    6.40
   0  -7  -6   81.99   15.60
   0  -7  -6  109.69   15.60
   0   7  -7   -5.90    8.40
   0   7  -7   -1.50   10.50
   0   7   7   -1.40   10.00
   0   7  -7    2.30    9.60
   0  -7  -7  -12.10   12.00
   0  -7   7    1.10    4.10
   0  -7  -7    4.90   12.60
   0   7   8    9.20   10.40
   0   7  -8   21.80   11.60
   0   7  -8    1.40   12.00
   0   7  -8   -1.20    9.80
   0  -7  -8    2.40   14.00
   0  -7  -8   19.30   14.80
   0   7  -9    4.70   14.30
   0   7  -9    7.60   11.50
   0   7   9   -8.50   10.00
   0  -7  -9    6.50   15.70
   0  -7  -9  -11.90   14.90
   0   8   2    1.00    4.60
   0   8  -2    3.50    1.30
   0   8   2    0.80    5.40
   0   8  -2    4.50    2.10
   0   8   2   -3.60    4.30
   0  -8  -2   -0.80    5.20
   0  -8  -2    5.50    5.40
   0  -8  -2    0.90    4.60
   0  -8  -2    0.60    5.50
   0  -8   2    0.60    2.30
   0   8  -3 2287.77   76.49
   0   8  -3 2251.47   75.49
   0   8   3 2251.57   86.69
   0   8   3 2182.38   79.79
   0   8  -3 2204.98   74.89
   0   8   3 2216.88   83.29
   0   8  -3 2364.96   75.69
   0  -8  -3 2245.98   82.49
   0  -8  -3 2356.36   81.09
   0  -8  -3 2234.58   80.09
   0  -8  -3 2266.37   83.09
   0  -8   3 2147.79   76.89
   0   8  -4 1592.54   54.89
   0   8   4 1526.75   58.99
   0   8   4 1517.55   58.59
   0   8  -4 1569.54   55.29
   0   8  -4 1527.15   55.99
   0   8  -4 1550.04   54.69
   0  -8   4 1516.35   56.69
   0  -8  -4 1579.14   62.19
   0  -8  -4 1517.85   59.19
   0  -8  -4 1517.65   62.49
   0   8  -5 1781.42   64.59
   0   8  -5 1744.13   65.29
   0   8   5 1688.83   66.39
   0   8  -5 1818.02   63.89
   0   8  -5 1758.62   64.29
   0  -8  -5 1748.43   70.99
   0   8  -6   -3.90    7.00
   0   8   6    2.10    9.90
   0   8  -6   -7.00    6.70
   0   8  -6   12.00    8.80
   0  -8  -6   22.20   12.50
   0  -8  -6   15.20   12.60
   0   8  -7  139.99   15.90
   0   8  -7  151.88   17.40
   0   8   7  146.49   17.70
   0   8  -7  162.38   27.90
   0  -8  -7  165.58   23.90
   0  -8  -7  155.78   20.90
   0   8  -8   -0.40   11.70
   0   8   8    1.60   10.70
   0   8  -8   14.80   10.90
   0   8  -8   10.80    9.90
   0  -8  -8   25.50   16.30
   0  -8  -8   36.50   18.70
   0   8  -9  101.99   15.20
   0   8   9   87.39   15.30
   0   8  -9   81.99   18.30
   0  -8  -9  120.79   22.80
   0  -8  -9  104.49   22.20
   0   9   0   -1.40    2.50
   0   9   0    1.10    3.00
   0  -9   0    0.40    3.20
   0  -9   0    4.40    3.30
   0   9   1   -1.00    3.90
   0   9   1   -6.40    4.60
   0   9   1   -6.30    4.40
   0  -9  -1   -1.00    3.90
   0  -9   1   -0.10    1.40
   0  -9   1   -0.60    1.50
   0  -9  -1    1.00    4.40
   0  -9  -1    4.90    3.80
   0  -9  -1   -2.80    4.10
   0   9   2  149.29   13.80
   0   9   2  132.69   10.70
   0   9   2  132.99   11.10
   0  -9  -2  129.39   10.50
   0  -9   2  144.09    6.70
   0  -9  -2  138.39   12.90
   0  -9  -2  150.08   11.50
   0  -9  -2  113.29   12.00
   0   9  -3    9.00    3.00
   0   9  -3    8.40    3.90
   0   9  -3    7.90    3.20
   0   9  -3    7.10    3.70
   0   9   3    6.30    7.40
   0   9   3    5.80    7.90
   0   9   3    3.40    7.10
   0  -9  -3    1.40    7.40
   0  -9  -3   13.70    8.00
   0  -9  -3    6.80    7.90
   0  -9   3   10.40    4.60
   0  -9  -3   -6.10    7.50
   0   9  -4   17.40    4.90
   0   9   4   20.90    7.80
   0   9  -4   20.20    5.20
   0   9  -4   20.60    5.70
   0  -9  -4   22.20   10.00
   0  -9  -4   13.50    7.90
   0  -9  -4   11.20    8.90
   0  -9   4   19.30    6.20
   0   9  -5   -0.40    6.40
   0   9  -5    6.90    6.40
   0   9   5    7.80    8.90
   0   9  -5    4.00    5.70
   0   9  -5    6.80    6.20
   0  -9  -5   11.50   10.40
   0  -9  -5  -23.20    8.60
   0   9  -6  156.38   15.60
   0   9  -6  164.38   14.40
   0   9   6  174.68   18.00
   0   9  -6  157.88   15.60
   0  -9  -6  169.78   20.30
   0  -9  -6  138.89   20.10
   0   9  -7    6.80   11.80
   0   9  -7    1.90    8.30
   0   9  -7   16.30    9.80
   0   9   7   12.70   11.30
   0  -9  -7   14.90   13.60
   0  -9  -7   -5.70   12.50
   0   9   8   -1.00   10.50
   0   9  -8    4.20   11.90
   0   9  -8    5.00    9.50
   0   9  -8    4.50    8.90
   0  -9  -8   31.80   25.80
   0  -9  -8   10.30   15.40
   0   9  -9   23.40   11.40
   0   9  -9   63.69   17.10
   0  -9  -9   34.40   19.10
   0  -9  -9   15.20   18.10
   0  10   0  100.39    6.40
   0  10   0  104.39    6.80
   0 -10   0  103.79    7.70
   0 -10   0   95.19    7.50
   0  10   1 1030.10   39.10
   0  10   1 1009.70   39.60
   0  10   1 1038.30   37.60
   0 -10   1 1073.89   34.20
   0 -10  -1 1026.50   39.10
   0 -10   1  977.10   34.10
   0 -10  -1 1018.50   37.30
   0 -10  -1  997.80   39.10
   0  10   2 6678.83  223.58
   0 -10   2 6814.82  216.38
   0 -10  -2 6550.84  221.38
   0  10   3  102.39   11.80
   0  10   3   69.49   10.50
   0  10  -3   72.29    4.80
   0  10   3   82.89   13.30
   0  10  -3   77.59    6.10
   0  10  -3   79.99    6.30
   0  10  -3   78.89    5.10
   0 -10  -3   53.99   11.20
   0 -10   3   87.59    7.80
   0 -10  -3   74.39   10.30
   0 -10  -3   82.89   11.50
   0 -10  -3   70.19   11.40
   0  10  -4  454.15   19.60
   0  10  -4  442.16   20.40
   0  10   4  499.35   25.00
   0  10  -4  454.05   19.00
   0  10  -4  484.35   20.40
   0 -10  -4  499.85   28.70
   0 -10  -4  501.75   25.40
   0 -10  -4  487.15   28.20
   0 -10   4  481.45   21.90
   0  10   5   66.59   12.50
   0  10  -5   52.09    8.70
   0  10  -5   64.09    8.10
   0  10  -5   76.89    9.50
   0  10  -5   58.79    9.20
   0 -10  -5   59.49   14.40
   0 -10  -5   69.69   13.60
   0  10  -6   65.79   10.20
   0  10  -6   85.99   12.40
   0  10   6   62.89   13.30
   0  10  -6   81.79   18.10
   0 -10  -6   82.89   17.50
   0 -10  -6   66.39   14.10
   0  10  -7    5.90    8.80
   0  10   7    7.20   11.10
   0  10  -7   26.80    8.90
   0  10  -7   36.30   12.10
   0 -10  -7   32.50   15.70
   0 -10  -7   17.70   15.30
   0  10   8  337.77   25.90
   0  10  -8  347.27   26.70
   0  10  -8  323.97   21.70
   0  10  -8  399.36   25.00
   0 -10  -8  308.47   31.00
   0 -10  -8  344.27   34.60
   0  10   9   44.10   14.20
   0  10  -9   31.10   11.10
   0  10  -9   46.60   16.20
   0 -10  -9   20.00   17.40
   0 -10  -9   31.50   18.30
   0  11   0    0.70    2.80
   0  11   0   -3.00    3.00
   0 -11   0   -1.90    3.30
   0 -11   0    1.20    3.40
   0  11   1 1999.60   67.99
   0  11   1 1938.91   68.89
   0  11   1 1967.60   67.39
   0 -11   1 1911.11   63.99
   0 -11  -1 1963.00   66.89
   0 -11  -1 1924.81   68.89
   0 -11   1 1876.21   63.99
   0 -11  -1 1999.60   67.09
   0 -11  -1 1907.31   68.99
   0  11   2  311.07   17.30
   0  11   2  359.86   18.60
   0  11   2  324.97   19.70
   0 -11  -2  340.47   20.30
   0 -11  -2  312.97   19.70
   0 -11  -2  361.96   18.10
   0  11   3  319.27   19.10
   0  11  -3  337.57   12.20
   0  11   3  362.06   19.70
   0  11   3  326.57   22.60
   0  11  -3  345.97   13.10
   0  11  -3  336.67   13.10
   0  11  -3  349.77   12.20
   0 -11  -3  331.17   22.60
   0 -11  -3  313.07   19.90
   0 -11   3  326.37   14.70
   0 -11  -3  336.57   21.80
   0 -11  -3  334.97   19.90
   0  11  -4   26.90    4.90
   0  11  -4   19.00    5.10
   0  11  -4   24.90    5.50
   0  11  -4   20.30    4.10
   0  11   4   25.30    8.70
   0 -11  -4   22.50   11.30
   0 -11  -4   10.00    9.60
   0 -11   4   31.90    6.60
   0 -11  -4   19.10    8.40
   0  11   5  156.88   16.30
   0  11  -5  177.48   13.60
   0  11  -5  156.88   10.90
   0  11  -5  162.38   12.70
   0 -11  -5  158.18   19.80
   0 -11  -5  179.78   18.00
   0  11  -6   16.70    7.90
   0  11  -6   18.10    8.90
   0  11   6   10.10   11.00
   0 -11  -6   10.30   12.00
   0 -11  -6   12.80   13.00
   0  11  -7   30.70    9.90
   0  11  -7   22.40   11.30
   0  11   7   24.60   13.20
   0  11  -7   27.60    8.40
   0 -11  -7   21.30   14.90
   0 -11  -7   31.40   15.90
   0  11  -8   32.80   13.10
   0  11   8   23.60   12.50
   0  11  -8   13.20    9.20
   0  11  -8    9.30    8.90
   0 -11  -8   20.70   16.70
   0 -11  -8    9.90   15.70
   0  11  -9   39.50   15.60
   0  11  -9   56.29   11.40
   0  11   9   15.60   13.40
   0 -11  -9   24.30   18.90
   0 -11  -9    8.80   16.80
   0  12   0  279.17   12.20
   0  12   0  285.57   12.70
   0 -12   0  287.77   13.80
   0 -12   0  271.07   13.80
   0  12   2 1295.27   48.40
   0  12   2 1260.67   48.20
   0  12   2 1270.57   50.19
   0 -12  -2 1256.67   47.50
   0 -12  -2 1223.98   47.50
   0 -12  -2 1252.47   49.90
   0 -12  -2 1313.07   50.69
   0  12   3   62.79   11.90
   0  12  -3   54.19    4.10
   0  12   3   84.89   11.60
   0  12   3   64.09   10.00
   0 -12  -3   40.20   10.70
   0 -12  -3   54.49   11.80
   0 -12  -3   54.29    9.40
   0 -12  -3   58.09   10.40
   0 -12   3   65.09    5.80
   0  12  -4  602.64   23.30
   0  12   4  637.04   30.50
   0  12  -4  582.64   23.80
   0  12  -4  625.14   22.00
   0  12  -4  608.94   23.30
   0 -12  -4  596.24   33.30
   0 -12  -4  604.44   29.60
   0  12  -5  896.91   34.90
   0  12   5  903.51   41.20
   0  12  -5  855.21   35.40
   0  12  -5  894.71   33.10
   0  12  -5  833.32   34.90
   0 -12  -5  996.50   42.80
   0 -12  -5  934.91   45.50
   0  12  -6    6.10    6.10
   0  12  -6    3.50    8.20
   0  12  -6   10.20    6.90
   0  12   6   15.60   11.50
   0 -12  -6   22.90   12.00
   0 -12  -6   14.20   14.10
   0  12  -7  157.48   15.20
   0  12  -7  126.69   12.30
   0  12   7  122.89   17.60
   0  12  -7  142.89   16.60
   0 -12  -7  172.78   21.90
   0 -12  -7  136.29   23.20
   0  12  -8   48.70   13.70
   0  12  -8   62.49   14.50
   0  12   8   67.49   15.50
   0  12  -8   63.59   10.20
   0 -12  -8   91.19   21.60
   0 -12  -8   51.69   18.70
   0  12  -9   17.00   14.40
   0  12   9   48.80   15.10
   0 -12  -9   47.90   19.50
   0 -12  -9   38.70   20.50
   0  13   0    2.90    3.30
   0  13   0    3.80    3.70
   0 -13   0   -1.80    3.60
   0 -13   0    0.50    3.90
   0  13   1 2975.70  102.29
   0  13   1 3024.50  100.79
   0  13   1 2981.60  101.09
   0 -13  -1 3011.60  102.49
   0 -13  -1 2808.92   99.79
   0 -13   1 2867.81   97.39
   0 -13  -1 3008.70  102.79
   0 -13   1 3008.20   97.49
   0  13   2  325.47   20.20
   0  13   2  307.17   17.90
   0 -13  -2  318.67   17.90
   0 -13  -2  310.67   20.10
   0 -13  -2  280.17   22.20
   0 -13  -2  329.77   17.50
   0  13   3  244.88   19.60
   0  13   3  341.47   20.10
   0  13   3  337.17   22.40
   0 -13  -3  298.47   19.00
   0 -13  -3  289.77   21.60
   0 -13  -3  315.37   19.70
   0 -13  -3  294.97   21.80
   0  13   4   21.70    9.50
   0  13  -4   36.70    4.90
   0  13  -4   35.20    4.50
   0  13  -4   33.40    3.20
   0  13  -4   32.80    5.50
   0 -13  -4   44.20   13.30
   0 -13  -4   28.80    9.80
   0  13   5   42.10   11.60
   0  13  -5   43.00    7.90
   0  13  -5   33.60    5.00
   0  13  -5   48.30    7.60
   0  13  -5   42.30    6.70
   0 -13  -5   39.60   13.80
   0 -13  -5   46.60   13.00
   0  13   6    6.90   11.40
   0  13  -6    9.00    6.40
   0  13  -6    4.90    8.00
   0  13  -6    9.80    5.50
   0 -13  -6   25.50   13.20
   0 -13  -6    8.50   13.90
   0  13  -7   48.80   10.00
   0  13  -7   60.29   12.60
   0  13   7   46.80   14.50
   0  13  -7   65.09    8.70
   0 -13  -7   50.99   17.40
   0 -13  -7   45.40   15.40
   0  13   8   34.00   13.90
   0  13  -8   -2.00   10.70
   0  13  -8    7.60    8.30
   0  13  -8   10.20    7.30
   0 -13  -8   13.40   16.20
   0 -13  -8    1.30   15.10
   0  13   9   -9.60   12.30
   0  13  -9  -13.00   12.50
   0  13  -9    3.50    7.70
   0 -13  -9   25.90   18.80
   0 -13  -9   -4.50   17.90
   0  14   1 3906.01  134.69
   0  14   1 4005.40  133.19
   0  14   1 3991.60  133.49
   0 -14  -1 3908.11  134.79
   0 -14   1 3806.62  129.99
   0 -14   1 4071.29  130.09
   0 -14  -1 4013.20  132.39
   0 -14  -1 3966.50  135.29
   0  14   2  347.07   21.10
   0  14   2  348.57   19.80
   0  14   2  279.37   18.20
   0 -14  -2  347.27   18.50
   0 -14  -2  345.07   21.10
   0 -14  -2  352.66   18.30
   0 -14  -2  310.17   20.90
   0  14   3 1428.76   60.19
   0  14   3 1406.16   57.29
   0 -14  -3 1550.54   60.69
   0 -14  -3 1515.85   57.29
   0 -14  -3 1568.94   61.49
   0 -14  -3 1501.65   57.89
   0  14  -4    6.80    2.40
   0  14  -4    6.40    1.70
   0  14   4   11.20    8.50
   0  14  -4    3.90    3.30
   0  14  -4   10.50    4.10
   0 -14  -4   16.80    9.40
   0 -14  -4    3.50   10.10
   0  14  -5  824.52   28.50
   0  14  -5  847.62   32.60
   0  14   5  784.22   39.00
   0  14  -5  819.42   31.90
   0  14  -5  785.52   30.30
   0 -14  -5  760.82   42.20
   0 -14  -5  775.32   39.10
   0  14  -6  178.38   13.10
   0  14  -6  188.28   11.00
   0  14  -6  178.88   14.80
   0  14  -6  163.58   15.20
   0  14   6  165.38   19.10
   0 -14  -6  192.08   24.40
   0 -14  -6  188.48   21.50
   0  14   7    9.90   12.30
   0  14  -7   14.80   10.20
   0  14  -7   24.20    6.40
   0  14  -7   11.70    7.50
   0 -14  -7   20.20   15.00
   0 -14  -7   32.50   15.50
   0  14  -8   16.90   11.60
   0  14   8   -0.30   13.30
   0  14  -8   11.10    7.40
   0  14  -8    2.40    6.50
   0 -14  -8   15.30   16.40
   0 -14  -8  -22.60   14.10
   0  14  -9    1.60   12.60
   0  14   9   -1.20   13.60
   0 -14  -9   28.50   19.50
   0  15   0    5.70    4.00
   0  15   0   11.70    4.60
   0 -15   0    4.00    4.60
   0 -15   0    9.10    4.90
   0  15   1  602.14   26.20
   0  15   1  590.74   25.60
   0 -15  -1  581.74   27.90
   0 -15  -1  622.24   27.70
   0 -15  -1  595.84   24.80
   0 -15   1  623.84   22.70
   0  15   2  760.32   33.30
   0  15   2  746.63   32.80
   0  15   2  707.73   34.50
   0 -15  -2  715.33   32.20
   0 -15  -2  799.22   32.10
   0 -15  -2  791.52   35.60
   0 -15  -2  806.32   35.40
   0  15   3    2.60    7.80
   0  15   3   32.70    9.60
   0 -15  -3   -1.20    7.10
   0 -15  -3   15.30    9.60
   0 -15  -3   -3.70    7.60
   0  15   4  271.07   22.40
   0  15  -4  304.67   12.70
   0  15  -4  329.67   13.80
   0 -15  -4  271.77   22.50
   0 -15  -4  337.17   25.10
   0  15  -5    0.60    5.50
   0  15   5    7.40   11.10
   0  15  -5    1.50    3.50
   0  15  -5    9.00    2.80
   0  15  -5   10.70    5.60
   0 -15  -5   -1.80    8.90
   0 -15  -5    9.60   11.80
   0  15   6   45.10   14.00
   0  15  -6   25.70    6.10
   0  15  -6   28.60    4.90
   0  15  -6   41.00    8.60
   0  15  -6   38.80    9.30
   0 -15  -6   39.30   14.30
   0 -15  -6   24.30   14.90
   0  15  -7    6.70    6.30
   0  15  -7    0.90    4.90
   0  15  -7   -1.60    9.20
   0  15   7    2.50   12.50
   0 -15  -7   -1.30   13.60
   0 -15  -7   -1.30   14.50
   0  15  -8   -5.30    5.60
   0  15  -8    4.90    6.70
   0  15   8   -3.20   12.80
   0  15  -8   -7.30   10.20
   0 -15  -8   35.80   19.50
   0 -15  -8   -0.80   14.80
   0  16   0 2786.52   94.59
   0  16   0 2865.21   94.89
   0 -16   0 2796.82   96.19
   0 -16   0 2781.32   96.29
   0  16   1  541.45   24.30
   0  16   1  529.65   24.80
   0 -16   1  569.74   21.40
   0 -16  -1  583.44   26.70
   0 -16  -1  526.45   23.10
   0 -16  -1  566.74   29.30
   0  16   2 3664.03  127.79
   0  16   2 3750.52  128.09
   0  16   2 3619.74  129.79
   0 -16  -2 3861.91  130.39
   0 -16  -2 3678.43  126.49
   0 -16  -2 3665.33  130.49
   0  16   3  193.88   19.60
   0  16   3  168.38   16.70
   0 -16  -3  229.18   21.20
   0 -16  -3  187.68   15.80
   0  16  -4 1135.49   38.80
   0  16   4 1109.49   48.00
   0  16  -4 1086.49   37.70
   0 -16  -4 1076.89   50.69
   0 -16  -4 1147.09   51.49
   0  16  -5   12.80    2.20
   0  16  -5    3.80    9.70
   0  16  -5   11.20    2.80
   0  16  -5   12.80    5.50
   0  16   5   26.40   12.50
   0 -16  -5   16.80   12.80
   0 -16  -5   10.10   10.80
   0  16  -6  210.98    9.50
   0  16  -6  206.28   11.50
   0  16   6  227.68   23.40
   0  16  -6  199.38   15.20
   0  16  -6  197.88   15.80
   0 -16  -6  169.98   21.10
   0 -16  -6  219.28   25.90
   0  16  -7    8.10    9.50
   0  16   7   22.90   14.30
   0  16  -7   28.20    5.20
   0  16  -7   12.60    6.00
   0 -16  -7   28.70   13.90
   0 -16  -7    9.80   16.50
   0  16  -8  152.58   10.60
   0  16   8  121.59   19.50
   0  16  -8  171.38   13.00
   0  16  -8  134.59   17.40
   0 -16  -8  146.39   22.60
   0 -16  -8  113.59   24.70
   0  17   0    7.30    4.50
   0  17   0    1.20    5.20
   0 -17   0   12.20    5.50
   0 -17   0   10.40    5.50
   0  17   1 1011.40   40.40
   0  17   1 1030.80   40.00
   0 -17  -1  997.00   41.90
   0 -17  -1  996.00   38.40
   0 -17   1 1088.29   37.10
   0 -17  -1 1023.00   42.00
   0  17   2 1421.46   54.19
   0  17   2 1441.86   54.19
   0  17   2 1340.17   55.79
   0 -17  -2 1360.36   52.99
   0 -17  -2 1391.86   56.09
   0 -17  -2 1465.25   52.79
   0 -17  -2 1382.36   56.69
   0  17   3 1969.80   76.19
   0  17   3 1879.61   72.69
   0 -17  -3 1961.00   75.89
   0 -17  -3 1942.11   71.69
   0  17   4  156.58   18.20
   0  17  -4  162.38    7.50
   0  17  -4  168.78    8.80
   0 -17  -4  174.08   21.50
   0 -17  -4  178.48   18.20
   0  17  -5   23.00    5.70
   0  17  -5   20.60    6.30
   0  17   5   10.20   11.50
   0 -17  -5    5.70   12.90
   0 -17  -5   12.90   11.50
   0  17  -6    8.50    7.00
   0  17  -6    3.10    3.40
   0  17  -6   -1.00    7.00
   0  17   6   15.40   13.80
   0  17  -6   -1.60    2.60
   0 -17  -6  -12.00   12.00
   0 -17  -6   22.50   15.50
   0  17   7    2.70   13.60
   0  17  -7   13.70   10.00
   0  17  -7    2.40    4.60
   0 -17  -7   -7.90   14.80
   0 -17  -7  -10.40   16.10
   0  17  -8    1.40    4.50
   0  17  -8   14.00   11.10
   0  17   8    1.30   13.00
   0  17  -8    9.60    5.50
   0 -17  -8   -3.80   16.80
   0 -17  -8   37.80   18.30
   0  18   0  399.66   18.30
   0 -18   0  401.36   20.10
   0 -18   0  410.96   20.00
   0  18   1 3072.79  106.59
   0  18   1 3040.60  106.39
   0 -18  -1 2962.80  108.19
   0 -18  -1 3152.58  111.59
   0 -18   1 3166.88  103.19
   0  18   2 2154.58   78.49
   0  18   2 2225.98   78.99
   0 -18  -2 2133.49   80.59
   0 -18  -2 2100.59   77.09
   0  18   3 1529.05   63.59
   0  18   3 1561.44   61.09
   0 -18  -3 1544.55   59.49
   0 -18  -3 1538.95   63.49
   0  18  -4  391.66   15.60
   0  18   4  489.45   27.60
   0  18  -4  402.66   14.60
   0 -18  -4  448.66   30.00
   0 -18  -4  393.66   25.10
   0  18   5  606.04   33.40
   0  18  -5  590.74   23.80
   0  18  -5  579.94   24.40
   0 -18  -5  576.44   33.60
   0 -18  -5  652.53   38.90
   0  18   6   -1.30   12.70
   0  18  -6   12.10    7.70
   0  18  -6   20.60    7.60
   0 -18  -6   12.20   11.40
   0 -18  -6   37.60   16.80
   0  18  -7  268.07   10.90
   0  18   7  271.97   27.20
   0  18  -7  271.37   12.80
   0  18  -7  279.27   20.10
   0 -18  -7  260.87   30.90
   0  18  -8  107.89    8.70
   0  18   8  109.39   19.30
   0  18  -8   99.69    7.10
   0  18  -8  101.69   15.60
   0 -18  -8   99.09   23.30
   0 -18  -8   84.19   21.20
   0  19   0    1.80    5.70
   0  19   0   -5.30    4.50
   0 -19   0    3.80    5.40
   0 -19   0   10.60    6.40
   0  19  -1  101.39    7.10
   0  19   1   85.99   10.70
   0  19   1   82.79   10.30
   0 -19  -1  107.79   12.10
   0 -19   1  109.29    8.50
   0  19   2  102.99   12.50
   0 -19  -2  106.29   13.80
   0 -19  -2   90.19   10.80
   0  19   3   44.00   11.90
   0  19   3   22.50    8.90
   0 -19  -3   27.70    9.20
   0 -19  -3   37.80   11.80
   0  19  -4   -0.40    1.70
   0  19  -4    2.70    2.80
   0  19   4   -9.70    8.30
   0 -19  -4  -18.40   11.80
   0 -19  -4    1.70    9.60
   0  19   5   34.70   13.10
   0  19  -5   21.40    5.40
   0  19  -5   21.20    6.00
   0 -19  -5   36.30   12.90
   0 -19  -5   20.60   14.80
   0  19   6  124.39   18.40
   0  19  -6  159.78   13.40
   0  19  -6  135.29   12.80
   0 -19  -6  173.68   22.10
   0 -19  -6  194.68   26.90
   0  19  -7   77.99   12.40
   0 -19  -7   97.79   18.40
   0 -19  -7   31.60   22.60
   0  19   8    6.10   14.40
   0 -19  -8    3.20   16.40
   0 -19  -8    3.80   17.60
   0  20   0 2245.18   75.19
   0  20   0 2161.28   74.69
   0 -20   0 2076.19   76.09
   0 -20   0 2096.29   76.29
   0  20   1 1740.23   63.29
   0  20  -1 1630.74   58.19
   0  20   1 1705.23   62.69
   0  20  -1 1777.32   58.49
   0 -20  -1 1660.83   64.79
   0 -20  -1 1725.23   65.09
   0 -20   1 1713.83   59.69
   0  20   2   25.90    8.50
   0 -20  -2   13.90    8.50
   0 -20  -2    8.90    6.40
   0  20   3   41.80   10.60
   0 -20  -3   50.39   10.50
   0 -20  -3   45.80   12.00
   0  20   4  990.60   46.60
   0 -20  -4 1024.00   45.50
   0 -20  -4 1112.29   68.29
   0  20  -5  122.89    9.80
   0  20   5  145.29   19.60
   0  20  -5  126.29    9.00
   0 -20  -5  143.99   17.80
   0 -20  -5  138.39   21.00
   0  20  -6  249.38   15.80
   0  20  -6  267.27   16.40
   0  20   6  249.78   25.10
   0 -20  -6  202.68   26.90
   0 -20  -6  277.07   26.40
   0  20   7   -5.20   13.80
   0  20  -7   20.10    9.30
   0 -20  -7   14.30   15.70
   0 -20  -7   -0.80   16.00
   0  20  -8   28.00   11.80
   0  20   8   28.20   16.20
   0 -20  -8    3.50   17.30
   0  21   0   12.40    5.30
   0  21   0   11.90    6.00
   0 -21   0   16.10    6.20
   0  21   1  536.75   26.10
   0  21  -1  542.75   21.60
   0  21  -1  559.64   21.90
   0  21   1  550.14   25.60
   0 -21  -1  544.95   27.60
   0 -21   1  557.34   23.20
   0  21   2   79.59   11.80
   0 -21  -2   73.89   10.40
   0 -21   2   57.29    3.60
   0 -21  -2   69.59   12.60
   0 -21   2   54.69    4.30
   0  21   3  119.49   16.00
   0 -21  -3  110.59   16.40
   0  21   4   11.70   11.60
   0 -21  -4    9.00   16.20
   0 -21  -4   17.70    9.80
   0  21   5   14.40   11.90
   0  21  -5   11.30    5.20
   0  21  -5   17.00    4.70
   0 -21  -5   -0.40   14.90
   0 -21  -5    4.30   10.50
   0  21   6    0.80   13.50
   0  21  -6   -0.50    6.10
   0  21  -6    7.20    6.80
   0 -21  -6   -4.80   11.60
   0 -21  -6    2.80   14.90
   0  21   7   -0.60   12.80
   0  21  -7    6.10    8.40
   0 -21  -7   20.10   17.60
   0 -21  -7  -18.70   11.90
   0  21   8  -27.20   13.20
   0  21  -8   16.80   10.10
   0 -21  -8   -4.30   17.10
   0  22   0 1359.16   50.49
   0  22   0 1389.66   50.29
   0 -22   0 1327.47   51.89
   0 -22   0 1369.76   51.79
   0  22  -1 2221.58   75.99
   0  22   1 2165.88   80.09
   0  22   1 2324.37   81.19
   0  22  -1 2319.37   76.39
   0 -22  -1 2214.38   82.19
   0 -22   1 2159.98   78.89
   0  22   2  469.35   25.50
   0 -22   2  437.46   15.70
   0 -22   2  447.76   16.30
   0 -22  -2  426.56   22.30
   0 -22  -2  427.86   26.30
   0  22   3  779.72   42.20
   0 -22  -3  747.53   39.80
   0  22   4  917.81   45.30
   0 -22  -4 1040.40   50.49
   0 -22  -4 1017.10   44.30
   0  22  -5   12.10    4.40
   0  22   5   -9.50   11.60
   0  22  -5   12.70    5.10
   0 -22  -5   27.90   15.80
   0 -22  -5   14.80   11.40
   0  22   6  152.48   21.10
   0  22  -6  186.88   13.70
   0 -22  -6  216.38   28.60
   0 -22  -6  187.38   23.10
   0  22   7  218.58   26.20
   0  22  -7  239.48   17.40
   0 -22  -7  173.78   28.30
   0  22   8   42.90   17.50
   0  22  -8   27.00   10.70
   0 -22  -8   48.50   22.40
   0  23   0    4.30    5.40
   0  23   0   18.80    6.50
   0 -23   0   16.60    6.40
   0 -23   0    8.40    6.00
   0  23  -1   16.60    4.90
   0  23   1   17.70    7.10
   0  23   1   14.10    7.60
   0  23  -1    3.20    4.60
   0 -23  -1   23.70    8.20
   0 -23   1    1.20    4.60
   0  23   2  223.38   18.20
   0 -23  -2  235.28   22.00
   0 -23   2  204.28    8.80
   0 -23  -2  211.88   15.20
   0 -23   2  211.88    9.40
   0  23   3 1004.20   46.00
   0 -23  -3 1028.00   48.90
   0  23   4   61.19   14.00
   0 -23  -4  109.19   19.10
   0  23  -5   44.80    6.10
   0  23   5   42.40   15.60
   0  23  -5   35.30    5.00
   0 -23  -5   47.00   18.60
   0 -23  -5   34.90   13.70
   0  23  -6   60.09    8.90
   0  23   6   79.99   18.10
   0  23  -6   71.49   10.10
   0 -23  -6   88.79   21.40
   0  23  -7    7.70    8.40
   0  23   7    7.10   14.50
   0 -23  -7  -12.20   18.10
   0  23  -8  -17.00    8.90
   0  23   8  -11.40   13.70
   0 -23  -8    4.40   20.20
   0  24   0  491.75   24.70
   0  24   0  524.35   23.60
   0 -24   0  436.66   23.70
   0  24   1  808.22   35.80
   0  24  -1  827.72   32.40
   0  24  -1  815.22   31.10
   0  24   1  808.92   44.80
   0 -24  -1  774.52   36.60
   0 -24   1  789.22   31.90
   0  24   2  130.09   15.50
   0  24  -2  122.09    7.10
   0 -24  -2  132.09   16.80
   0 -24   2  104.89    6.60
   0 -24  -2  100.59   12.00
   0 -24   2   96.49    5.80
   0  24   3 1757.82   70.39
   0 -24  -3 1790.22   73.59
   0  24   4    9.40   10.90
   0 -24  -4    1.00   13.60
   0  24  -5  142.09    8.20
   0  24  -5  147.89    9.20
   0  24   5  202.38   22.70
   0 -24  -5  113.79   21.70
   0  24  -6   20.60    7.50
   0  24   6    2.20   14.00
   0  24  -6   18.60    6.40
   0 -24  -6   11.50   17.00
   0  24  -7  119.99   12.90
   0  24   7  165.38   24.10
   0 -24  -7  141.19   26.40
   0  24  -8   36.60   11.20
   0  24   8   15.50   17.40
   0 -24  -8   61.99   23.30
   0  25   0   10.70    7.10
   0  25   0   13.70    6.60
   0 -25   0   11.90    7.40
   0  25  -1  129.09   10.70
   0  25  -1  121.19    9.90
   0  25   1  118.49   13.70
   0 -25   1  104.79   12.10
   0 -25  -1  114.29   13.70
   0 -25   1  120.59   10.70
   0  25   2  432.66   26.50
   0  25  -2  462.25   18.40
   0 -25   2  472.45   17.30
   0 -25  -2  475.65   29.30
   0 -25   2  459.85   17.80
   0  25   3  -11.50   10.10
   0 -25  -3    5.30   11.90
   0  25   4   28.30   13.20
   0 -25  -4   40.60   16.10
   0  25   5   89.49   17.40
   0  25  -5   93.59    6.40
   0  25  -5   85.49    7.30
   0 -25  -5  102.99   21.00
   0  25  -6    1.90    6.40
   0  25  -6    1.90    5.40
   0 -25  -6    0.90   15.50
   0  25   7   27.10   15.60
   0  25  -7   32.60    8.90
   0 -25  -7   16.10   19.10
   0  26   0  438.06   22.20
   0  26   0  405.26   22.40
   0 -26   0  470.75   24.00
   0  26  -1    7.80    5.90
   0  26   1    7.30    8.40
   0  26  -1   -1.30    4.90
   0 -26   1    2.20    5.30
   0 -26   1    3.80    5.00
   0 -26  -1    5.80    8.50
   0  26  -2  546.85   21.90
   0  26   2  568.14   30.70
   0 -26   2  563.94   21.20
   0 -26  -2  575.34   32.80
   0  26   3  195.08   21.10
   0 -26  -3  175.18   22.50
   0  26   4 1470.35   63.09
   0 -26  -4 1445.36   66.39
   0  26   5  233.58   25.40
   0  26  -5  305.17   12.10
   0 -26  -5  376.16   35.30
   0  26  -6  296.37   15.60
   0  26  -6  296.07   15.60
   0  26   6  283.67   27.70
   0 -26  -6  346.97   35.60
   0  26  -7   50.89    9.50
   0  26   7   67.69   19.60
   0 -26  -7   67.79   22.90
   0  27   0   11.60    7.80
   0  27   0   29.30    7.70
   0 -27   0   18.80    8.20
   0  27  -1  212.68   14.30
   0  27   1  219.28   17.90
   0  27  -1  216.88   13.80
   0 -27  -1  211.28   19.00
   0 -27   1  211.88   14.20
   0  27  -2  122.09    9.30
   0  27   2  134.79   18.30
   0  27  -2  115.39    8.80
   0 -27  -2  166.38   20.30
   0 -27   2  107.69    7.00
   0 -27   2  119.39    7.80
   0  27   3    9.80   10.60
   0  27  -3   22.00    3.50
   0 -27  -3   21.10   13.10
   0  27   4   29.10   14.60
   0 -27  -4   14.40   14.80
   0  27   5   -4.10   12.50
   0 -27  -5   39.60   17.70
   0  27   6   48.30   16.70
   0  27  -6   33.90    6.60
   0  27  -6   38.10    6.80
   0 -27  -6   71.39   20.30
   0  27   7    5.80   16.10
   0 -27  -7   -8.80   16.70
   0  28   0 1796.02   64.29
   0  28   0 1641.24   63.09
   0 -28   0 1654.43   64.29
   0  28  -1 1969.10   74.99
   0  28  -1 2105.69   73.99
   0  28   1 2150.48   78.39
   0 -28   1 2092.99   74.09
   0 -28  -1 2085.79   79.69
   0  28  -2    6.10    5.00
   0  28   2   12.40   10.50
   0  28  -2    4.20    5.20
   0 -28   2    7.90    3.30
   0 -28   2   11.20    4.00
   0 -28  -2    7.40   11.20
   0  28  -3  252.57   11.30
   0  28   3  283.67   25.50
   0 -28  -3  269.57   26.40
   0  28   4   70.49   17.50
   0 -28  -4  117.39   20.80
   0  28   5  568.74   37.20
   0 -28  -5  709.83   44.60
   0  28  -6  289.47   14.50
   0  28   6  303.57   30.40
   0 -28  -6  270.97   33.30
   0  28   7   38.10   18.70
   0 -28  -7   16.00   19.90
   0  29   0   53.99   10.70
   0 -29   0   23.90    9.10
   0  29  -1 1530.45   56.59
   0  29   1 1599.74   61.59
   0  29  -1 1556.64   56.89
   0 -29   1 1468.05   56.49
   0 -29  -1 1513.25   62.29
   0  29  -2   -2.10    5.30
   0  29  -2    0.90    5.20
   0  29   2    3.70   10.70
   0 -29   2    2.20    3.80
   0 -29   2    3.80    3.30
   0 -29  -2    3.10   11.20
   0  29   3  133.59   18.60
   0  29  -3  148.19    8.70
   0 -29  -3  131.69   19.70
   0  29   4  170.28   22.40
   0 -29  -4  160.48   23.50
   0  29   5   59.39   17.70
   0 -29  -5   78.89   21.20
   0  29   6  -18.00   13.70
   0 -29  -6  -42.60   14.10
   0  29   7    2.90   16.60
   0 -29  -7    4.00   18.30
   0  30   0  561.34   28.40
   0 -30   0  522.85   27.90
   0  30   1  590.64   31.90
   0  30  -1  602.94   27.80
   0  30  -1  589.64   27.10
   0 -30   1  593.74   27.30
   0 -30  -1  656.43   33.80
   0  30   2  936.21   42.90
   0  30  -2  840.02   33.50
   0 -30  -2  885.01   44.20
   0 -30   2  865.91   31.70
   0 -30   2  854.41   31.30
   0  30   3   -6.90   12.80
   0  30  -3   13.00    4.70
   0 -30  -3   14.80   14.00
   0  30   4  262.37   26.20
   0 -30  -4  349.17   32.20
   0 -30  -5   51.79   20.50
   0  30   6   80.89   20.00
   0  30   7   73.39   20.60
   0 -30  -7   48.60   22.30
   0  31   0   15.80    9.50
   0 -31   0   18.00    8.90
   0  31  -1   -3.40    7.30
   0  31   1   10.80    9.80
   0  31  -1    7.50    7.20
   0 -31   1    2.80    6.30
   0 -31  -1   10.90   10.10
   0  31  -2    3.90    5.70
   0  31   2   -2.50   10.70
   0  31  -2    0.40    6.30
   0 -31  -2   14.90   11.80
   0 -31   2    6.10    4.10
   0  31  -3  249.88   13.00
   0  31  -3  265.47   13.00
   0  31   3  279.77   25.70
   0 -31  -3  251.57   27.20
   0  31   4   10.80   14.90
   0 -31  -4   14.90   15.40
   0  31   5   49.90   17.80
   0 -31  -5   35.00   19.20
   0  31   6    5.60   14.90
   0 -31  -6   25.40   20.00
   0  31   7    1.60   16.30
   0 -31  -7   13.80   20.80
   0  32   0  624.24   32.20
   0 -32   0  664.03   32.30
   0  32  -1  145.79   14.40
   0  32   1  120.39   16.80
   0  32  -1  142.39   13.50
   0 -32   1  147.29   13.30
   0 -32  -1  164.08   19.40
   0  32   2  176.48   20.70
   0  32  -2  170.88   12.90
   0  32  -2  181.48   13.70
   0 -32  -2  187.68   23.10
   0 -32   2  165.38   10.20
   0  32  -3    6.80    5.10
   0  32   3  -24.10   10.80
   0  32  -3    1.80    5.20
   0 -32  -3   14.00   14.20
   0  32   4  138.79   20.40
   0 -32  -4   89.09   20.20
   0  32   5   15.70   14.70
   0 -32  -5   19.90   18.10
   0  32   6   73.49   19.00
   0 -32  -6  117.89   26.30
   0  33   0   14.50   10.20
   0 -33   0   13.80    9.20
   0  33   1  124.79   22.10
   0  33  -1  102.39   13.10
   0 -33  -1  137.79   17.80
   0 -33   1  121.09   12.50
   0  33  -2   54.29    9.90
   0  33   2   23.70   13.60
   0  33  -2   60.49    9.50
   0 -33  -2   42.80   14.90
   0 -33   2   54.39    6.50
   0  33  -3    7.60    5.60
   0  33   3    8.10   14.20
   0  33  -3    3.40    5.20
   0  33   4   -0.40   14.10
   0 -33  -4    6.90   16.50
   0  33   5   -7.50   15.20
   0 -33  -5   20.20   17.80
   0  33   6   18.10   17.40
   0 -33  -6    6.60   18.40
   0  34   0   17.20   10.30
   0 -34   0   20.30    9.70
   0  34  -1  310.37   20.40
   0  34   1  306.97   23.70
   0 -34  -1  275.17   23.90
   0 -34   1  331.57   19.30
   0  34   2    8.60   12.70
   0  34  -2    3.20    6.70
   0  34  -2  -13.40    6.30
   0 -34  -2    9.50   12.70
   0 -34   2   -2.50    4.00
   0  34  -3  749.53   29.10
   0  34   3  661.83   40.60
   0  34  -3  713.53   28.80
   0 -34  -3  779.32   48.80
   0  34   4    4.70   12.90
   0  34  -4    9.10    4.10
   0 -34  -4    0.70   15.00
   0  34   5  385.86   35.70
   0 -34  -5  479.15   39.60
   0  34   6    5.30   17.70
   0 -34  -6   18.50   19.30
   0  35   0   11.90   10.50
   0 -35   0    3.60    8.70
   0  35  -1   35.70   10.40
   0  35   1   40.30   13.80
   0 -35  -1   36.20   12.80
   0 -35   1   42.00    9.30
   0  35  -2   -1.20    6.40
   0  35  -2    4.10    7.60
   0  35   2   -7.30   12.20
   0 -35   2    1.40    4.20
   0 -35  -2    2.90   11.60
   0  35   3    6.20   13.50
   0  35  -3   27.70    7.20
   0  35  -3   18.70    6.20
   0 -35  -3    7.80   14.50
   0  35  -4  106.49    8.30
   0  35   4  121.19   33.50
   0  35  -4  131.69    8.20
   0 -35  -4  125.19   23.60
   0  35   5   -7.50   14.90
   0 -35  -5  -10.70   16.30
   0  35   6   58.19   20.80
   0 -35  -6   85.79   24.20
   0  36   0   86.79   14.70
   0 -36   0   96.49   14.20
   0  36   1  282.77   23.40
   0  36  -1  305.07   21.40
   0 -36   1  260.27   17.90
   0 -36  -1  295.67   24.40
   0  36   2  557.54   33.90
   0  36  -2  481.85   25.20
   0  36  -2  542.75   25.20
   0 -36   2  507.25   21.10
   0 -36  -2  468.15   33.50
   0  36  -3   12.10    7.70
   0  36   3   -3.50   13.90
   0  36  -3    7.30    6.10
   0 -36  -3   16.10   14.60
   0  36  -4  446.56   18.40
   0  36  -4  412.16   18.20
   0  36   4  469.05   35.80
   0 -36  -4  438.86   37.30
   0  36   5   41.90   18.90
   0 -36  -5  120.49   24.50
   0  37   0    8.20   10.70
   0 -37   0   -4.40    8.50
   0  37  -1  271.57   20.20
   0  37   1  230.58   23.20
   0 -37  -1  260.07   24.50
   0 -37   1  257.67   17.60
   0  37  -2   13.00    8.80
   0  37   2   26.90   13.80
   0 -37   2   14.70    4.90
   0 -37  -2   16.10   13.40
   0  37   3   52.39   17.10
   0  37  -3   30.90    7.80
   0  37  -3   41.60    8.50
   0 -37  -3   36.10   17.20
   0  37  -4   15.40    5.60
   0  37   4   24.90   15.80
   0 -37  -4    2.90   15.70
   0  37   5  -21.40   15.70
   0 -37  -5    6.00   18.30
   0  38   0   61.59   13.80
   0 -38   0   34.40   11.00
   0  38   1  366.46   27.10
   0  38  -1  368.56   23.90
   0 -38  -1  313.67   26.40
   0 -38   1  361.66   21.10
   0  38   2  618.84   37.10
   0  38  -2  521.55   27.70
   0 -38   2  540.75   22.40
   0 -38  -2  602.04   37.20
   0  38   3  327.17   30.90
   0  38  -3  326.77   19.00
   0  38  -3  373.86   18.60
   0 -38  -3  414.96   33.40
   0  38  -4   27.30    6.20
   0  38   4   14.20   16.50
   0 -38  -4   15.40   15.80
   0  38   5   44.90   20.00
   0 -38  -5   81.99   22.90
   0  39   0   20.80   11.80
   0 -39   0   18.50    9.60
   0  39  -1   15.50   10.40
   0  39   1    5.80   12.80
   0 -39  -1   13.40   11.70
   0 -39   1   -3.90    6.70
   0  39   2   59.49   17.30
   0  39  -2   37.80   10.20
   0 -39  -2   23.60   14.60
   0 -39   2   31.00    5.70
   0  39  -3   63.59    9.70
   0  39   3   59.99   18.00
   0 -39  -3   34.90   16.10
   0  39  -4   -7.90    5.00
   0  39   4  -14.60   14.70
   0 -39  -4   -8.20   15.50
   0  39   5   18.10   18.50
   0 -39  -5   21.90   21.60
   0  40   0  727.63   38.40
   0 -40   0  745.83   39.10
   0  40  -1  811.32   37.90
   0  40   1  770.12   41.20
   0 -40   1  726.83   34.10
   0 -40  -1  776.82   41.10
   0  40  -2   11.90    9.30
   0  40   2    5.90   14.00
   0 -40  -2   24.80   14.10
   0 -40   2   15.70    5.00
   0  40  -3   24.50    8.50
   0  40   3   59.09   27.80
   0 -40  -3   13.30   15.60
   0  40   4   49.50   19.70
   0 -40  -4   77.79   21.50
   0  41   0   23.40   13.30
   0 -41   0   19.60   16.80
   0  41   1  306.87   28.00
   0  41  -1  273.97   22.10
   0 -41  -1  294.27   25.30
   0 -41   1  260.67   18.40
   0  41   2   50.99   17.00
   0  41  -2   20.40    9.90
   0 -41  -2   16.00   13.30
   0  41  -3   -6.70    7.00
   0  41   3  -18.40   13.30
   0 -41  -3   15.30   15.10
   0  41   4   49.80   20.30
   0 -41  -4   50.39   19.60
   0  42   0  901.81   44.80
   0  42   1   12.20   13.60
   0 -42  -1   18.80   12.00
   0 -42   1    8.50    7.20
   0  42  -2   74.49   13.20
   0  42   2   89.69   19.60
   0 -42  -2  103.39   19.50
   0  42  -3    3.40    7.80
   0  42   3   15.70   16.30
   0 -42  -3   -8.40   14.00
   0  42   4   62.99   20.30
   0 -42  -4   49.50   19.60
   0  43   0   12.70   12.70
   0  43  -1   46.70   12.70
   0  43   1   -1.10   13.10
   0 -43  -1   19.00   12.60
   0  43  -2   24.20   10.50
   0  43   2    2.40   14.90
   0 -43  -2   14.40   13.30
   0  43   3    1.20   15.90
   0  43  -3    8.80    8.30
   0 -43  -3   -0.20   14.50
   0  44   0  161.18   20.70
   0  44   1   94.69   18.50
   0  44  -1   67.99   15.00
   0 -44  -1   59.69   15.30
   0  44  -2   12.90   10.40
   0 -44  -2   -9.50   11.50
   0  44   3  288.57   31.60
   0  45   0   12.60   13.10
   0  45   1    4.80   13.50
   0  45  -1   29.70   12.90
   0 -45  -1   29.60   13.40
   0  45  -2   79.49   14.10
   0  45   2   59.99   18.70
   0 -45  -2   86.39   18.70
   0  46   0   65.89   16.20
   0  46  -1    3.90   11.60
   0  46   1   -5.70   13.60
   0 -46  -1    2.60   11.60
  -1   0   9    7.20    7.60
   1   0  -9   -4.40   14.00
   1   0  -9    9.40   14.90
  -1   0   8   -0.20    7.70
   1   0  -8   11.80   13.70
   1   0  -8   -9.20   12.60
   1   0  -7    1.60   10.00
   1   0  -7   -1.30   12.00
  -1   0   7   10.60    8.00
   1   0  -7    9.00   12.00
   1   0  -6  633.14   32.50
   1   0  -6  624.24   34.00
   1   0  -6  572.04   33.40
  -1   0   6  595.44   27.40
  -1   0   6  603.24   27.30
  -1   0   5   -1.20    5.70
   1   0  -5   -3.90    7.90
  -1   0   5   -4.10    5.60
   1   0  -5   -1.60    7.30
   1   0  -5   -6.50    6.50
  -1   0   4   40.50    7.10
   1   0  -4   22.00    7.80
   1   0  -4   36.70    8.40
   1   0  -4   15.60    7.50
   1   0  -4   20.70    7.80
  -1   0   4   17.60    5.90
  -1   0   3    7.10    4.80
   1   0  -3   -5.00    4.80
   1   0  -3    9.00    5.60
   1   0  -3   -3.40    5.30
   1   0  -3   -1.20    5.00
  -1   0   3   -4.10    3.50
   1   0  -2  431.96   19.10
   1   0  -2  447.16   17.90
  -1   0   2  421.36   19.40
  -1   0   2  417.36   16.90
   1   0  -2  424.86   18.10
  -1   0   2  446.96   17.80
   1   0  -1   -3.30    2.60
  -1   0   1   -1.40    1.80
   1   0  -1    3.20    2.10
  -1   0   1   -1.90    2.80
  -1   0   1   -3.60    2.60
   1   0   1    5.30    3.60
   1   0   1    1.80    3.80
   1   0   1    3.10    2.40
  -1   0  -1    6.40    3.30
  -1   0  -1    1.20    2.60
   1   0   2 1511.85   52.29
  -1   0  -2 1499.05   51.79
   1   0   2 1495.35   53.49
  -1   0  -2 1558.84   53.19
  -1   0  -2 1496.15   52.29
   1   0   2 1465.75   50.89
  -1   0  -3   -0.60    5.40
   1   0   3   -0.70    5.00
  -1   0  -3    1.90    4.90
  -1   0  -3   -2.30    5.10
   1   0   3    2.50    5.90
   1   0   3   -0.80    3.80
   1   0   4   10.40    7.80
   1   0   4   10.40    6.40
   1   0   4   -3.20    4.40
  -1   0  -4    1.60    6.50
  -1   0  -4   12.80    6.90
  -1   0  -4    0.90    6.40
  -1   0  -5   -7.40    7.60
  -1   0  -5    1.00    8.00
   1   0   5   -2.90    6.00
  -1   0  -5    7.80    8.20
   1   0   5   11.10    5.60
  -1   0  -6   58.49   12.80
   1   0   6   73.39    9.50
  -1   0  -6   70.49   17.50
  -1   0  -6   86.19   16.40
   1   0   6   97.29   12.20
   1   0   7   -6.80    6.40
  -1   0  -7   10.50   11.70
  -1   0  -7    5.00   11.10
  -1   0  -7   16.30   13.10
  -1   0  -8   53.39   23.50
   1   0   8   40.70    8.60
  -1   0  -8   23.00   13.80
  -1   0  -9    2.60   13.60
   1   0   9   -3.90    6.50
  -1   0  -9   -0.40   14.80
   1   1  -9   28.30   15.40
   1   1  -9   -4.20   24.00
  -1   1   9   21.80    9.00
  -1  -1   9   30.90    7.80
   1  -1  -9   25.90   16.00
   1  -1  -9   16.50   15.80
   1   1  -8  118.59   22.30
   1   1  -8  112.49   19.20
  -1   1   8  115.49   12.80
   1   1  -8  136.59   20.60
   1  -1  -8  124.69   20.30
   1  -1  -8   99.39   18.90
   1   1  -7   55.69   14.40
   1   1  -7   51.99   15.10
   1   1  -7   58.89   15.00
   1  -1  -7   35.80   14.40
   1  -1  -7   78.29   15.90
   1  -1  -7   59.89   16.00
  -1  -1   7   55.29    9.10
  -1  -1   7   67.29    9.80
   1   1  -6   63.69   13.70
   1   1  -6   28.40   10.80
  -1   1   6   72.09   10.80
  -1   1   6   51.09    9.80
   1   1  -6   71.29   13.60
  -1  -1   6   65.09    9.00
   1  -1  -6   57.39   12.90
   1  -1  -6   78.39   14.90
  -1  -1   6   63.69    9.30
  -1   1   5  180.38   13.50
   1   1  -5  188.58   17.20
   1   1  -5  188.98   16.60
   1   1  -5  188.28   16.70
  -1   1   5  187.28   14.20
  -1  -1   5  199.68   13.30
  -1  -1   5  173.58   12.20
   1  -1  -5  206.78   16.60
   1  -1  -5  158.48   17.60
   1  -1  -5  222.78   20.30
   1   1  -4  186.08   13.80
   1   1  -4  199.98   15.50
   1   1  -4  200.78   15.60
  -1   1   4  174.58   12.10
  -1   1   4  200.08   13.50
   1   1  -4  167.88   14.90
   1  -1  -4  177.08   15.80
   1  -1  -4  175.48   14.60
  -1  -1   4  223.88   12.60
  -1  -1   4  163.38   11.30
   1  -1  -4  186.08   16.20
   1  -1  -4  162.68   14.00
  -1   1   3  432.86   20.00
   1   1  -3  456.15   20.10
   1   1  -3  428.26   21.20
  -1   1   3  472.45   19.70
   1   1  -3  463.05   20.20
   1   1  -3  438.96   21.50
   1  -1  -3  448.96   20.80
   1  -1  -3  451.75   22.20
   1  -1  -3  441.86   20.60
   1  -1  -3  448.66   22.40
  -1  -1   3  442.26   19.00
  -1  -1   3  451.75   18.50
   1   1   1 2332.37   75.99
   1   1   1 2274.67   76.49
   1  -1   1 2333.77   75.49
   1  -1   1 2208.58   75.69
   1   1   2  961.90   34.70
  -1   1  -2 1032.90   35.60
   1   1   2 1005.50   35.90
  -1   1  -2  976.30   37.20
  -1   1  -2  951.00   34.60
   1   1   2  950.00   37.10
  -1  -1  -2 1010.40   36.70
  -1  -1  -2 1006.40   35.90
  -1  -1  -2  981.40   35.50
   1  -1   2  969.40   36.40
   1  -1   2  967.60   35.10
   1  -1   2  981.10   33.80
  -1   1  -3 2059.49   71.19
  -1   1  -3 2028.10   70.69
   1   1   3 2073.69   69.99
   1   1   3 2060.39   71.49
  -1   1  -3 2110.99   71.99
   1   1   3 1983.00   73.59
  -1  -1  -3 2071.39   71.79
   1  -1   3 1961.90   68.69
  -1  -1  -3 2104.29   72.89
   1  -1   3 1963.30   72.79
   1  -1   3 2065.69   70.69
  -1  -1  -3 1976.40   71.29
  -1   1  -4  759.12   32.50
   1   1   4  748.63   35.00
  -1   1  -4  720.23   31.40
   1   1   4  716.33   31.00
   1   1   4  790.02   29.80
  -1   1  -4  739.73   31.30
   1  -1   4  732.33   34.00
  -1  -1  -4  723.43   31.90
  -1  -1  -4  742.33   32.10
   1  -1   4  754.42   30.40
   1  -1   4  719.53   28.20
  -1  -1  -4  759.32   33.20
   1   1   5 1267.97   49.10
  -1   1  -5 1247.08   49.99
   1   1   5 1267.37   46.70
  -1   1  -5 1203.28   52.59
  -1   1  -5 1256.27   50.69
  -1  -1  -5 1241.28   53.69
   1  -1   5 1254.07   45.50
  -1  -1  -5 1273.97   50.69
  -1  -1  -5 1273.57   51.69
   1  -1   5 1258.07   47.90
  -1   1  -6  942.71   45.30
   1   1   6  961.00   36.80
  -1   1  -6  864.51   41.70
  -1   1  -6  918.11   45.00
   1  -1   6  898.11   38.10
  -1  -1  -6  866.41   45.10
   1  -1   6  965.10   35.70
  -1  -1  -6  927.91   43.20
  -1  -1  -6  911.91   42.30
  -1   1  -7   16.90   12.20
  -1   1  -7    9.10   12.40
  -1   1  -7    4.50   11.00
   1   1   7   19.10    7.90
   1  -1   7    4.90    6.60
  -1  -1  -7   -0.20   11.60
  -1  -1  -7    5.20   12.00
  -1  -1  -7   31.50   16.40
  -1   1  -8  104.29   18.10
  -1   1  -8   61.99   15.40
   1   1   8   86.99   10.80
   1  -1   8   85.19    9.90
  -1  -1  -8   61.89   16.80
  -1   1  -9   50.59   17.80
   1   1   9   37.80    8.40
  -1   1  -9   36.00   14.30
  -1  -1  -9   39.00   17.10
  -1  -1  -9   23.10   14.90
   1  -1   9   35.90    7.00
   1   2  -9  -31.60   10.90
  -1   2   9  -14.20    7.70
  -1  -2   9    3.00    6.20
   1  -2  -9   -5.20   14.20
   1  -2  -9    0.90   15.10
   1   2  -8  177.98   22.60
   1   2  -8  290.57   25.70
   1   2  -8  188.38   22.30
  -1   2   8  207.88   17.40
  -1  -2   8  226.78   14.00
  -1  -2   8  180.78   13.80
   1  -2  -8  187.98   24.40
   1  -2  -8  223.88   25.50
  -1   2   7  106.69   13.20
   1   2  -7  116.19   25.40
   1   2  -7  109.69   17.00
   1   2  -7   99.39   17.00
   1  -2  -7   93.09   17.80
   1  -2  -7   96.59   17.20
  -1  -2   7  100.19   10.50
  -1  -2   7   98.29   10.50
   1   2  -6    5.50   10.10
   1   2  -6   -0.40    9.30
   1   2  -6    3.80    8.70
  -1   2   6   -0.50    7.40
  -1  -2   6   -6.00    5.50
   1  -2  -6    1.40    9.40
   1  -2  -6   10.60   11.00
   1  -2  -6    7.60   11.10
  -1   2   5  151.68   13.30
  -1   2   5  107.59   11.50
   1   2  -5  123.79   14.00
   1   2  -5  132.49   14.00
   1   2  -5  122.89   14.00
   1  -2  -5  114.09   13.70
  -1  -2   5  119.39   10.30
   1  -2  -5  116.39   14.80
  -1  -2   5  111.99    9.50
   1  -2  -5  100.89   14.10
  -1   2   4  700.63   29.10
   1   2  -4  636.64   30.70
  -1   2   4  715.13   29.60
   1   2  -4  685.13   29.70
   1   2  -4  675.03   31.00
   1   2  -4  685.83   30.90
  -1  -2   4  725.83   27.50
   1  -2  -4  729.83   33.10
   1  -2  -4  675.83   30.80
  -1  -2   4  669.83   26.70
   1  -2  -4  715.83   30.70
   1  -2  -4  700.13   32.80
  -1   2   3   36.50    6.80
   1   2  -3   48.90    7.50
   1   2  -3   39.60    7.70
   1   2  -3   32.10    6.50
  -1   2   3   38.50    6.30
   1   2  -3   42.00    7.30
  -1  -2   3   50.39    5.20
   1  -2  -3   33.00    7.30
  -1  -2   3   35.60    5.40
   1  -2  -3   32.30    7.30
   1  -2  -3   72.29   10.00
   1  -2  -3   41.30    8.10
   1   2  -1  168.38    6.10
   1   2  -1  150.18    7.20
  -1   2   1  151.88    9.70
  -1   2   1  158.08    8.80
  -1   2   1  160.68    8.30
   1   2  -1  143.09    7.00
   1  -2  -1  166.68    8.70
  -1  -2   1  153.88    7.10
   1  -2  -1  147.19    8.60
  -1  -2   1  162.88    7.60
  -1  -2   1  151.88    5.60
   1  -2  -1  155.38   10.30
   1   2   2 3185.78  105.39
  -1   2  -2 3014.70  101.89
  -1   2  -2 3177.78  102.79
   1   2   2 3154.38  103.89
   1   2   2 2881.11  104.09
  -1  -2  -2 3041.80  105.19
   1  -2   2 3137.09  102.49
  -1  -2  -2 3023.90  103.49
  -1  -2  -2 3143.19  104.69
   1  -2   2 3114.09  103.69
  -1   2  -3   25.60    6.40
   1   2   3   27.90    6.10
   1   2   3   26.90    7.10
  -1   2  -3   14.70    5.10
   1   2   3   35.50    8.40
  -1   2  -3   29.50    6.50
   1  -2   3   28.00    5.70
   1  -2   3   20.80    3.90
  -1  -2  -3   27.50    6.70
  -1  -2  -3   24.60    7.30
   1  -2   3   24.10    6.70
  -1  -2  -3   17.70    6.40
   1   2   4  305.37   17.70
  -1   2  -4  297.87   17.10
   1   2   4  307.97   16.20
  -1   2  -4  281.67   17.60
  -1   2  -4  265.47   16.40
   1   2   4  300.17   23.60
   1  -2   4  295.07   19.40
   1  -2   4  305.87   13.70
  -1  -2  -4  309.37   17.60
  -1  -2  -4  286.17   17.80
   1  -2   4  275.67   15.30
  -1  -2  -4  278.87   19.00
  -1   2  -5   21.40    9.20
   1   2   5   30.80    7.60
  -1   2  -5   22.00    8.90
  -1   2  -5   20.60    8.50
   1   2   5   36.50    8.80
   1  -2   5   21.40    7.00
  -1  -2  -5    9.00    9.90
  -1  -2  -5   22.40   10.10
  -1  -2  -5    9.70    9.00
   1  -2   5   23.30    5.60
  -1   2  -6  141.29   16.30
   1   2   6  123.49   12.20
  -1   2  -6  114.89   17.00
  -1   2  -6   87.19   14.60
   1  -2   6  114.39    9.70
  -1  -2  -6   89.39   15.40
   1  -2   6   95.79   11.20
  -1  -2  -6   95.69   15.70
  -1  -2  -6  104.29   16.90
   1   2   7  184.78   15.60
  -1   2  -7  185.08   19.30
  -1   2  -7  190.58   20.60
  -1   2  -7  181.58   22.20
   1  -2   7  219.78   15.90
   1  -2   7  184.18   12.60
  -1  -2  -7  161.58   20.30
  -1  -2  -7  160.18   20.40
  -1   2  -8   -1.40   12.30
   1   2   8   13.90    8.50
  -1   2  -8    3.90   11.60
  -1   2  -8   20.40   11.60
   1  -2   8   -1.40    5.30
  -1  -2  -8  -13.00   12.60
  -1  -2  -8   -2.10   14.00
   1  -2   8  -14.40    6.50
   1   2   9   -0.90    7.60
  -1   2  -9    1.10   14.90
  -1   2  -9   12.00   12.60
  -1  -2  -9  -16.80   14.50
  -1  -2  -9   -0.30   13.50
  -1   3   9   28.70   10.40
   1   3  -9   17.90   15.60
   1   3  -9   58.39   16.40
  -1  -3   9   19.70    5.80
   1  -3  -9   34.20   16.70
   1  -3  -9   55.89   18.20
  -1   3   8  107.99   14.10
   1   3  -8   88.19   16.70
   1   3  -8  104.09   18.70
   1   3  -8  101.29   17.60
  -1  -3   8  127.49   10.40
   1  -3  -8  138.29   21.80
  -1  -3   8  105.99    9.70
   1   3  -7   54.09   13.40
   1   3  -7   64.29   14.80
  -1   3   7   45.00   11.30
   1   3  -7   59.19   14.80
   1  -3  -7   45.10   15.40
  -1  -3   7   62.89    8.20
   1  -3  -7   63.79   16.10
   1   3  -6  245.18   20.50
   1   3  -6  211.38   20.30
   1   3  -6  251.77   20.80
  -1   3   6  238.08   18.20
  -1  -3   6  227.58   13.50
  -1  -3   6  210.08   13.20
   1  -3  -6  268.37   23.20
   1  -3  -6  255.87   23.20
   1  -3  -6  232.58   19.70
   1   3  -5   38.60    9.30
  -1   3   5   49.30    9.40
  -1   3   5   59.39    9.30
   1   3  -5   54.59   10.60
   1   3  -5   68.79   10.20
   1   3  -5   31.90    9.00
  -1  -3   5   55.39    7.00
   1  -3  -5   46.50   11.30
  -1  -3   5   34.30    5.90
   1  -3  -5   33.00   10.40
   1  -3  -5   45.40   10.20
  -1   3   4 1349.77   49.80
   1   3  -4 1367.96   49.50
  -1   3   4 1351.46   49.80
   1   3  -4 1312.97   49.40
   1   3  -4 1313.57   50.69
   1   3  -4 1271.77   50.49
   1  -3  -4 1385.76   51.49
  -1  -3   4 1256.47   45.90
   1  -3  -4 1316.77   53.09
   1  -3  -4 1272.67   50.99
  -1  -3   4 1286.57   46.30
   1  -3  -4 1319.27   53.19
   1   3  -3 2594.84   87.49
   1   3  -3 2591.24   87.39
  -1   3   3 2488.95   88.49
  -1   3   3 2551.94   88.29
   1   3  -3 2507.15   88.59
   1   3  -3 2542.85   88.59
   1  -3  -3 2640.74   89.39
   1  -3  -3 2592.94   91.09
   1  -3  -3 2627.04   89.49
  -1  -3   3 2529.55   85.09
  -1  -3   3 2590.24   85.69
   1  -3  -3 2566.24   90.99
  -1   3   2 3024.90  102.99
  -1   3   2 3061.49  100.89
   1   3  -2 3214.78  100.49
   1   3  -2 3106.09   99.09
   1   3  -2 3054.29   99.59
   1   3  -2 2979.80  100.49
  -1   3   2 2792.02  102.69
   1  -3  -2 2769.52  102.79
   1  -3  -2 2852.51  102.39
  -1  -3   2 3088.39  100.79
   1  -3  -2 3017.00  102.69
   1  -3  -2 3058.99  101.39
  -1   3   1   11.30    4.40
  -1   3   1   22.30    5.30
   1   3  -1   11.00    1.20
   1   3  -1   11.20    2.10
  -1  -3   1   13.70    2.50
   1  -3  -1   13.00    4.80
   1  -3  -1   18.00    4.80
  -1  -3   1   13.60    2.30
   1  -3  -1   17.90    4.80
  -1   3  -1   35.20    2.40
   1   3   1   37.50    5.50
  -1   3  -1   40.70    3.30
   1   3   1   41.00    5.50
  -1  -3  -1   36.50    5.70
   1  -3   1   35.00    2.20
  -1  -3  -1   33.80    5.60
   1  -3   1   34.10    3.60
   1  -3   1   35.10    3.50
   1   3   2 5231.28  170.18
   1  -3   2 4961.10  167.78
   1   3   3  382.86   18.50
  -1   3  -3  395.26   18.60
   1   3   3  410.26   22.20
  -1   3  -3  408.76   17.80
   1   3   3  383.66   19.80
  -1   3  -3  435.66   19.10
   1  -3   3  402.36   17.50
  -1  -3  -3  385.56   19.80
   1  -3   3  428.56   15.60
  -1  -3  -3  397.46   20.00
  -1  -3  -3  418.26   21.40
   1  -3   3  414.16   20.30
  -1   3  -4   11.70    6.70
  -1   3  -4   17.50    6.80
   1   3   4    8.90    5.90
   1   3   4   13.40    7.80
  -1   3  -4   28.10    7.90
   1  -3   4   21.30    5.70
   1  -3   4   15.60    7.60
  -1  -3  -4   30.90    9.40
  -1  -3  -4   35.60    8.40
  -1  -3  -4    8.30    7.50
   1  -3   4   13.40    3.80
  -1   3  -5   46.10   10.00
  -1   3  -5   43.70   10.60
   1   3   5   42.70    8.40
  -1   3  -5   56.09   10.40
   1   3   5   42.30    9.60
   1  -3   5   55.19    7.80
  -1  -3  -5   60.09   15.20
   1  -3   5   40.60    5.70
  -1  -3  -5   51.99   11.40
  -1   3  -6  281.07   21.90
   1   3   6  335.57   19.10
  -1   3  -6  347.47   25.00
  -1   3  -6  289.17   21.30
  -1  -3  -6  315.17   24.70
  -1  -3  -6  251.97   23.00
   1  -3   6  298.67   14.80
   1  -3   6  314.47   17.60
  -1  -3  -6  335.57   26.50
  -1   3  -7  325.97   26.10
   1   3   7  383.16   21.50
  -1   3  -7  340.97   24.80
  -1  -3  -7  357.86   26.90
  -1  -3  -7  317.37   27.10
   1  -3   7  332.47   19.10
   1  -3   7  330.57   16.20
  -1   3  -8   31.80   13.00
   1   3   8   32.80    9.80
  -1   3  -8   69.49   15.30
  -1   3  -8   27.00   13.80
   1  -3   8   29.60    8.00
  -1  -3  -8   39.10   15.20
  -1  -3  -8   57.79   15.60
   1  -3   8   29.70    6.10
  -1   3  -9    3.90   12.10
  -1   3  -9   16.80   17.30
   1   3   9    5.40    8.50
  -1  -3  -9  -11.90   13.40
   1  -3   9   -1.60    4.30
  -1  -3  -9  -22.30   14.00
  -1   4   9   -7.60    9.00
   1   4  -9    6.60   14.80
   1   4  -9    5.40   12.70
   1  -4  -9   -4.20   15.10
   1  -4  -9  -11.30   14.70
  -1  -4   9    6.60    4.20
   1   4  -8   35.40   14.50
   1   4  -8   22.50   12.70
   1   4  -8   24.30   12.70
  -1   4   8   27.50   11.20
   1  -4  -8   36.60   16.40
  -1  -4   8   32.10    6.00
  -1  -4   8   30.70    5.90
  -1   4   7    5.50    9.60
   1   4  -7  -10.40   10.70
   1   4  -7    9.60   10.70
   1   4  -7    7.90   11.30
  -1  -4   7    0.00    5.20
   1  -4  -7   -0.60   11.70
   1  -4  -7    7.00   13.20
  -1  -4   7    5.30    5.10
  -1   4   6   10.00    9.10
   1   4  -6   19.60   10.00
   1   4  -6   15.40    9.10
   1   4  -6    7.40    9.30
   1  -4  -6   41.10   12.10
  -1  -4   6   14.90    5.20
  -1  -4   6   13.50    5.40
   1  -4  -6   26.20   12.10
   1  -4  -6   14.30   12.00
   1   4  -5    9.00    8.10
   1   4  -5   13.80    7.90
   1   4  -5    8.60    7.50
   1   4  -5   17.40    7.50
  -1   4   5    6.90    7.70
  -1   4   5   11.90    7.70
   1  -4  -5   13.30    9.70
   1  -4  -5   11.20    8.90
   1  -4  -5   18.50    8.80
  -1  -4   5    5.40    4.10
  -1  -4   5    8.10    4.40
  -1   4   4  124.39   12.90
   1   4  -4  131.19   11.70
   1   4  -4  122.79   12.10
  -1   4   4  135.49   12.80
   1   4  -4  130.89   12.40
   1   4  -4  126.19   10.80
  -1  -4   4  134.29    7.80
   1  -4  -4  166.28   17.00
   1  -4  -4  122.29   13.50
   1  -4  -4  103.89   13.80
   1  -4  -4  125.09   13.90
  -1  -4   4  130.39    8.50
   1   4  -3   28.50    5.50
  -1   4   3   36.80    7.60
   1   4  -3   20.40    6.40
   1   4  -3   35.50    5.90
  -1   4   3   18.20    6.40
   1   4  -3   21.90    6.20
  -1  -4   3   28.90    4.00
   1  -4  -3   21.90    7.70
   1  -4  -3   24.90    7.40
  -1  -4   3   34.10    3.50
   1  -4  -3   19.10    7.20
   1  -4  -3   17.60    7.50
  -1   4   2  440.76   21.50
   1   4  -2  473.35   18.70
   1   4  -2  466.85   17.60
   1   4  -2  490.55   18.30
  -1   4   2  465.55   19.70
   1   4  -2  485.35   17.00
  -1   4   2  449.76   20.00
  -1  -4   2  445.66   16.20
   1  -4  -2  463.65   20.30
  -1  -4   2  457.95   18.70
   1  -4  -2  465.35   20.10
   1  -4  -2  456.75   21.40
  -1  -4   2  470.35   15.60
   1  -4  -2  435.46   21.30
  -1   4   1   82.59    8.30
  -1   4   1   79.19    7.20
  -1   4   1   85.59    7.50
   1   4  -1   70.69    3.60
   1   4  -1   77.39    4.30
   1   4  -1   72.59    3.00
   1  -4  -1   75.59    7.00
   1  -4  -1   79.39    7.20
  -1   4   0  275.27   10.70
   1   4   0  277.57   10.50
   1   4   0  267.07   10.70
  -1   4   0  270.07   10.40
  -1  -4   0  274.87   10.50
   1  -4   0  292.27   10.40
  -1  -4   0  290.87   10.50
   1   4   2  643.44   24.70
   1   4   2  591.94   24.80
  -1   4  -2  622.94   22.90
   1   4   2  590.94   26.40
  -1   4  -2  619.84   22.60
  -1   4  -2  620.54   21.80
  -1  -4  -2  628.94   24.90
  -1  -4  -2  613.34   26.10
   1  -4   2  587.14   23.60
  -1  -4  -2  632.04   24.80
   1  -4   2  630.14   22.10
   1  -4   2  632.04   20.70
  -1   4  -3  371.26   17.30
   1   4   3  354.96   19.00
  -1   4  -3  343.67   18.50
   1   4   3  353.56   23.80
  -1   4  -3  367.16   16.20
   1   4   3  398.66   18.40
   1  -4   3  369.16   15.70
   1  -4   3  391.56   13.90
   1  -4   3  371.66   18.80
  -1  -4  -3  386.86   20.80
  -1  -4  -3  382.76   19.40
  -1  -4  -3  369.86   19.30
  -1   4  -4  682.03   29.30
  -1   4  -4  722.03   29.80
  -1   4  -4  664.63   31.30
   1   4   4  754.32   30.10
   1   4   4  721.93   31.30
  -1   4  -4  635.64   28.70
  -1  -4  -4  739.53   32.20
   1  -4   4  713.53   27.30
  -1  -4  -4  695.63   31.40
   1  -4   4  712.63   25.20
  -1  -4  -4  675.03   32.70
   1  -4   4  719.43   32.10
  -1   4  -5   21.40    8.50
  -1   4  -5   32.40    9.60
   1   4   5   33.60    8.70
  -1   4  -5   38.10    9.00
   1  -4   5   36.50    6.60
  -1  -4  -5   33.10   12.00
   1  -4   5   34.90    4.90
  -1  -4  -5   30.00   11.40
  -1  -4  -5   29.10   10.10
  -1   4  -6   16.20    9.90
  -1   4  -6   35.70   11.40
  -1   4  -6    1.10    8.40
   1  -4   6   18.20    4.90
  -1  -4  -6   -4.90   10.40
   1  -4   6   22.70    6.60
  -1  -4  -6   10.00   10.90
  -1  -4  -6   23.20   11.30
  -1   4  -7  131.39   18.50
  -1   4  -7  141.69   18.20
  -1   4  -7  145.69   17.20
   1   4   7  130.79   14.10
  -1  -4  -7  173.18   21.50
  -1  -4  -7  141.49   19.90
   1  -4   7  131.79   11.70
   1  -4   7  142.69    9.70
   1   4   8   11.30    8.90
  -1   4  -8   16.60   13.30
  -1   4  -8   14.20   11.40
  -1   4  -8   11.80   11.70
  -1  -4  -8    3.20   14.00
  -1  -4  -8   -3.60   13.00
   1  -4   8    6.10    9.70
   1  -4   8    5.00    4.70
   1   4   9   16.20    9.50
  -1   4  -9   -6.40   11.10
  -1  -4  -9    2.40   14.50
   1  -4   9    1.10    3.60
  -1  -4  -9    8.80   16.00
   1   5  -9    6.60   14.30
  -1   5   9   12.00   10.40
   1   5  -9    0.40   11.90
   1  -5  -9   -9.60   15.20
   1  -5  -9   36.30   18.10
  -1  -5   9   11.40    3.10
   1   5  -8   -6.00   10.90
   1   5  -8   13.40   13.30
   1   5  -8    4.80   10.50
  -1   5   8   25.30   11.40
   1  -5  -8  -11.10   13.90
   1  -5  -8   19.60   15.20
  -1  -5   8   14.30    4.20
  -1  -5   8    3.00    4.20
  -1   5   7  555.84   28.60
   1   5  -7  555.54   30.70
   1   5  -7  515.85   30.80
   1   5  -7  482.25   30.00
   1  -5  -7  443.96   32.20
  -1  -5   7  482.85   20.20
   1  -5  -7  485.05   34.70
  -1  -5   7  510.25   20.30
   1   5  -6  146.79   16.10
   1   5  -6  167.58   17.40
   1   5  -6  134.89   15.50
  -1   5   6  150.98   18.40
  -1  -5   6  121.39    8.80
  -1  -5   6  134.89    8.80
   1  -5  -6  116.59   16.20
   1  -5  -6  130.09   18.80
   1   5  -5  972.10   41.20
  -1   5   5  966.30   41.00
   1   5  -5 1031.80   41.40
   1   5  -5  952.60   39.90
   1   5  -5 1005.10   40.40
   1  -5  -5  950.30   42.30
   1  -5  -5  943.01   52.39
   1  -5  -5  937.71   45.00
  -1  -5   5  975.10   34.60
  -1  -5   5 1033.20   35.00
   1   5  -4  655.83   28.80
   1   5  -4  663.23   27.80
   1   5  -4  650.63   28.70
  -1   5   4  712.43   30.20
   1   5  -4  663.23   27.70
  -1   5   4  664.33   29.30
   1  -5  -4  634.74   30.00
   1  -5  -4  673.33   30.80
   1  -5  -4  641.94   32.40
  -1  -5   4  671.03   23.60
  -1  -5   4  647.14   23.80
   1  -5  -4  663.33   33.00
   1   5  -3 1292.77   45.90
   1   5  -3 1352.76   47.00
   1   5  -3 1333.17   45.60
  -1   5   3 1288.47   48.00
   1   5  -3 1252.57   46.80
  -1   5   3 1243.08   48.40
   1  -5  -3 1301.77   49.00
   1  -5  -3 1252.57   50.69
  -1  -5   3 1288.57   43.20
   1  -5  -3 1311.07   48.90
   1  -5  -3 1309.17   50.99
  -1  -5   3 1299.17   43.40
   1   5  -2  836.12   28.30
   1   5  -2  833.32   29.10
  -1   5   2  859.11   35.70
  -1   5   2  893.71   32.20
   1   5  -2  850.01   30.10
   1   5  -2  853.61   29.50
  -1   5   2  805.62   31.90
   1  -5  -2  823.72   33.60
   1  -5  -2  807.72   33.60
   1  -5  -2  853.61   32.20
   1  -5  -2  802.02   31.80
  -1  -5   2  811.42   30.20
  -1   5   1   37.60    6.20
  -1   5   1   25.90    5.80
   1   5  -1   31.90    2.30
  -1   5   1   22.80    6.00
   1  -5  -1   32.00    5.90
   1  -5  -1   15.50    6.10
   1  -5  -1   27.20    6.20
  -1   5   0  324.37   12.20
   1   5   0  329.17   12.40
  -1   5   0  325.87   13.00
   1   5   0  315.77   12.80
   1  -5   0  309.67   12.50
   1  -5   0  332.67   12.40
  -1  -5   0  309.87   12.30
  -1  -5   0  311.07   12.50
   1   5   1 1401.76   47.60
   1   5   1 1365.56   46.30
  -1   5  -1 1260.77   43.40
   1   5   1 1301.87   46.00
   1  -5   1 1331.97   43.50
  -1  -5  -1 1354.46   47.20
  -1  -5  -1 1282.87   46.30
  -1   5  -2 3298.77  109.39
  -1   5  -2 3381.96  109.89
   1   5   2 3347.47  112.19
   1   5   2 3435.96  112.79
   1   5   2 3260.87  114.19
  -1  -5  -2 3390.76  112.39
   1  -5   2 3289.47  108.59
  -1  -5  -2 3290.37  113.69
   1  -5   2 3399.36  110.69
  -1  -5  -2 3277.57  112.49
  -1   5  -3 2302.17   80.29
   1   5   3 2418.56   83.19
  -1   5  -3 2364.36   81.19
  -1   5  -3 2356.36   81.29
   1   5   3 2336.57   83.89
   1  -5   3 2408.16   79.59
  -1  -5  -3 2471.55   84.09
  -1  -5  -3 2375.06   86.79
  -1  -5  -3 2380.66   85.59
   1  -5   3 2491.15   83.19
  -1   5  -4  980.50   39.00
  -1   5  -4 1036.20   39.60
   1   5   4 1058.49   40.90
  -1   5  -4 1054.29   41.90
  -1   5  -4  988.00   39.70
   1   5   4 1049.99   42.40
  -1  -5  -4 1088.19   46.60
  -1  -5  -4 1039.10   42.30
   1  -5   4 1050.39   42.20
   1  -5   4 1014.10   37.00
   1  -5   4 1037.40   37.60
  -1  -5  -4 1036.00   44.10
   1   5   5 1122.39   44.70
  -1   5  -5 1162.48   47.20
  -1   5  -5 1057.89   44.20
  -1   5  -5 1098.29   44.40
  -1   5  -5 1103.19   44.10
  -1  -5  -5 1086.19   50.59
  -1  -5  -5 1130.39   49.00
   1  -5   5 1177.98   38.60
   1  -5   5 1088.39   40.40
  -1  -5  -5 1106.59   46.90
  -1   5  -6   37.00   10.70
  -1   5  -6   54.49   12.60
  -1   5  -6   29.30    9.40
   1   5   6   27.10    9.40
  -1  -5  -6   35.00   11.60
   1  -5   6   23.40    6.20
  -1  -5  -6   36.80   12.70
   1  -5   6   31.60    4.70
  -1   5  -7  159.38   17.70
   1   5   7  131.59   14.90
  -1   5  -7  145.29   18.30
  -1   5  -7  154.08   18.60
   1  -5   7  158.28    9.00
  -1  -5  -7  148.49   20.30
  -1  -5  -7  143.49   20.20
   1  -5   7  141.79   11.10
  -1   5  -8   12.60   10.50
   1   5   8   -7.50    8.60
  -1   5  -8    7.40   13.00
  -1  -5  -8  -11.50   13.00
   1  -5   8   -3.40    4.60
  -1  -5  -8   -7.10   13.10
   1  -5   8    2.80    3.50
  -1   5  -9   42.70   17.30
   1   5   9   77.49   12.60
  -1   5  -9   55.59   13.80
   1  -5   9   45.80    4.70
  -1  -5  -9   33.10   16.20
  -1  -5  -9   64.59   18.70
   1   6  -9  -14.60   10.70
   1   6  -9   20.70   14.70
  -1   6   9   14.70   11.00
   1  -6  -9   -1.70   16.70
   1  -6  -9  -12.70   15.00
   1   6  -8    9.00   10.70
   1   6  -8   11.80   11.60
  -1   6   8    0.20   10.60
   1   6  -8  -16.70   11.80
   1  -6  -8   14.20   15.20
  -1  -6   8    3.90    2.90
   1  -6  -8    2.10   14.30
  -1  -6   8    7.00    2.90
   1   6  -7   29.60   12.40
   1   6  -7    1.50   10.10
  -1   6   7   45.70   12.80
   1   6  -7   22.30   11.00
  -1  -6   7   27.30    4.10
  -1  -6   7   26.60    4.50
   1  -6  -7   25.30   15.00
   1  -6  -7   10.00   14.20
   1   6  -6   31.50   10.70
   1   6  -6   11.40    9.60
  -1   6   6    7.30    9.40
   1   6  -6   37.20   10.40
   1  -6  -6   23.40   12.40
  -1  -6   6   34.60    4.60
  -1  -6   6   31.60    4.50
   1  -6  -6   17.70   12.40
   1   6  -5  137.89   13.60
  -1   6   5  113.79   13.40
   1   6  -5  130.19   12.90
   1   6  -5  113.79   12.40
   1   6  -5  116.79   12.60
  -1  -6   5  114.99    6.80
   1  -6  -5  134.79   17.70
   1  -6  -5  115.09   14.90
   1   6  -4  311.97   16.00
   1   6  -4  250.87   15.40
  -1   6   4  299.17   18.10
  -1   6   4  276.77   18.30
   1   6  -4  299.67   20.30
   1   6  -4  315.17   17.10
   1  -6  -4  307.07   19.60
  -1  -6   4  312.67   11.50
   1  -6  -4  298.57   21.10
   1  -6  -4  263.57   18.00
   1  -6  -4  322.87   21.90
  -1  -6   4  295.97   11.50
  -1   6   3  495.75   22.50
   1   6  -3  459.75   18.90
   1   6  -3  485.35   20.40
   1   6  -3  493.55   19.30
   1   6  -3  455.15   19.80
  -1   6   3  427.66   21.90
   1  -6  -3  488.55   23.10
   1  -6  -3  456.85   24.70
   1  -6  -3  433.06   22.10
  -1  -6   3  470.85   15.70
   1  -6  -3  443.86   24.60
  -1  -6   3  478.15   15.50
  -1   6   2  815.62   33.90
   1   6  -2  842.52   28.40
   1   6  -2  783.42   29.00
  -1   6   2  793.92   31.60
  -1   6   2  813.12   32.00
   1   6  -2  856.01   27.30
   1  -6  -2  828.12   33.50
   1  -6  -2  782.22   33.30
   1  -6  -2  807.02   31.60
   1  -6  -2  840.32   31.90
  -1   6   1 2297.17   76.89
  -1   6   1 2308.07   76.89
  -1   6   1 2289.27   78.29
   1  -6  -1 2236.38   76.49
   1  -6  -1 2239.48   77.89
  -1  -6   0 1927.81   63.99
   1   6   2  392.16   17.90
   1   6   2  393.46   17.80
  -1   6  -2  380.06   13.90
   1   6   2  391.56   19.80
  -1   6  -2  377.86   14.60
  -1   6  -2  387.76   13.30
   1  -6   2  379.06   15.30
  -1  -6  -2  355.96   17.10
  -1  -6  -2  342.57   18.80
  -1  -6  -2  348.57   17.80
  -1   6  -3  546.65   21.90
  -1   6  -3  503.95   20.50
   1   6   3  525.65   25.10
   1   6   3  566.74   24.60
   1   6   3  527.25   30.30
  -1   6  -3  544.45   21.30
   1  -6   3  548.15   18.10
  -1  -6  -3  544.25   27.30
   1  -6   3  532.85   23.30
  -1  -6  -3  519.75   26.50
  -1  -6  -3  552.14   24.60
   1  -6   3  526.15   19.10
   1   6   4    2.10    6.60
  -1   6  -4   -2.00    6.00
  -1   6  -4   -0.80    4.80
  -1   6  -4   -4.70    4.60
   1   6   4    4.50    7.50
  -1   6  -4    5.50    5.80
  -1  -6  -4   10.90    7.70
   1  -6   4    9.60    3.60
   1  -6   4    3.90    6.40
  -1  -6  -4    9.00    8.20
   1  -6   4    9.50    2.10
  -1   6  -5  419.46   21.90
  -1   6  -5  441.96   23.10
   1   6   5  459.05   23.60
  -1   6  -5  410.46   24.20
  -1   6  -5  411.46   21.90
  -1  -6  -5  416.56   24.50
   1  -6   5  411.86   17.80
   1  -6   5  441.56   15.90
  -1  -6  -5  450.15   29.40
  -1  -6  -5  456.25   27.70
   1   6   6   92.49   13.00
  -1   6  -6   90.39   14.60
  -1   6  -6   83.69   13.00
  -1   6  -6  100.49   12.40
   1  -6   6   90.29    6.10
  -1  -6  -6   67.09   14.70
  -1  -6  -6   71.69   13.60
   1  -6   6   88.89    7.70
  -1   6  -7  112.59   16.90
  -1   6  -7  103.39   16.20
  -1   6  -7  104.09   14.20
   1   6   7   86.89   13.30
   1  -6   7  105.69    6.50
  -1  -6  -7   73.99   16.80
   1  -6   7  103.79    8.70
  -1  -6  -7  135.59   19.00
   1   6   8   -0.90    9.20
  -1   6  -8    5.50   10.40
  -1   6  -8    0.40    9.80
  -1   6  -8    9.60   12.70
   1  -6   8    1.20    3.70
  -1  -6  -8   -6.50   13.30
  -1  -6  -8  -11.80   11.90
   1  -6   8   -0.80    2.90
  -1   6  -9   -4.80   13.70
  -1   6  -9   -3.60   10.70
   1   6   9    7.20   10.10
  -1  -6  -9   -4.60   13.40
   1   7  -9   12.60   11.70
   1   7  -9    2.60   14.50
  -1   7   9   16.20   11.30
   1  -7  -9    7.00   14.90
   1  -7  -9   16.70   17.50
   1   7  -8    7.90   11.30
  -1   7   8   30.60   12.30
   1   7  -8   20.00   11.70
   1   7  -8   50.19   14.20
   1  -7  -8   39.80   16.80
   1  -7  -8   45.80   16.50
   1   7  -7  197.28   18.60
   1   7  -7  149.09   20.30
  -1   7   7  181.98   19.10
   1   7  -7  187.28   19.00
   1  -7  -7  168.18   23.20
   1  -7  -7  147.59   21.80
  -1   7   6  619.94   31.80
   1   7  -6  630.34   31.30
   1   7  -6  623.84   31.30
   1   7  -6  677.63   31.30
   1  -7  -6  588.34   33.40
   1  -7  -6  580.54   36.30
  -1  -7   6  629.64   21.90
   1   7  -5  258.57   17.20
   1   7  -5  239.38   16.90
   1   7  -5  281.57   17.00
  -1   7   5  292.47   19.50
   1   7  -5  260.87   16.60
   1  -7  -5  236.68   20.00
   1  -7  -5  269.47   22.80
   1  -7  -5  239.98   21.50
  -1  -7   5  259.57    9.90
  -1   7   4  892.21   38.70
   1   7  -4  941.81   36.30
   1   7  -4  891.51   35.50
   1   7  -4  954.50   36.40
   1   7  -4  938.61   35.60
  -1   7   4  906.61   38.40
  -1  -7   4  956.40   30.40
   1  -7  -4  917.81   42.20
   1  -7  -4  910.01   41.80
  -1  -7   4  938.71   30.40
   1  -7  -4  885.11   39.00
   1   7  -3   10.90    3.90
   1   7  -3   14.80    4.30
  -1   7   3   14.90    7.50
  -1   7   3    6.00    6.70
   1   7  -3   17.90    4.50
   1   7  -3   11.40    4.70
   1  -7  -3    7.70    7.70
   1  -7  -3    7.60    7.20
   1  -7  -3    5.20   10.60
   1  -7  -3   25.60    8.50
   1   7  -2  317.07   11.40
   1   7  -2  319.87   11.60
   1   7  -2  303.17   12.50
   1   7  -2  327.37   10.60
  -1   7   2  303.37   15.40
  -1   7   2  281.07   15.60
  -1   7   2  341.57   18.50
   1  -7  -2  311.87   17.60
   1  -7  -2  293.47   15.40
   1  -7  -2  303.87   15.90
   1  -7  -2  289.17   17.50
   1  -7  -1 3294.07  111.09
   1   7   0  497.75   17.80
   1   7   0  492.95   18.60
  -1   7   0  445.36   17.50
  -1   7   0  491.55   18.50
  -1  -7   0  448.56   17.40
   1  -7   0  443.46   18.00
  -1  -7   0  466.85   18.10
   1  -7   0  444.26   17.20
   1   7   1 1029.30   38.00
   1   7   1 1011.70   36.50
  -1   7  -1 1029.50   33.30
   1   7   1 1061.19   36.80
  -1   7  -1 1023.20   33.50
  -1  -7  -1 1025.60   37.70
  -1  -7  -1 1026.00   36.80
   1  -7   1  910.81   33.30
  -1   7  -2  680.13   22.90
   1   7   2  663.23   27.40
   1   7   2  647.04   29.30
   1   7   2  688.53   27.50
  -1   7  -2  685.73   22.40
  -1   7  -2  673.33   23.70
   1  -7   2  655.43   24.30
  -1  -7  -2  679.63   27.30
  -1  -7  -2  664.13   27.50
  -1  -7  -2  674.03   28.90
  -1   7  -3  955.10   34.90
   1   7   3  924.81   41.20
  -1   7  -3  950.30   34.10
   1   7   3  974.60   38.00
  -1   7  -3  984.80   33.80
  -1  -7  -3  958.40   39.20
   1  -7   3  953.70   36.50
  -1  -7  -3  982.90   40.70
  -1  -7  -3  956.00   38.30
   1   7   4 3646.84  127.89
   1   7   4 3667.93  129.29
  -1   7  -4 3763.42  124.99
  -1   7  -4 3760.82  125.79
  -1   7  -4 3700.03  124.69
  -1  -7  -4 3712.53  131.29
   1  -7   4 3682.23  127.79
   1  -7   4 3773.62  122.49
  -1  -7  -4 3779.02  129.29
  -1   7  -5  801.52   34.20
  -1   7  -5  824.92   33.00
  -1   7  -5  762.92   35.60
  -1   7  -5  793.22   33.70
   1   7   5  762.52   35.20
   1  -7   5  846.82   27.00
   1  -7   5  808.62   28.30
  -1  -7  -5  678.73   39.20
  -1  -7  -5  811.32   41.60
  -1  -7  -5  790.12   39.50
  -1   7  -6   10.40    9.50
  -1   7  -6   31.10    8.80
   1   7   6   30.60   10.50
  -1   7  -6   25.80   10.20
   1  -7   6   34.70    4.60
  -1  -7  -6   44.70   12.40
   1  -7   6   31.30    3.30
  -1  -7  -6   23.80   12.70
  -1   7  -7   36.60   12.40
  -1   7  -7   28.90   10.00
   1   7   7   26.70   10.90
  -1   7  -7   21.10   11.60
  -1  -7  -7   29.20   13.00
   1  -7   7   13.80    3.90
   1  -7   7   20.00    3.20
  -1  -7  -7   39.10   15.00
  -1   7  -8   82.49   15.30
  -1   7  -8   95.59   13.90
  -1   7  -8   92.89   17.00
   1   7   8  101.89   14.50
  -1  -7  -8   81.89   19.00
  -1  -7  -8   90.79   22.40
  -1   7  -9   42.10   12.70
  -1   7  -9   19.20   15.30
   1   7   9   25.40   11.40
  -1  -7  -9   19.70   16.60
   1   8  -9    8.90   10.90
   1   8  -9   -7.10   13.50
  -1   8   9  -13.40   10.60
   1  -8  -9  -12.70   15.10
   1  -8  -9   -8.80   15.60
   1   8  -8    7.70   10.10
   1   8  -8   10.60   10.60
   1   8  -8    6.40   11.90
  -1   8   8    9.20   11.50
   1  -8  -8   15.30   15.40
   1  -8  -8  -20.60   13.90
  -1   8   7   -1.50   10.10
   1   8  -7   -9.10    8.00
   1   8  -7    2.70    9.20
   1  -8  -7    5.90   13.10
   1  -8  -7   -6.10   13.20
   1   8  -6    8.20    8.40
   1   8  -6    2.40    9.00
   1   8  -6    8.50    7.80
  -1   8   6   24.60   11.20
   1  -8  -6    0.00   11.60
   1  -8  -6   16.70   12.10
   1   8  -5  264.27   16.90
  -1   8   5  270.37   19.60
   1   8  -5  270.97   17.80
   1   8  -5  236.28   16.20
   1   8  -5  261.07   16.70
   1  -8  -5  254.47   20.60
   1  -8  -5  273.77   23.40
   1  -8  -5  245.68   26.40
   1   8  -4    9.10    5.10
  -1   8   4    5.00    7.40
   1   8  -4    6.90    5.00
  -1   8   4    8.00    7.90
   1   8  -4   11.90    5.60
   1   8  -4    7.00    4.90
   1  -8  -4    7.20    8.00
   1  -8  -4    6.50    8.70
   1  -8  -4   15.20    8.40
   1   8  -3 1588.94   53.09
   1   8  -3 1587.74   52.29
   1   8  -3 1556.84   53.59
   1   8  -3 1545.25   52.79
  -1   8   3 1576.84   57.89
   1  -8  -3 1497.85   59.99
   1  -8  -3 1462.55   57.39
   1  -8  -3 1563.94   60.19
   1  -8  -3 1489.05   57.39
  -1   8   2   74.39    9.00
   1   8  -2   62.99    3.10
   1   8  -2   62.19    4.50
  -1   8   2   50.09    7.10
   1  -8  -2   59.49    9.10
  -1  -8   2   56.19    4.80
   1  -8  -2   42.70    8.00
   1  -8  -2   49.30    7.30
   1  -8  -2   59.89    7.70
  -1   8   1 2314.77   78.29
  -1   8   1 2208.18   79.79
   1   8  -1 2291.97   75.09
  -1   8   1 2356.56   78.29
   1  -8  -1 2343.27   79.59
   1  -8  -1 2346.57   78.19
   1  -8  -1 2213.38   77.69
   1  -8  -1 2352.26   79.79
   1   8   0  737.83   26.00
  -1   8   0  692.43   25.70
   1   8   0  734.43   26.80
  -1   8   0  761.92   27.00
  -1  -8   0  724.73   25.70
  -1  -8   0  695.03   26.30
   1  -8   0  715.93   26.50
   1  -8   0  736.53   25.50
   1   8   1 1250.37   45.00
  -1   8  -1 1289.77   41.60
   1   8   1 1270.57   45.20
   1   8   1 1289.17   46.70
  -1   8  -1 1216.28   42.10
   1  -8   1 1292.57   41.70
  -1  -8  -1 1287.17   46.30
  -1  -8  -1 1281.97   45.40
   1   8   2   41.50    7.10
   1   8   2   35.30    6.40
  -1   8  -2   33.00    2.50
   1   8   2   26.70    7.20
  -1   8  -2   33.10    3.30
   1  -8   2   29.00    3.70
  -1  -8  -2   38.70    8.50
  -1  -8  -2   33.60    6.70
  -1  -8  -2   30.20    6.30
  -1   8  -3  816.62   28.70
   1   8   3  815.52   36.90
   1   8   3  752.32   34.40
  -1   8  -3  779.12   28.40
   1   8   3  867.01   33.80
  -1   8  -3  829.02   30.00
  -1  -8  -3  806.42   34.50
  -1  -8  -3  826.52   36.20
  -1  -8  -3  843.62   33.80
   1  -8   3  757.62   31.00
  -1   8  -4  171.78   10.80
   1   8   4  208.68   20.00
  -1   8  -4  181.48   12.10
  -1   8  -4  171.18   11.00
  -1   8  -4  171.58   13.30
   1   8   4  186.68   15.30
  -1  -8  -4  175.28   15.80
  -1  -8  -4  156.48   16.20
   1  -8   4  198.68   14.10
  -1   8  -5  769.02   32.40
  -1   8  -5  748.93   33.60
   1   8   5  743.43   34.30
  -1   8  -5  793.72   30.80
  -1   8  -5  768.22   31.70
   1  -8   5  800.02   25.20
  -1  -8  -5  742.33   39.50
   1  -8   5  653.93   24.50
  -1  -8  -5  701.03   37.60
  -1   8  -6   16.00    9.40
  -1   8  -6   23.60    9.80
   1   8   6   33.70   10.80
  -1   8  -6   14.80    7.50
  -1  -8  -6   20.20   11.20
   1  -8   6   27.00    3.10
   1  -8   6   17.80    2.10
  -1  -8  -6   42.30   13.50
  -1   8  -7  -14.00    9.40
  -1   8  -7   -0.20    8.10
   1   8   7    6.00   10.00
  -1   8  -7    3.10    9.60
  -1  -8  -7    1.10   12.60
  -1  -8  -7   -0.40   12.10
  -1   8  -8   -9.60   10.70
   1   8   8    6.70   10.20
  -1   8  -8   11.90   10.80
  -1   8  -8  -18.70    8.00
  -1  -8  -8   -4.90   23.50
  -1  -8  -8   10.00   14.60
   1   8   9   31.60   13.90
  -1   8  -9   48.10   15.80
  -1   8  -9   26.60   11.30
  -1  -8  -9   16.50   17.00
   1   9  -9   34.60   12.00
   1   9  -9   17.50   14.60
   1  -9  -9   28.50   18.20
   1  -9  -9   13.70   17.40
   1   9  -8   74.49   16.00
  -1   9   8   84.39   15.60
   1   9  -8   83.79   13.80
   1   9  -8   88.79   14.10
   1  -9  -8   88.49   20.50
  -1   9   7  136.09   17.00
   1   9  -7  116.49   15.90
   1   9  -7  128.99   15.40
   1   9  -7  148.29   16.40
   1  -9  -7  120.89   21.50
   1  -9  -7  123.79   19.50
  -1   9   6    3.70   10.40
   1   9  -6   27.40    8.70
   1   9  -6   11.70    8.70
   1   9  -6   17.40    8.30
   1  -9  -6   24.70   11.70
   1  -9  -6   16.80   13.60
   1   9  -5  139.19   12.80
   1   9  -5  133.99   12.30
   1   9  -5  136.59   12.60
   1   9  -5  160.28   12.40
  -1   9   5  156.28   16.60
   1  -9  -5  143.89   19.80
   1  -9  -5  103.99   16.60
   1   9  -4  225.78   12.50
  -1   9   4  198.28   16.80
   1   9  -4  211.98   12.40
   1   9  -4  239.58   13.10
   1   9  -4  226.58   13.80
   1  -9  -4  221.88   19.60
   1  -9  -4  201.18   16.20
   1  -9  -4  212.88   19.20
  -1   9   3 1979.20   73.09
   1   9  -3 2006.90   67.69
  -1   9   3 2106.39   73.39
   1   9  -3 1995.30   68.29
   1   9  -3 2029.30   67.69
   1   9  -3 2053.89   67.19
   1  -9  -3 2038.50   73.29
   1  -9  -3 1972.10   73.09
   1  -9  -3 1970.00   75.79
   1  -9  -3 2061.39   76.09
  -1   9   2 3902.91  128.19
  -1   9   2 3819.52  127.69
   1   9  -2 3748.92  122.39
   1  -9  -2 3710.53  127.59
   1  -9  -2 3793.82  129.69
   1  -9  -2 3685.63  127.29
   1  -9  -2 3755.12  129.59
  -1  -9   2 3777.22  123.19
   1   9  -1 1206.88   39.20
  -1   9   1 1187.28   44.20
  -1   9   1 1205.58   42.50
  -1   9   1 1172.08   42.80
  -1  -9   1 1070.39   38.60
   1  -9  -1 1175.18   43.90
   1  -9  -1 1217.98   42.40
   1  -9  -1 1249.07   42.10
   1  -9  -1 1156.98   43.70
   1   9   0   50.99    5.50
   1   9   0   52.29    5.10
  -1   9   0   45.60    4.80
  -1   9   0   42.90    5.40
   1  -9   0   47.60    4.40
  -1  -9   0   52.19    5.40
   1  -9   0   47.50    5.50
   1   9   2  313.77   16.80
  -1   9  -2  327.57   11.80
  -1   9  -2  326.97   10.70
   1   9   2  312.87   18.80
   1   9   2  342.77   17.20
  -1   9  -2  297.27   11.10
  -1  -9  -2  308.07   18.40
   1  -9   2  316.37   12.40
  -1  -9  -2  309.27   16.40
  -1  -9  -2  307.27   17.00
   1   9   3   -1.90    6.10
  -1   9  -3    5.20    2.70
   1   9   3    2.20    7.80
  -1   9  -3    5.80    4.10
  -1   9  -3    3.50    2.60
   1   9   3   10.50    7.70
  -1  -9  -3    5.50    8.60
   1  -9   3    7.80    4.80
  -1  -9  -3    8.10    7.20
  -1  -9  -3   14.10    7.10
   1   9   4   60.79    9.60
  -1   9  -4   70.79    6.60
  -1   9  -4   66.69    7.00
  -1   9  -4   74.09    8.20
  -1   9  -4   63.39    8.50
  -1  -9  -4   63.09   12.10
  -1  -9  -4   83.29   11.80
   1  -9   4   77.99    9.50
  -1   9  -5  188.68   14.80
  -1   9  -5  234.88   14.40
  -1   9  -5  203.08   13.00
  -1  -9  -5  218.48   17.70
  -1  -9  -5  179.78   19.70
  -1   9  -6  329.37   22.40
   1   9   6  402.66   24.10
  -1   9  -6  335.67   21.60
  -1   9  -6  339.17   19.00
  -1  -9  -6  327.77   25.70
  -1  -9  -6  335.97   27.40
   1   9   7  127.09   16.80
  -1   9  -7  105.09   17.70
  -1   9  -7  158.48   17.80
  -1   9  -7  171.68   15.50
  -1  -9  -7  135.89   20.90
  -1  -9  -7  145.69   20.50
   1   9   8   61.09   13.70
  -1   9  -8   88.19   15.60
  -1   9  -8  106.69   13.30
  -1   9  -8   77.59   15.80
  -1  -9  -8   93.19   19.40
  -1  -9  -8   90.69   20.10
   1   9   9  -14.90   10.00
  -1   9  -9   -9.60   13.10
  -1   9  -9    0.50    9.40
  -1  -9  -9   -0.50   15.50
  -1  10   9    4.10   12.50
   1  10  -9    8.90   10.20
   1  10  -9   -0.50   13.20
   1 -10  -9   10.80   17.70
   1 -10  -9    4.20   17.70
   1  10  -8  109.69   14.10
   1  10  -8   84.69   16.30
  -1  10   8  113.59   17.60
   1  10  -8   67.79   12.60
   1 -10  -8   84.19   20.40
   1 -10  -8   62.49   19.90
   1  10  -7    4.20   10.10
  -1  10   7   16.70   12.50
   1  10  -7   10.40    8.80
   1  10  -7    4.60    8.30
   1 -10  -7   36.50   16.50
   1 -10  -7   -1.90   13.50
  -1  10   6   33.50   11.50
   1  10  -6   19.40    9.10
   1 -10  -6   17.90   13.60
   1 -10  -6   30.90   13.50
   1  10  -5   38.60    7.60
   1  10  -5   57.09    8.80
  -1  10   5   43.00   12.80
   1  10  -5   52.69    8.20
   1 -10  -5   36.00   11.90
   1 -10  -5   32.00   12.80
   1  10  -4  202.48   11.60
   1  10  -4  206.38   11.30
   1  10  -4  183.58   11.40
   1  10  -4  224.98   11.90
  -1  10   4  188.58   15.60
   1 -10  -4  201.68   17.00
   1 -10  -4  190.68   19.80
   1 -10  -4  212.68   19.20
   1  10  -3  842.22   29.20
   1  10  -3  841.52   29.00
  -1  10   3  838.42   35.50
   1  10  -3  859.81   30.00
   1  10  -3  876.51   29.70
  -1  10   3  849.61   36.30
   1 -10  -3  846.52   38.50
   1 -10  -3  729.43   40.30
   1 -10  -3  888.51   36.40
   1 -10  -3  853.51   36.10
  -1  10   2  147.59   11.60
  -1  10   2  145.49   12.70
   1 -10  -2  155.58   11.60
  -1 -10   2  124.79    6.40
   1 -10  -2  136.99   11.70
   1 -10  -2  140.49   13.80
   1 -10  -2  148.59   13.40
   1  10  -1 2862.71   93.99
  -1  10   1 2962.90   99.19
  -1  10   1 2817.12   97.19
   1 -10  -1 2850.51   98.79
   1 -10  -1 2905.81   98.79
  -1  10  -1 3842.82  122.99
   1  10   1 3803.92  128.49
  -1 -10  -1 3730.83  126.79
   1  10   2   14.30    6.10
  -1  10  -2   14.10    1.40
  -1  10  -2   13.20    1.70
  -1  10  -2   11.40    2.00
   1  10   2   18.20    6.00
   1  10   2    3.70    6.40
  -1 -10  -2    6.60    5.40
  -1 -10  -2    9.90    5.80
   1 -10   2   12.70    2.60
  -1 -10  -2   10.10    6.80
   1  10   3  670.43   32.30
  -1  10  -3  630.94   23.40
  -1  10  -3  636.54   21.60
  -1  10  -3  614.94   21.80
  -1  10  -3  622.14   24.20
   1  10   3  575.04   28.50
   1  10   3  612.24   28.40
   1 -10   3  605.04   24.60
  -1 -10  -3  623.94   29.20
  -1 -10  -3  635.34   28.60
  -1 -10  -3  618.04   30.70
   1  10   4   12.00    7.70
  -1  10  -4   -4.70    4.60
  -1  10  -4   -2.30    3.50
  -1  10  -4    0.60    6.10
  -1  10  -4    2.10    3.10
  -1 -10  -4    5.30    8.90
  -1 -10  -4    3.50    6.80
   1 -10   4    1.50    5.40
  -1 -10  -4   -1.60    8.40
  -1  10  -5    4.70    6.80
   1  10   5    5.00    9.10
  -1  10  -5    9.10    7.10
  -1  10  -5    2.10    5.60
  -1  10  -5    7.70    4.90
  -1 -10  -5    8.20    9.40
  -1 -10  -5   -1.60    9.60
   1  10   6   26.80   11.90
  -1  10  -6   49.80    8.80
  -1  10  -6   55.49   10.90
  -1  10  -6   33.80   10.30
  -1 -10  -6   54.29   16.00
  -1 -10  -6   55.89   15.10
  -1  10  -7    0.50    7.50
   1  10   7   -3.30   10.80
  -1  10  -7   -9.20    8.20
  -1 -10  -7   -2.70   13.70
  -1 -10  -7   13.70   13.80
  -1  10  -8   50.69   12.70
   1  10   8   83.79   15.00
  -1  10  -8   48.90   13.90
  -1  10  -8   49.50   10.60
  -1 -10  -8   52.69   16.50
  -1 -10  -8   69.79   18.60
  -1  10  -9   17.10    9.60
   1  10   9   23.80   12.70
  -1  10  -9   27.20   14.20
  -1 -10  -9  -22.50   14.30
   1  11  -9   91.09   15.80
  -1  11   9   95.59   17.60
   1  11  -9   77.49   17.40
   1 -11  -9  121.39   23.50
   1 -11  -9  170.98   26.20
  -1  11   8   22.00   13.30
   1  11  -8   29.20   10.20
   1  11  -8   51.59   14.40
   1  11  -8   32.90   10.20
   1 -11  -8   29.70   17.00
   1 -11  -8   29.20   17.20
   1  11  -7  126.59   21.40
   1  11  -7  127.09   16.00
   1  11  -7  130.49   13.70
  -1  11   7  112.49   17.90
   1 -11  -7  122.09   21.70
   1 -11  -7  186.18   23.40
  -1  11   6   47.70   13.40
   1  11  -6   44.20   10.10
   1  11  -6   46.90    9.20
   1  11  -6   48.60    9.10
   1 -11  -6   21.70   13.50
   1 -11  -6   32.90   14.50
   1  11  -5  245.38   14.80
   1  11  -5  266.67   14.90
   1  11  -5  271.07   16.30
  -1  11   5  255.07   21.00
   1  11  -5  281.57   17.30
   1 -11  -5  269.07   23.40
   1 -11  -5  283.17   26.00
   1  11  -4    4.80    3.30
   1  11  -4   -1.70    4.00
   1  11  -4    3.30    4.20
   1  11  -4    4.10    3.80
  -1  11   4   12.20    8.80
   1 -11  -4   10.60    8.40
   1 -11  -4    8.30    8.80
   1 -11  -4   -1.80    8.10
   1  11  -3 2104.19   66.59
  -1  11   3 1978.70   73.79
  -1  11   3 2047.40   74.59
   1  11  -3 2003.90   69.29
   1  11  -3 2086.09   66.39
   1  11  -3 2039.30   67.09
   1 -11  -3 2000.70   74.09
   1 -11  -3 1968.10   76.69
   1 -11  -3 2096.29   77.29
   1 -11  -3 1943.51   73.69
  -1  11   2  857.81   33.60
  -1  11   2  867.71   34.10
   1 -11  -2  805.52   35.30
   1 -11  -2  833.42   35.50
   1 -11  -2  781.02   32.80
   1 -11  -2  839.92   33.30
  -1 -11   2  774.92   27.60
   1  11  -1 3918.61  126.59
  -1  11   1 3837.02  131.69
   1 -11  -1 3888.51  131.39
  -1  11  -1 1618.64   53.59
  -1  11  -1 1687.93   54.59
   1  11   1 1579.74   57.49
   1  11   1 1651.13   59.29
   1  11   1 1659.83   57.19
  -1 -11  -1 1621.24   57.49
   1 -11   1 1617.94   53.79
  -1 -11  -1 1594.04   58.59
   1  11   2   -4.20    6.30
   1  11   2    3.60    6.20
  -1  11  -2    2.30    1.60
   1  11   2    0.70    5.20
   1 -11   2    3.20    2.10
  -1 -11  -2   -1.50    6.20
  -1 -11  -2    4.00    6.40
   1  11   3  114.79   12.70
  -1  11  -3  135.09    6.20
   1  11   3  148.59   14.30
  -1  11  -3  127.79    8.00
   1  11   3  138.99   16.10
  -1  11  -3  136.99    8.60
  -1  11  -3  146.89    6.00
  -1 -11  -3  127.59   14.60
   1 -11   3  146.59    9.50
  -1 -11  -3  133.89   13.60
  -1 -11  -3  161.98   14.60
  -1  11  -4    8.70    5.00
  -1  11  -4   13.00    4.10
  -1  11  -4   22.60    5.60
   1  11   4   18.80    8.80
  -1  11  -4   16.00    3.50
  -1 -11  -4   14.90    9.40
   1 -11   4    7.20    5.40
  -1 -11  -4    8.40    8.20
  -1  11  -5  906.91   32.50
  -1  11  -5  848.02   34.40
  -1  11  -5  832.12   35.20
  -1  11  -5  864.11   35.80
   1  11   5  836.52   39.20
  -1 -11  -5  893.11   40.90
  -1 -11  -5  886.81   43.50
  -1  11  -6  222.88   17.50
   1  11   6  242.58   22.40
  -1  11  -6  205.08   17.60
  -1  11  -6  236.08   14.50
  -1 -11  -6  205.08   23.20
  -1 -11  -6  213.48   22.30
  -1  11  -7  328.97   23.70
   1  11   7  333.07   24.80
  -1  11  -7  297.47   22.70
  -1  11  -7  338.87   19.10
  -1 -11  -7  349.77   30.50
  -1 -11  -7  343.77   28.80
  -1  11  -8   33.10   11.00
  -1  11  -8   27.60   12.40
  -1  11  -8   31.80    9.30
   1  11   8   19.20   12.70
  -1 -11  -8    9.60   14.60
  -1 -11  -8   24.30   16.10
   1  11   9   -2.50   11.30
  -1  11  -9   -3.60    8.10
  -1 -11  -9   -6.10   15.80
   1  12  -9    8.60   11.20
  -1  12   9  -13.30   12.40
   1  12  -9    1.20   13.10
   1 -12  -9   16.90   18.20
   1 -12  -9    3.80   18.50
  -1  12   8   19.80   13.50
   1  12  -8   11.90    8.40
   1  12  -8    2.30   11.60
   1 -12  -8   17.50   16.10
   1 -12  -8   50.79   20.00
   1  12  -7   12.10    7.80
   1  12  -7    1.60    7.30
   1  12  -7   14.00   10.10
  -1  12   7  -11.00   11.20
   1 -12  -7   20.60   13.70
   1 -12  -7   10.20   14.60
  -1  12   6   32.20   12.20
   1  12  -6   15.30    8.70
   1  12  -6   16.40    7.20
   1  12  -6   17.50    6.70
   1 -12  -6    2.00   13.20
   1 -12  -6    8.30   11.00
   1  12  -5  151.68   10.70
   1  12  -5  137.19   10.60
   1  12  -5  147.59   12.40
   1  12  -5  147.29   12.50
  -1  12   5  164.08   17.80
   1 -12  -5  169.28   20.90
   1 -12  -5  176.78   19.50
   1  12  -4    2.60    2.90
  -1  12   4    6.80    8.30
   1  12  -4   -0.70    3.80
   1  12  -4    7.00    4.10
   1  12  -4    4.40    3.30
   1 -12  -4   -5.10    8.70
   1 -12  -4   15.90    8.20
  -1  12   3 2754.22   97.89
  -1  12   3 2641.44   97.19
   1  12  -3 2850.31   89.09
   1 -12  -3 2771.22  100.49
   1 -12  -3 2721.23  100.29
   1 -12  -3 2655.43   97.09
   1 -12  -3 2802.12   97.59
  -1  12   2 1255.07   47.40
  -1  12   2 1270.97   48.10
   1 -12  -2 1233.28   47.30
   1 -12  -2 1271.47   49.90
   1 -12  -2 1196.58   49.70
   1 -12  -2 1269.17   46.90
  -1  12   1    0.80    4.90
   1  12  -1    1.10    2.40
   1  12  -1    2.60    1.70
  -1  12   1    4.20    4.80
   1 -12  -1    7.80    6.10
  -1 -12   1   -0.80    1.90
   1 -12  -1    1.70    4.40
   1 -12  -1   -0.10    4.40
   1  12   0  266.77   12.20
  -1  12   0  265.17   13.50
   1  12   0  256.27   13.20
  -1  12   0  247.58   11.80
  -1 -12   0  245.58   11.00
   1 -12   0  260.57   10.80
  -1 -12   0  252.07   12.80
   1 -12   0  230.68   12.70
  -1  12  -1 4708.13  152.28
  -1  12  -1 4770.42  153.18
  -1 -12  -1 4585.94  155.88
   1  12   2    6.30    7.00
   1  12   2   14.20    8.10
   1  12   2   10.00    7.00
   1 -12   2   12.70    2.20
  -1 -12  -2   19.70    7.40
  -1 -12  -2   18.50    8.00
  -1  12  -3  414.36   16.30
  -1  12  -3  432.36   14.50
  -1  12  -3  398.06   16.00
   1  12   3  417.46   25.20
   1  12   3  441.06   22.90
   1  12   3  382.26   22.40
  -1  12  -3  416.06   14.50
   1 -12   3  410.66   17.30
  -1 -12  -3  375.96   21.70
  -1 -12  -3  401.86   22.90
  -1 -12  -3  426.96   24.70
  -1  12  -4  115.29    9.30
   1  12   4  115.59   13.40
  -1  12  -4  107.59    6.10
  -1  12  -4   94.69    7.30
  -1  12  -4  107.79    9.20
   1 -12   4  111.99   10.30
  -1 -12  -4  103.69   13.50
  -1 -12  -4  152.48   17.90
  -1  12  -5   89.99   10.30
   1  12   5   74.19   13.50
  -1  12  -5   65.39    9.40
  -1  12  -5   68.49    6.70
  -1  12  -5   75.99    9.90
  -1 -12  -5   85.59   15.60
  -1 -12  -5   68.69   12.70
  -1  12  -6   39.60    9.50
  -1  12  -6   31.50   10.60
  -1  12  -6   38.70   10.00
   1  12   6   42.30   12.90
  -1 -12  -6   49.50   16.50
  -1 -12  -6   32.20   12.30
  -1  12  -7  101.69   14.50
  -1  12  -7   97.99   17.70
   1  12   7  124.19   17.40
  -1  12  -7  100.89   10.70
  -1 -12  -7   80.49   18.00
  -1 -12  -7  116.49   21.40
  -1  12  -8   10.90   11.60
  -1  12  -8    6.30    7.30
  -1  12  -8   -4.30    8.10
   1  12   8    0.20   11.50
  -1 -12  -8   -3.40   14.80
  -1 -12  -8    2.00   14.60
  -1  12  -9    7.40    8.40
   1  12   9    6.60   12.40
  -1 -12  -9    3.00   16.20
   1  13  -9    8.50    8.30
  -1  13   9   30.90   15.30
   1  13  -9   18.80   13.50
   1 -13  -9    7.50   18.10
   1 -13  -9   31.30   19.90
   1  13  -8   37.60   13.30
   1  13  -8   35.30    9.30
   1  13  -8   28.10    8.80
  -1  13   8   19.50   14.40
   1 -13  -8   49.30   18.10
   1 -13  -8   42.60   18.30
   1  13  -7   24.90    7.90
  -1  13   7   20.70   13.60
   1  13  -7   27.40    7.80
   1  13  -7   25.50   10.90
   1 -13  -7   28.10   15.80
   1 -13  -7   60.89   19.10
   1  13  -6  317.57   19.60
   1  13  -6  309.17   16.40
  -1  13   6  316.47   25.30
   1  13  -6  303.17   16.70
   1  13  -6  298.57   20.90
   1 -13  -6  272.77   28.50
   1 -13  -6  338.07   27.00
   1  13  -5   28.70    7.10
  -1  13   5   29.40   10.40
   1  13  -5   26.00    5.20
   1  13  -5   27.70    5.20
   1  13  -5   16.60    6.60
   1 -13  -5   32.10   12.50
   1 -13  -5   33.00   13.40
   1  13  -4  193.58   10.40
   1  13  -4  194.18    8.80
   1  13  -4  191.08    8.40
  -1  13   4  182.48   17.50
   1  13  -4  197.58   10.50
   1 -13  -4  214.58   18.00
   1 -13  -4  249.78   22.60
  -1  13   3    0.60    7.90
  -1  13   3    5.60    7.50
   1 -13  -3   19.70    7.80
   1 -13  -3   17.00    9.10
   1 -13  -3   11.30    8.60
   1 -13  -3    8.40    7.20
  -1  13   2 2217.18   77.09
   1 -13  -2 2031.60   81.79
   1 -13  -2 2133.49   76.09
   1 -13  -2 2136.59   75.99
   1 -13  -2 2197.38   79.19
   1  13  -1  363.06   14.00
   1  13  -1  361.06   13.20
  -1  13   1  387.76   17.90
  -1  13   1  354.16   17.30
   1 -13  -1  347.57   19.10
   1 -13  -1  366.16   17.00
   1 -13  -1  320.97   18.50
   1  13   1  395.46   19.60
   1  13   1  424.16   21.40
   1  13   1  431.56   19.40
  -1  13  -1  436.46   16.70
   1 -13   1  421.96   15.90
  -1 -13  -1  435.16   19.40
  -1 -13  -1  441.96   21.10
   1  13   2 1214.58   48.30
   1  13   2 1344.57   48.70
   1  13   2 1188.08   50.19
  -1 -13  -2 1263.57   49.99
   1 -13   2 1279.37   41.60
  -1 -13  -2 1254.27   48.30
  -1  13  -3   10.70    1.60
  -1  13  -3   16.10    3.00
   1  13   3   10.50    8.80
  -1  13  -3   16.20    1.90
   1  13   3   22.10    7.80
   1  13   3   26.10   10.00
  -1  13  -3   15.70    3.40
  -1 -13  -3   13.30    9.20
   1 -13   3   20.10    4.30
  -1 -13  -3    0.50    7.10
  -1 -13  -3   14.30    7.60
  -1  13  -4  379.96   17.20
  -1  13  -4  397.86   17.10
  -1  13  -4  362.16   15.50
  -1  13  -4  407.06   14.20
   1  13   4  364.06   22.20
  -1 -13  -4  366.46   25.80
   1 -13   4  418.66   18.90
  -1 -13  -4  357.16   22.00
  -1  13  -5   27.90    4.50
  -1  13  -5   26.70    7.00
  -1  13  -5   35.30    7.80
   1  13   5   18.00    9.80
  -1 -13  -5   37.90   12.90
  -1 -13  -5   25.80   11.50
  -1  13  -6  515.75   26.30
  -1  13  -6  533.15   26.00
  -1  13  -6  533.35   22.70
   1  13   6  496.25   29.50
  -1 -13  -6  504.55   34.90
  -1 -13  -6  554.74   32.00
  -1  13  -7   10.70    6.20
   1  13   7    4.90   11.10
  -1  13  -7   -1.90    7.90
  -1  13  -7   -6.20    8.80
  -1 -13  -7    4.00   13.40
  -1 -13  -7  -18.70   10.70
  -1  13  -8   26.70    9.70
  -1  13  -8   49.90   13.50
  -1  13  -8   55.29    8.70
  -1 -13  -8   28.70   16.30
   1  14  -9   20.40   13.70
   1  14  -9   17.20    8.20
  -1  14   9   20.80   15.00
   1 -14  -9   25.80   19.50
   1 -14  -9    4.30   18.80
   1  14  -8   12.20    7.20
   1  14  -8   15.30    7.60
   1  14  -8   11.50   11.60
   1 -14  -8   21.80   15.70
   1 -14  -8   10.20   16.60
   1  14  -7   22.40   10.80
   1  14  -7   15.60    6.80
   1  14  -7   12.60    6.80
  -1  14   7   -6.00   12.10
   1 -14  -7    8.50   16.40
   1 -14  -7   10.80   14.00
   1  14  -6    8.70    5.30
   1  14  -6    7.60    5.10
   1  14  -6   14.10    7.80
  -1  14   6   -0.80   11.70
   1  14  -6    1.80    7.70
   1 -14  -6  -18.30   11.50
   1 -14  -6   18.60   15.00
   1  14  -5  127.19   11.00
   1  14  -5  119.29    8.10
  -1  14   5  147.39   17.30
   1  14  -5  131.39   11.20
   1  14  -5  141.79    8.40
   1 -14  -5  130.79   18.30
   1 -14  -5  140.09   19.90
   1  14  -4  768.12   25.60
  -1  14   4  691.73   35.80
   1  14  -4  746.23   27.60
   1  14  -4  766.32   28.00
   1  14  -4  805.12   25.50
   1 -14  -4  732.13   35.30
   1 -14  -4  772.82   39.20
  -1  14   3  618.54   29.10
   1 -14  -3  560.24   27.80
   1 -14  -3  598.04   32.00
   1 -14  -3  556.34   28.10
   1 -14  -3  623.44   32.10
  -1  14   2  278.57   17.90
  -1  14   2  217.28   17.80
   1 -14  -2  287.47   17.20
   1 -14  -2  290.67   20.10
   1 -14  -2  305.47   16.80
   1 -14  -2  274.37   19.10
   1  14  -1  110.49    6.00
  -1  14   1  117.79   10.30
  -1  14   1   93.49    9.30
   1 -14  -1   96.79   10.80
   1 -14  -1  105.89    9.40
   1 -14  -1  109.69   11.50
  -1  14   0   44.50    5.80
   1  14   0   41.90    6.50
   1  14   0   48.40    6.30
   1 -14   0   50.39    7.10
  -1 -14   0   36.90    6.10
   1 -14   0   44.60    6.60
   1  14   1   30.60    6.70
  -1  14  -1   29.80    3.80
   1  14   1   17.90    7.00
   1  14   1   28.50    7.00
   1 -14   1   35.00    3.90
  -1 -14  -1   33.10    6.70
  -1 -14  -1   32.70    7.60
   1  14   2  287.37   17.70
   1  14   2  276.37   20.00
   1  14   2  289.47   17.90
  -1 -14  -2  324.67   20.20
   1 -14   2  299.97   10.50
  -1 -14  -2  276.87   17.50
   1  14   3  267.77   21.10
   1  14   3  254.57   18.20
  -1  14  -3  279.17    9.50
  -1  14  -3  267.17   11.00
  -1 -14  -3  285.87   20.80
  -1 -14  -3  282.97   21.30
  -1 -14  -3  252.97   17.40
   1 -14   3  264.17   12.10
  -1  14  -4   87.79    7.20
  -1  14  -4   95.49    6.50
   1  14   4   86.59   13.50
  -1  14  -4   94.59    4.90
  -1  14  -4   99.39    8.20
   1 -14   4  101.29    9.20
  -1 -14  -4   87.89   14.80
  -1 -14  -4   89.49   13.20
  -1  14  -5  143.59   12.00
  -1  14  -5  120.89    6.90
   1  14   5  134.09   17.30
  -1  14  -5  110.79   10.00
  -1  14  -5  115.99   10.30
  -1 -14  -5   94.49   14.40
  -1 -14  -5  102.89   17.90
  -1  14  -6   20.80    7.80
  -1  14  -6   37.80    9.50
  -1  14  -6   31.10    5.30
   1  14   6    7.50   11.90
  -1 -14  -6    8.10   13.30
  -1 -14  -6   18.40   13.30
  -1  14  -7    4.80    9.50
  -1  14  -7   10.80    7.60
  -1  14  -7    6.30    5.60
   1  14   7  -11.00   11.20
  -1 -14  -7   -8.20   11.50
  -1 -14  -7   21.60   15.90
  -1  14  -8   10.90   11.10
  -1  14  -8    0.70    5.90
  -1  14  -8   -1.20    7.80
   1  14   8   11.00   13.00
  -1 -14  -8   -3.90   16.30
   1  15  -8   -4.80   10.00
   1  15  -8   -3.20    5.90
   1  15  -8   17.00    6.80
  -1  15   8   18.10   13.70
   1 -15  -8    4.70   15.70
   1 -15  -8   -8.70   16.00
  -1  15   7   77.29   16.10
   1  15  -7   70.29    8.30
   1  15  -7   74.09    8.70
   1  15  -7   65.49   12.90
   1 -15  -7   78.49   21.10
   1 -15  -7   53.69   17.40
   1  15  -6  273.57   17.50
   1  15  -6  242.98   17.20
  -1  15   6  279.97   25.40
   1  15  -6  260.77   12.80
   1  15  -6  244.38   12.90
   1 -15  -6  216.18   23.00
   1 -15  -6  221.78   26.30
  -1  15   5  199.78   20.00
   1  15  -5  195.68   13.20
   1  15  -5  208.18    9.20
   1  15  -5  216.78   13.30
   1  15  -5  201.98    9.20
   1 -15  -5  225.58   24.90
   1 -15  -5  209.28   21.70
   1  15  -4   74.39    5.90
   1  15  -4   72.49    6.10
  -1  15   4   56.19   12.70
   1 -15  -4   60.39   12.30
   1 -15  -4   65.39   14.60
  -1  15   3 1502.35   58.29
   1 -15  -3 1497.65   57.39
   1 -15  -3 1499.45   60.99
   1 -15  -3 1434.56   57.29
  -1  15   2  188.48   15.50
  -1  15   2  187.88   13.90
   1 -15  -2  184.88   16.80
   1 -15  -2  204.28   14.00
   1 -15  -2  192.58   14.10
   1 -15  -2  221.28   18.00
   1  15  -1   18.00    3.50
  -1  15   1   12.70    6.10
  -1  15   1    7.80    6.20
   1 -15  -1   14.70    5.60
   1 -15  -1   11.80    6.80
   1 -15  -1   17.30    6.90
  -1  15   0  902.11   33.70
   1  15   0  935.31   35.20
   1  15   0  891.41   33.90
  -1 -15   0  913.61   34.80
   1 -15   0  928.01   35.10
   1 -15   0  904.91   35.30
   1  15   2   15.10    9.10
   1  15   2   -2.10    6.10
   1  15   2    7.40    6.30
   1 -15   2    2.90    1.40
  -1 -15  -2    1.10    8.20
   1  15   3 1023.20   43.40
   1  15   3 1046.70   47.30
  -1  15  -3 1143.39   35.00
  -1  15  -3 1035.10   35.70
   1 -15   3 1066.79   36.90
  -1 -15  -3  989.20   45.70
  -1  15  -4  380.46   14.40
  -1  15  -4  383.66   13.10
  -1  15  -4  369.46   14.60
  -1  15  -4  354.86   16.20
  -1 -15  -4  385.26   26.40
   1 -15   4  350.26   17.30
  -1  15  -5   95.29    8.90
   1  15   5   73.49   13.90
  -1  15  -5   90.19    8.40
  -1  15  -5   94.49    5.80
  -1  15  -5   99.79   10.20
  -1 -15  -5   88.29   15.00
  -1 -15  -5  120.59   19.30
   1  15   6   14.20   11.60
  -1  15  -6    2.00    5.80
  -1  15  -6   -3.90    7.20
  -1  15  -6   -1.80    3.50
  -1 -15  -6   17.10   15.00
  -1 -15  -6    6.00   12.20
   1  15   7  145.89   18.60
  -1  15  -7  155.78   14.20
  -1  15  -7  169.18   10.60
  -1  15  -7  162.38   16.70
  -1 -15  -7  160.98   22.10
  -1 -15  -7  179.18   24.80
  -1  15  -8   32.40   12.60
  -1  15  -8   24.60    6.40
  -1  15  -8   32.60    9.40
   1  15   8   46.50   15.20
  -1 -15  -8   20.60   17.70
   1  16  -8    5.40    5.50
  -1  16   8    9.80   14.50
   1  16  -8   -4.80   10.10
   1  16  -8    6.40    5.50
   1 -16  -8   29.50   19.20
   1 -16  -8    7.20   16.20
   1  16  -7    1.70    4.70
   1  16  -7    1.90    4.80
   1  16  -7   18.90    9.80
  -1  16   7    4.70   12.50
   1 -16  -7    9.80   16.90
   1 -16  -7    8.00   14.30
   1  16  -6    6.70    3.80
   1  16  -6    8.80    3.90
   1  16  -6   19.70    7.80
  -1  16   6    3.40   12.70
   1  16  -6   14.10    8.00
   1 -16  -6   -7.40   12.00
   1 -16  -6   -6.70   13.60
  -1  16   5    3.60   10.00
   1  16  -5    2.20    8.50
   1  16  -5    0.30    5.00
   1 -16  -5   10.70   13.50
   1 -16  -5   -9.30   10.40
   1  16  -4   42.30    4.30
  -1  16   4   28.10   11.70
   1  16  -4   43.00    4.70
   1 -16  -4   59.79   14.10
  -1  16   3 1922.81   71.19
   1 -16  -3 1917.91   73.99
   1 -16  -3 1776.52   69.69
  -1  16   2  234.28   16.50
  -1  16   2  238.18   16.60
   1 -16  -2  247.98   16.30
   1 -16  -2  244.68   18.70
   1 -16  -2  269.27   19.70
   1  16  -1    1.10    3.40
  -1  16   1    4.90    5.70
  -1  16   1   15.30    6.90
   1 -16  -1   26.40    8.30
   1 -16  -1    1.40    5.20
   1 -16  -1    9.80    7.40
  -1  16   0  474.15   19.70
   1  16   0  443.16   19.90
   1  16   0  461.15   21.10
  -1  16   0  438.46   19.40
   1 -16   0  466.65   21.40
  -1 -16   0  456.45   20.70
   1 -16   0  469.45   20.90
   1  16   1 2006.30   71.39
  -1  16  -1 2056.79   67.09
   1  16   1 2040.30   70.99
   1  16   1 1996.10   73.19
  -1 -16  -1 1982.60   70.29
  -1 -16  -1 1905.91   72.69
   1 -16   1 2027.90   67.49
   1  16   2  943.11   38.60
   1  16   2  952.40   38.40
   1  16   2  886.21   40.60
  -1 -16  -2  931.71   40.30
   1 -16   2  916.11   30.40
  -1 -16  -2  911.71   38.00
   1  16   3    1.70    6.90
   1  16   3   -8.00    7.50
  -1 -16  -3   10.50    9.10
   1 -16   3    3.70    2.80
  -1  16  -4  410.86   17.80
  -1  16  -4  440.96   16.10
   1  16   4  423.96   25.00
  -1 -16  -4  419.56   28.20
  -1 -16  -4  455.55   25.70
  -1  16  -5   48.20    4.00
  -1  16  -5   57.99    8.30
   1  16   5   43.20   12.10
  -1  16  -5   45.90    5.70
  -1  16  -5   49.70    7.00
  -1 -16  -5   54.99   12.90
  -1 -16  -5   42.70   15.20
  -1  16  -6   22.30    6.40
  -1  16  -6   14.80    3.70
   1  16   6    8.20   11.90
  -1  16  -6   21.80    8.30
  -1  16  -6   21.30    7.60
  -1 -16  -6   10.90   14.80
  -1 -16  -6   28.80   12.70
   1  16   7   53.19   15.20
  -1  16  -7   60.19   12.20
  -1  16  -7   54.39    9.00
  -1  16  -7   48.20    6.00
  -1 -16  -7   68.29   19.60
   1  16   8   89.29   18.10
  -1  16  -8   74.59   10.30
  -1  16  -8   61.89   14.00
  -1  16  -8   66.49    7.40
  -1 -16  -8   59.79   19.90
   1  17  -8   33.20   11.90
   1  17  -8   45.50    6.00
  -1  17   8   25.50   15.90
   1  17  -8   43.40    6.30
   1 -17  -8   54.89   19.50
   1 -17  -8   16.00   19.20
  -1  17   7  142.89   20.50
   1  17  -7  142.29    8.70
   1  17  -7  141.39   15.40
   1  17  -7  123.69    8.50
   1 -17  -7  127.29   20.90
   1 -17  -7  172.98   27.00
   1  17  -6  152.48    7.10
   1  17  -6  170.28   14.10
   1  17  -6  173.38   14.30
  -1  17   6  195.28   22.70
   1 -17  -6  159.48   21.20
   1 -17  -6  138.69   23.70
   1  17  -5   57.49    7.40
  -1  17   5   51.29   14.50
   1  17  -5   49.20    7.30
   1 -17  -5   37.50   14.90
   1 -17  -5   57.59   14.50
  -1  17   4 1676.03   64.69
   1  17  -4 1580.64   52.79
   1  17  -4 1577.04   53.19
   1 -17  -4 1525.15   62.69
   1 -17  -4 1594.74   67.49
  -1  17   3 2855.81  101.79
   1 -17  -3 2884.11  100.89
   1 -17  -3 2718.13  104.29
  -1  17   2   29.00    9.00
  -1  17   2   40.40    8.70
   1 -17  -2   15.10    8.30
   1 -17  -2   36.90   10.60
   1 -17  -2   16.80    7.20
   1 -17  -2   33.20    7.90
  -1  17   1 1710.93   61.39
   1  17  -1 1709.93   57.29
  -1  17   1 1677.73   61.49
   1 -17  -1 1689.23   63.49
   1 -17  -1 1710.53   63.29
   1 -17  -1 1641.64   59.69
   1  17   0   36.10    8.30
  -1  17   0   38.00    7.10
  -1  17   0   40.00    6.30
   1 -17   0   39.80    7.60
  -1 -17   0   36.40    6.90
   1 -17   0   21.60    6.10
  -1  17  -1 1974.10   66.79
   1  17   1 2039.10   71.29
   1  17   1 1975.30   70.59
   1  17   1 2004.70   72.99
  -1 -17  -1 1966.00   69.79
   1 -17   1 1968.80   67.19
   1  17   2 3403.16  113.89
   1  17   2 3232.98  116.19
   1  17   2 3220.28  113.39
   1 -17   2 3022.30  105.39
  -1 -17  -2 3332.07  113.19
  -1 -17  -2 3370.76  115.69
   1  17   3  211.88   19.90
   1  17   3  157.28   15.50
  -1 -17  -3  176.98   18.40
   1 -17   3  172.18    8.00
   1  17   4  341.67   22.40
  -1  17  -4  345.87   14.80
  -1  17  -4  350.16   13.00
  -1 -17  -4  341.57   21.80
  -1 -17  -4  317.87   25.70
   1 -17   4  301.37   17.50
  -1  17  -5   88.09    8.30
  -1  17  -5  111.39   10.20
   1  17   5   90.59   14.70
  -1 -17  -5  137.69   20.50
  -1 -17  -5   88.49   15.10
  -1  17  -6   67.19    7.10
  -1  17  -6   74.49   10.00
   1  17   6   46.50   15.20
  -1  17  -6   74.09   10.90
  -1  17  -6   71.69    5.50
  -1 -17  -6   73.89   16.50
  -1 -17  -6   71.89   18.80
  -1  17  -7  507.15   27.40
   1  17   7  535.35   34.40
  -1  17  -7  554.64   19.80
  -1  17  -7  461.25   22.30
  -1  17  -8   48.20   12.40
  -1  17  -8   55.79    8.50
   1  17   8   50.99   16.50
  -1  17  -8   43.80    6.00
  -1 -17  -8   39.10   20.60
   1  18  -8   98.69    7.30
   1  18  -8  115.79    7.30
  -1  18   8  104.29   21.00
   1 -18  -8   89.19   24.80
   1 -18  -8  107.39   21.30
   1  18  -7   31.50    3.70
   1  18  -7   37.10    3.60
  -1  18   7   51.39   16.80
   1  18  -7   28.90   10.10
   1 -18  -7   39.10   20.70
  -1  18   6   -0.30   12.70
   1  18  -6    1.00    6.60
   1  18  -6    8.50    7.30
   1 -18  -6   -3.00   11.10
   1 -18  -6    8.00   15.50
  -1  18   5    5.50   11.40
   1  18  -5   -1.40    4.70
   1  18  -5   -1.10    4.90
   1 -18  -5   -4.90   12.70
   1 -18  -5   13.00   11.90
  -1  18   4  193.68   19.40
   1  18  -4  179.78    7.70
   1  18  -4  181.88    8.20
   1 -18  -4  197.18   19.50
   1 -18  -4  223.48   23.90
  -1  18   3  158.78   16.30
   1 -18  -3  182.28   20.00
   1 -18  -3  180.18   16.70
  -1  18   2  527.85   26.70
  -1  18   2  528.15   26.10
   1 -18  -2  504.05   24.30
   1 -18  -2  546.75   25.10
   1 -18  -2  528.05   28.60
  -1  18   1  825.12   37.10
  -1  18   1  876.41   35.60
   1  18  -1  894.01   31.10
   1 -18  -1  830.12   39.90
   1 -18  -1  819.22   36.50
   1 -18  -1  882.31   33.40
  -1  18   0  576.24   24.30
  -1  18   0  588.24   24.30
   1  18   0  586.54   23.60
   1  18   0  576.74   24.50
   1 -18   0  591.44   26.00
  -1 -18   0  574.24   25.30
   1 -18   0  569.84   25.40
  -1  18  -1 1634.24   55.59
   1  18   1 1676.03   59.99
   1  18   1 1688.23   61.89
   1 -18   1 1662.93   55.99
  -1 -18  -1 1648.94   58.29
  -1 -18  -1 1397.66   63.79
   1  18   2  704.73   34.60
   1  18   2  677.63   32.00
   1  18   2  728.83   32.40
  -1 -18  -2  730.93   34.10
   1 -18   2  721.83   23.90
  -1 -18  -2  691.73   31.20
   1  18   3  493.75   29.40
   1  18   3  449.86   25.30
  -1 -18  -3  487.45   28.70
  -1  18  -4  227.68   11.20
  -1  18  -4  233.08    9.20
   1  18   4  204.58   19.90
  -1 -18  -4  223.68   23.60
   1 -18   4  229.38   11.40
  -1  18  -5   31.30    5.80
   1  18   5   48.10   12.60
  -1 -18  -5   47.80   16.40
  -1  18  -6   13.80    7.80
  -1  18  -6   17.20    7.30
  -1  18  -6   11.60    2.60
   1  18   6    7.90   13.60
  -1 -18  -6   45.10   16.70
   1  18   7   32.40   16.60
  -1  18  -7   26.60    5.50
  -1  18  -7   31.50    9.90
  -1 -18  -7   30.10   20.40
   1  18   8   87.59   18.80
  -1  18  -8   82.79    7.30
  -1 -18  -8  124.89   25.60
   1  19  -8  100.99   15.50
  -1  19   8   80.79   19.40
   1 -19  -8  126.99   25.80
   1 -19  -8  149.19   24.80
   1  19  -7   86.29   12.60
  -1  19   7   66.79   20.60
   1 -19  -7  119.89   20.60
  -1  19   6   28.00   13.70
   1  19  -6   53.39    9.10
   1  19  -6   43.80    8.90
   1 -19  -6   34.50   13.60
   1 -19  -6   49.20   18.10
  -1  19   5  395.26   27.70
   1  19  -5  320.77   15.40
   1  19  -5  295.97   15.00
   1 -19  -5  322.67   28.90
   1 -19  -5  287.97   25.00
  -1  19   4  527.65   30.50
   1 -19  -4  547.75   34.70
   1 -19  -4  580.94   30.90
  -1  19   3   49.70   10.80
   1 -19  -3   42.90   10.00
   1 -19  -3   55.59   13.30
  -1  19   2  420.96   23.50
   1 -19  -2  423.36   21.60
   1 -19  -2  378.46   24.70
   1 -19  -2  383.76   20.70
  -1 -19   2  438.26   15.40
  -1 -19   2  427.96   14.10
  -1  19   1 2610.44   90.79
   1  19  -1 2647.24   86.59
  -1  19   1 2563.84   90.69
   1 -19  -1 2485.45   92.09
   1  19   0 2044.60   71.79
  -1  19   0 2061.79   71.39
  -1  19   0 2091.89   71.49
   1  19   0 2045.80   70.99
  -1 -19   0 2052.69   72.69
   1 -19   0 1998.20   72.69
   1 -19   0 2044.40   73.29
   1  19   1  -18.70    6.00
   1  19   1   19.40    7.30
  -1  19  -1    5.40    3.80
   1  19   1   -5.00    6.40
   1 -19   1    8.00    3.70
  -1 -19  -1    4.00    5.50
   1  19   2 1028.20   45.10
   1  19   2 1037.30   42.70
  -1 -19  -2 1009.60   41.50
   1 -19   2 1022.60   33.90
  -1 -19  -2 1024.80   44.10
   1  19   3  670.23   32.90
   1  19   3  656.93   35.90
  -1 -19  -3  671.83   35.10
  -1  19  -4  199.78    7.80
   1  19   4  244.68   21.80
  -1  19  -4  175.08    9.80
   1  19   5  280.57   22.80
  -1  19  -5  303.37   14.10
  -1  19  -5  286.17   15.60
  -1 -19  -5  301.37   29.20
  -1  19  -6  710.73   30.70
   1  19   6  718.13   40.00
  -1  19  -6  745.83   31.10
  -1 -19  -6  733.73   44.80
  -1  19  -7   -6.00    7.90
   1  19   7    1.60   14.70
  -1 -19  -7  -13.30   15.50
  -1  19  -8   61.19    5.30
  -1  19  -8   64.89    5.90
   1  19   8   44.70   17.00
  -1 -19  -8   71.39   22.20
   1  20  -8   -4.00    9.90
  -1  20   8  -14.30   12.40
   1 -20  -8   14.60   18.70
   1 -20  -8   -6.40   16.50
   1  20  -7   22.40    9.40
  -1  20   7   34.30   15.80
   1 -20  -7   37.10   19.50
   1 -20  -7   36.70   16.00
  -1  20   6   27.10   14.90
   1  20  -6   16.60    7.40
   1  20  -6   23.90    7.70
   1 -20  -6   39.60   15.30
   1 -20  -6    5.40   15.60
   1  20  -5   -0.80    4.50
  -1  20   5    4.40   11.00
   1  20  -5   -6.20    4.50
   1 -20  -5   -7.10   13.20
   1 -20  -5   -9.80   11.50
  -1  20   4  247.18   22.70
   1 -20  -4  226.08   26.50
   1 -20  -4  202.08   19.20
  -1  20   3  100.79   14.30
   1 -20  -3  143.19   19.20
   1 -20  -3  127.09   13.90
  -1  20   2  294.57   20.40
  -1 -20   2  324.17   11.40
   1 -20  -2  363.66   23.30
  -1 -20   2  337.37   12.90
   1 -20  -2  333.07   18.90
  -1  20   1  218.58   15.00
  -1  20   1  212.78   15.40
   1  20  -1  213.38   11.70
  -1 -20   1  237.28   13.50
   1 -20  -1  257.17   18.20
   1 -20  -1  229.88   17.50
   1  20   0 1402.66   50.59
  -1  20   0 1406.56   51.09
   1  20   0 1388.26   51.29
  -1  20   0 1393.16   50.99
  -1 -20   0 1379.26   52.09
   1 -20   0 1429.96   52.99
   1 -20   0 1428.26   52.49
  -1  20  -1  504.05   20.40
   1  20   1  517.95   24.90
   1  20   1  489.15   25.90
   1  20   1  533.45   24.20
   1 -20   1  486.55   20.60
  -1 -20  -1  501.35   22.60
  -1 -20  -1  537.05   26.10
   1  20   2  175.28   16.30
   1  20   2  197.98   19.10
  -1  20  -2  153.48    7.70
   1 -20   2  170.58    6.60
  -1 -20  -2  175.48   17.20
  -1 -20  -2  157.48   14.20
   1 -20   2  161.58   10.10
   1  20   3   99.79   16.00
   1  20   3   77.89   13.00
  -1 -20  -3  106.09   15.60
   1  20   4   29.60   10.90
  -1  20  -4   26.20    2.50
  -1  20  -4   24.30    4.30
  -1 -20  -4   54.99   17.00
  -1  20  -5   60.69    6.50
  -1  20  -5   66.19    7.90
   1  20   5   79.69   15.90
  -1 -20  -5   48.10   16.70
  -1  20  -6    9.00    7.20
  -1  20  -6   14.00    6.90
   1  20   6    8.60   11.50
  -1 -20  -6   -1.60   15.60
   1  20   7   14.00   14.10
  -1  20  -7    7.80    8.40
  -1 -20  -7    8.10   16.20
   1  20   8   -4.80   13.80
  -1 -20  -8    6.90   18.30
   1  21  -8   -2.00    9.60
  -1  21   8   11.40   16.00
   1 -21  -8    4.30   19.40
   1 -21  -8    8.90   17.00
  -1  21   7  111.49   20.90
   1  21  -7  100.79   13.10
   1 -21  -7  110.49   24.10
   1 -21  -7   78.69   19.40
   1  21  -6   -3.70    6.40
  -1  21   6    2.30   11.90
   1 -21  -6    0.70   13.60
   1 -21  -6    9.00   15.90
   1  21  -5  485.45   19.70
  -1  21   5  488.95   32.30
   1  21  -5  456.15   19.60
   1 -21  -5  495.95   31.10
   1 -21  -5  508.95   36.30
  -1  21   4   92.19   16.40
   1 -21  -4   58.89   13.50
  -1  21   3 1361.06   54.89
   1 -21  -3 1225.18   51.79
   1 -21  -3 1304.67   57.19
  -1  21   2  347.17   21.70
   1  21  -2  333.47   12.60
   1 -21  -2  368.36   23.60
  -1 -21   2  321.87   13.10
   1 -21  -2  323.37   19.30
  -1 -21   2  328.17   11.70
   1  21  -1 6765.52  217.08
  -1  21   1 6443.16  220.88
  -1  21   1 6634.04  220.98
  -1 -21   1 6705.93  218.88
   1 -21  -1 6497.05  223.08
   1  21   0  115.39    9.70
  -1  21   0  103.69   10.10
   1  21   0  112.89   10.70
  -1  21   0   95.29    9.60
  -1 -21   0   99.19   10.50
   1 -21   0  116.29   11.20
   1 -21   0  111.89   11.50
  -1 -21   0  138.69   13.30
   1  21   1 1587.84   59.39
  -1  21  -1 1555.24   54.89
   1  21   1 1560.14   60.89
   1  21   1 1625.64   59.09
  -1 -21  -1 1552.64   56.79
   1 -21   1 1562.64   56.99
  -1 -21  -1 1603.64   60.69
  -1  21  -2  127.29    7.20
   1  21   2  165.88   15.90
   1  21   2  138.19   16.00
  -1 -21  -2  159.08   14.20
   1 -21   2  115.09    8.50
   1 -21   2  136.49    5.70
  -1 -21  -2  134.89   15.40
   1  21   3  271.67   34.10
  -1 -21  -3  247.18   22.40
   1  21   4   55.09   13.40
  -1  21  -4   43.70    4.70
  -1  21  -4   34.50    2.90
  -1 -21  -4   40.00   14.10
   1  21   5  772.02   41.00
  -1  21  -5  782.02   29.10
  -1  21  -5  821.12   30.40
  -1 -21  -5  777.22   45.10
  -1  21  -6   24.40    7.60
   1  21   6   50.19   15.90
  -1  21  -6   30.40    8.10
  -1 -21  -6   49.30   18.50
   1  21   7  118.49   20.90
  -1 -21  -7  142.59   24.90
   1  21   8  -12.80   14.00
  -1 -21  -8   12.40   19.10
   1  22  -8   -4.70    9.40
  -1  22   8    1.30   15.80
   1 -22  -8    0.00   19.70
   1 -22  -8   -5.10   16.60
  -1  22   7   86.69   19.30
   1  22  -7   96.89   12.40
   1 -22  -7   76.19   18.30
   1 -22  -7   67.89   22.40
  -1  22   6   18.80   14.60
   1  22  -6    9.20    6.60
   1  22  -6   17.80    7.60
   1 -22  -6   15.30   15.70
   1 -22  -6   19.70   14.40
   1  22  -5  156.28    9.60
  -1  22   5  213.98   23.90
   1  22  -5  144.29    9.60
   1 -22  -5  186.88   24.80
   1 -22  -5  137.79   19.40
  -1  22   4  320.07   26.30
   1 -22  -4  362.96   24.80
   1 -22  -4  366.76   30.00
  -1  22   3   47.20   19.70
   1 -22  -3   36.40   10.50
   1 -22  -3   61.49   14.50
  -1  22   2  129.89   14.90
   1  22  -2  144.69    7.40
   1 -22  -2  117.49   12.40
  -1 -22   2  136.69    5.90
   1 -22  -2  113.69   15.20
  -1 -22   2  135.99    7.50
   1  22  -1  109.59    9.30
  -1  22   1  108.89   11.80
   1 -22  -1  129.59   14.20
  -1 -22   1  158.38   10.90
   1  22   0   45.20    8.00
  -1  22   0   50.29    7.90
  -1  22   0   52.69    7.70
   1  22   0   32.10    6.60
   1 -22   0   54.99    8.40
  -1 -22   0   47.30    8.10
   1 -22   0   41.80    8.20
  -1 -22   0   45.90    8.90
   1  22   1 1399.46   55.19
   1  22   1 1445.36   53.69
   1  22   1 1399.06   53.09
  -1  22  -1 1355.66   49.20
  -1 -22  -1 1347.97   50.69
  -1 -22  -1 1449.65   55.09
   1 -22   1 1343.67   49.50
   1  22   2  232.08   19.50
   1  22   2  179.78   17.40
  -1  22  -2  191.48    9.80
  -1 -22  -2  221.78   19.10
   1 -22   2  217.88    8.40
  -1 -22  -2  200.08   16.00
   1 -22   2  232.18   11.80
   1  22   3  639.34   32.60
  -1 -22  -3  579.24   34.00
  -1  22  -4   46.40    3.20
   1  22   4   53.79   13.40
  -1 -22  -4   37.70   15.10
  -1  22  -5  117.09    8.00
  -1  22  -5  107.69    9.40
   1  22   5  120.79   18.90
  -1 -22  -5  148.79   22.50
  -1  22  -6   12.90    6.40
  -1  22  -6   19.30    7.70
   1  22   6   33.20   15.30
  -1 -22  -6   11.50   16.30
   1  22   7   89.69   18.80
  -1 -22  -7   98.29   21.70
   1  22   8  -10.90   14.70
  -1 -22  -8    2.50   19.60
   1  23  -8  176.68   17.50
  -1  23   8  156.18   24.50
   1 -23  -8  230.28   33.10
   1 -23  -8  161.78   25.60
   1  23  -7   15.20    8.90
  -1  23   7    2.00   15.20
   1 -23  -7   15.90   18.40
   1 -23  -7    1.80   15.10
   1  23  -6   44.40    8.00
  -1  23   6   27.10   15.90
   1  23  -6   47.40    8.10
   1 -23  -6   26.60   14.90
   1 -23  -6   42.40   18.90
   1  23  -5   42.10    5.60
   1  23  -5   37.60    5.40
  -1  23   5   10.70   14.00
   1 -23  -5   42.40   14.20
   1 -23  -5   50.69   18.60
  -1  23   4 1148.09   50.99
   1 -23  -4 1047.40   47.60
   1 -23  -4 1006.70   52.99
  -1  23   3  234.68   20.00
   1 -23  -3  258.77   23.30
   1 -23  -3  202.98   20.80
  -1  23   2 1278.07   54.19
   1  23  -2 1366.66   45.90
   1 -23  -2 1314.77   56.59
  -1 -23   2 1354.06   45.90
  -1 -23   2 1349.77   44.60
   1  23  -1    1.60    4.70
  -1  23   1    1.20    6.20
  -1  23   1    4.60    7.30
  -1 -23   1   -1.70    5.00
   1 -23  -1    1.50    6.90
  -1 -23   1   -5.80    3.90
  -1  23   0  549.45   24.60
   1  23   0  538.95   30.90
   1  23   0  553.64   25.20
  -1  23   0  559.44   24.90
  -1 -23   0  560.34   25.80
   1 -23   0  518.75   25.60
   1 -23   0  562.14   26.50
  -1 -23   0  548.15   27.30
   1  23   1   -5.50    5.90
   1  23   1   -2.90    6.30
   1  23   1   20.20    7.80
  -1  23  -1    9.10    4.70
   1 -23   1    1.60    3.80
   1 -23   1   -0.40    5.00
  -1 -23  -1    5.00    6.90
   1  23   2 1822.12   71.19
  -1  23  -2 1865.41   63.19
   1  23   2 1854.01   76.39
   1 -23   2 1944.11   65.09
   1 -23   2 1945.41   61.69
  -1 -23  -2 1765.72   72.49
  -1 -23  -2 1832.22   69.19
   1  23   3  306.57   21.90
  -1 -23  -3  299.67   25.10
  -1  23  -4   76.59    3.80
   1  23   4  102.09   17.30
  -1 -23  -4   77.19   16.60
  -1  23  -5    1.90    3.60
   1  23   5   12.10   12.60
  -1 -23  -5   -5.60   12.90
   1  23   6  531.15   34.60
  -1  23  -6  548.25   24.30
  -1 -23  -6  614.94   41.40
   1  23   7   60.49   18.40
  -1 -23  -7   39.30   18.90
   1  23   8   61.69   18.80
  -1 -23  -8  104.09   27.00
   1  24  -8   33.10   11.20
  -1  24   8   34.30   18.70
   1 -24  -8   39.50   21.80
   1 -24  -8   13.10   18.50
   1  24  -7    8.20    8.10
  -1  24   7   27.70   15.40
   1 -24  -7   36.60   21.40
   1 -24  -7   -0.40   14.90
   1  24  -6   18.40    6.30
  -1  24   6    4.00   14.20
   1 -24  -6   27.80   14.20
   1 -24  -6   11.10   17.40
   1  24  -5   11.30    4.40
   1  24  -5   20.70    4.60
  -1  24   5   28.20   15.00
   1 -24  -5   28.40   17.00
   1 -24  -5   13.60   11.90
  -1  24   4  208.78   22.80
   1 -24  -4  237.18   22.50
   1 -24  -4  233.88   27.20
  -1  24   3  700.63   36.00
   1 -24  -3  673.73   36.30
   1 -24  -3  645.14   37.90
   1  24  -2   49.90    5.60
  -1  24   2   60.49   12.30
   1 -24  -2   59.39   13.40
  -1 -24   2   49.90    5.20
  -1 -24   2   45.10    4.00
  -1  24   1  143.09   14.70
  -1 -24   1  156.58   10.90
  -1 -24   1  150.58   11.60
   1 -24  -1  140.59   15.40
  -1  24   0  350.66   19.40
   1  24   0  364.86   19.20
  -1  24   0  423.66   20.90
   1  24   0  379.06   20.50
   1 -24   0  415.46   21.90
  -1 -24   0  404.76   21.00
   1  24   1   94.09   12.00
  -1  24  -1  105.49    9.20
  -1 -24  -1  121.79   14.40
   1 -24   1  107.69    9.30
   1 -24   1   99.49   10.20
  -1  24  -2  264.27   12.40
   1  24   2  266.97   20.50
  -1 -24  -2  293.27   22.50
   1 -24   2  257.47   10.40
  -1 -24  -2  265.67   18.20
   1 -24   2  268.87   13.70
   1  24   3   87.79   14.00
  -1  24  -3  101.79    5.80
  -1 -24  -3  100.99   16.60
   1  24   4   11.90   11.90
  -1  24  -4   13.00    2.00
  -1 -24  -4   17.00   13.70
   1  24   5  150.38   20.70
  -1  24  -5  106.99    7.30
  -1 -24  -5  105.99   20.80
   1  24   6  -11.50   21.70
  -1  24  -6   24.90    6.70
  -1 -24  -6   27.80   17.80
   1  24   7    1.20   12.80
  -1 -24  -7   -9.30   16.30
   1  25  -8   44.00   11.30
  -1  25   8   80.89   22.20
   1 -25  -8   63.59   25.40
  -1  25   7  177.48   25.60
   1  25  -7  220.98   16.40
   1 -25  -7  215.08   25.40
   1 -25  -7  244.18   32.70
   1  25  -6  134.09   11.00
   1  25  -6  122.09   10.60
   1 -25  -6  113.89   23.60
   1 -25  -6  112.89   19.60
   1  25  -5  276.57   12.00
   1  25  -5  257.27   11.80
  -1  25   5  308.17   28.20
   1 -25  -5  311.37   31.60
   1 -25  -5  255.47   24.30
  -1  25   4  823.72   42.30
   1 -25  -4  874.51   47.40
   1 -25  -4  810.72   39.70
  -1  25   3  570.84   32.60
   1 -25  -3  560.44   35.40
   1 -25  -3  576.24   29.90
  -1  25   2   14.90    9.90
   1  25  -2   12.70    4.60
  -1 -25   2   18.70    3.10
  -1 -25   2   20.70    4.30
   1 -25  -2    6.60   10.10
   1  25  -1 1504.85   54.69
   1  25  -1 1554.24   55.69
  -1  25   1 1544.85   59.69
  -1 -25   1 1512.95   56.49
  -1 -25   1 1569.44   55.39
   1 -25  -1 1575.74   61.89
   1  25   0   25.70    7.20
  -1  25   0   39.50    7.70
   1  25   0   29.50    8.30
  -1  25   0   22.90    7.80
  -1 -25   0   37.00    8.10
   1 -25   0   44.10    9.00
  -1  25  -1 1023.10   37.70
   1  25   1 1023.50   42.10
  -1  25  -1  995.20   37.80
   1 -25   1  985.70   38.90
   1 -25   1  961.60   37.60
  -1 -25  -1  986.70   43.10
  -1  25  -2 1401.16   50.69
   1  25   2 1431.46   58.89
   1  25   2 1378.66   64.99
   1 -25   2 1640.74   51.49
  -1 -25  -2 1432.46   56.19
   1 -25   2 1478.15   52.09
  -1 -25  -2 1398.46   60.39
   1  25   3  708.03   37.20
  -1  25  -3  750.92   26.00
  -1 -25  -3  736.23   40.00
   1  25   4  187.58   20.90
  -1  25  -4  194.48    7.50
  -1 -25  -4  206.78   24.40
   1  25   5  324.07   26.50
  -1  25  -5  328.07   13.50
  -1 -25  -5  371.56   35.20
   1  25   6   81.69   18.50
  -1 -25  -6   66.69   20.90
   1  25   7   -1.20   14.90
  -1 -25  -7    4.50   17.40
   1  26  -7  129.19   12.70
  -1  26   7   94.49   22.40
   1 -26  -7  120.09   22.50
   1 -26  -7  151.18   28.70
  -1  26   6    3.50   13.00
   1  26  -6   23.90    6.40
   1  26  -6   20.20    6.20
   1 -26  -6   26.10   19.50
  -1  26   5  208.18   25.50
   1 -26  -5  170.48   21.10
   1 -26  -5  180.08   26.00
  -1  26   4  129.89   19.90
   1 -26  -4  141.69   23.70
   1 -26  -4  108.89   16.80
  -1  26   3    8.30   12.00
   1 -26  -3   25.40   13.70
   1  26  -2    3.20    4.50
  -1  26   2    8.00   10.30
  -1 -26   2    5.40    2.70
  -1 -26   2    2.80    3.40
   1 -26  -2    7.10   10.20
   1  26  -1   51.19    7.10
   1  26  -1   33.60    7.30
  -1  26   1   32.40    9.90
  -1 -26   1   31.30    6.70
   1 -26  -1   28.60   10.30
  -1 -26   1   42.30    7.50
   1  26   0   36.40    8.00
   1  26   0   30.50    8.40
  -1  26   0   30.40    8.50
  -1  26   0   22.50    7.40
  -1 -26   0   19.20    7.50
   1 -26   0   22.90    8.40
  -1  26  -1    8.80    5.50
  -1  26  -1   -4.70    5.30
   1  26   1   14.80    8.70
   1 -26   1   -1.60    5.40
  -1 -26  -1   14.30    8.70
   1 -26   1    3.10    4.40
   1  26   2   91.49   15.50
  -1  26  -2  107.59    8.40
  -1 -26  -2   97.59   12.40
   1 -26   2   99.29    9.10
   1 -26   2   87.19    5.70
  -1 -26  -2  104.09   15.70
   1  26   3  158.28   18.30
  -1  26  -3  153.78    8.20
  -1 -26  -3  167.98   21.00
   1  26   4  248.58   23.70
  -1  26  -4  225.58    8.70
  -1 -26  -4  264.47   26.90
   1  26   5  347.57   27.50
  -1  26  -5  347.07   13.80
  -1 -26  -5  334.57   32.30
  -1  26  -6   63.79    9.20
   1  26   6   60.59   16.60
  -1 -26  -6   49.10   19.00
   1  26   7    9.10   14.00
  -1 -26  -7    3.70   17.60
   1  27  -7   74.69   10.30
  -1  27   7   32.50   18.90
   1 -27  -7   78.79   23.10
  -1  27   6   75.29   18.10
   1  27  -6   85.09    8.40
   1  27  -6   83.29    8.70
   1 -27  -6   95.69   19.60
   1 -27  -6   65.39   21.10
  -1  27   5   54.99   17.40
   1 -27  -5   83.29   21.30
   1 -27  -5   49.20   15.60
  -1  27   4  293.57   27.80
   1 -27  -4  268.57   30.40
  -1  27   3  524.45   31.50
   1 -27  -3  552.14   35.10
  -1  27   2   78.99   15.50
   1  27  -2   60.99    7.10
  -1 -27   2   51.59    4.70
   1 -27  -2   46.00   12.30
  -1 -27   2   53.99    6.00
   1  27  -1 2722.03   93.59
   1  27  -1 2723.53   92.69
  -1  27   1 2768.52   97.99
  -1 -27   1 2662.43   92.89
   1 -27  -1 2612.04   99.39
  -1  27   0  575.94   27.80
   1  27   0  559.34   27.40
  -1  27   0  582.84   27.20
   1  27   0  572.54   26.70
   1 -27   0  568.34   28.70
  -1 -27   0  573.84   27.70
  -1  27  -1  652.23   28.00
   1  27   1  595.04   31.70
  -1  27  -1  717.73   28.40
  -1 -27  -1  644.24   33.20
   1 -27   1  686.43   29.20
  -1  27  -2  965.70   36.00
  -1 -27  -2  944.41   45.80
  -1 -27  -2 1021.70   43.20
   1 -27   2  963.60   33.70
   1 -27   2  990.50   36.90
  -1  27  -3   89.99    6.90
   1  27   3   87.99   14.80
  -1 -27  -3  121.09   19.60
   1  27   4  163.38   20.40
  -1 -27  -4  179.98   24.80
   1  27   5  327.67   30.10
  -1  27  -5  314.67   12.50
  -1 -27  -5  290.87   31.90
   1  27   6   -9.30   14.20
  -1  27  -6   11.00    5.10
  -1 -27  -6  -12.40   15.00
   1  27   7   61.49   19.30
  -1 -27  -7   71.59   22.70
   1  28  -7   -1.00    6.50
  -1  28   7   26.50   18.00
   1 -28  -7  -18.90   16.60
  -1  28   6  110.39   20.30
   1  28  -6  107.89    9.20
   1  28  -6  130.49    9.60
   1 -28  -6  116.69   24.40
  -1  28   5  265.97   28.60
   1 -28  -5  272.97   32.60
  -1  28   4    5.70   12.30
   1 -28  -4   41.60   17.40
  -1  28   3  105.89   17.70
   1  28  -3   88.59    6.80
   1 -28  -3  120.59   20.00
   1  28  -2  408.76   18.10
  -1  28   2  389.06   26.50
  -1 -28   2  381.56   16.70
   1 -28  -2  393.86   28.20
  -1 -28   2  373.86   15.10
  -1  28   1   36.70   11.00
   1  28  -1   13.80    7.00
  -1 -28   1   14.40    6.10
   1 -28  -1   15.50    9.80
  -1  28   0 1202.48   47.10
  -1  28   0 1149.19   46.50
   1  28   0 1199.08   47.10
   1  28   0 1109.29   46.30
  -1 -28   0 1158.58   47.20
   1 -28   0 1196.98   48.50
  -1  28  -1  200.28   14.30
   1  28   1  176.28   17.60
  -1 -28  -1  177.88   18.10
   1 -28   1  205.38   14.80
   1  28   2  -13.30   11.10
   1 -28   2    2.80    2.80
  -1 -28  -2    3.30   10.30
   1 -28   2    6.90    5.10
  -1  28  -3    7.00    4.00
   1  28   3   -5.40   11.40
  -1 -28  -3    8.70   13.10
   1  28   4   35.10   14.00
  -1 -28  -4   21.10   16.10
   1  28   5   73.49   18.20
  -1  28  -5   58.69    5.00
  -1 -28  -5   68.69   20.40
  -1  28  -6  127.09   11.60
   1  28   6   75.09   19.70
  -1 -28  -6  118.59   23.70
   1  28   7   -6.40   15.80
  -1 -28  -7   -5.40   17.60
  -1  29   7  -11.60   15.60
   1 -29  -7   31.80   22.10
   1  29  -6  253.17   13.10
  -1  29   6  235.78   27.80
   1 -29  -6  257.17   32.90
  -1  29   5  309.87   30.20
   1 -29  -5  328.97   35.30
  -1  29   4  222.68   25.50
   1 -29  -4  180.38   25.30
   1  29  -3  223.58   11.30
  -1  29   3  229.98   24.20
   1 -29  -3  297.77   28.50
   1  29  -2 1433.06   50.69
  -1  29   2 1441.26   59.59
   1  29  -2 1393.26   49.90
   1 -29  -2 1403.16   61.39
  -1 -29   2 1364.46   49.20
  -1 -29   2 1396.96   47.80
   1  29  -1  339.67   19.70
   1  29  -1  340.97   18.70
  -1  29   1  395.76   24.70
  -1 -29   1  388.26   19.00
   1 -29  -1  348.07   24.60
   1  29   0 1980.50   73.09
  -1  29   0 1995.60   72.99
   1 -29   0 1941.61   74.09
  -1 -29   0 1933.61   72.79
   1  29   1 2208.38   83.19
  -1  29  -1 2259.07   79.09
  -1  29  -1 2261.17   78.99
  -1 -29  -1 2174.88   84.09
   1 -29   1 2213.38   79.79
   1  29   2  786.92   38.70
  -1  29  -2  760.52   30.50
   1 -29   2  780.12   27.80
  -1 -29  -2  779.32   40.60
   1 -29   2  793.42   30.50
   1  29   3  429.56   30.00
  -1  29  -3  426.76   18.00
  -1 -29  -3  485.15   32.90
  -1  29  -4  952.80   32.90
   1  29   4 1001.20   48.50
  -1 -29  -4  987.90   52.09
  -1  29  -5   11.10    3.00
   1  29   5    6.60   14.70
  -1 -29  -5    6.50   14.80
   1  29   6  261.17   28.70
   1  29   7   19.30   17.40
  -1 -29  -7   20.50   19.50
  -1  30   7   24.00   18.50
   1 -30  -7   26.00   20.50
   1  30  -6   10.60    5.00
  -1  30   6   31.20   17.40
   1 -30  -6   37.60   27.40
  -1  30   5   30.20   18.00
   1 -30  -5   41.90   19.80
  -1  30   4   59.69   16.00
   1 -30  -4   96.19   19.80
   1  30  -3  938.51   33.30
  -1  30   3  842.72   45.50
   1 -30  -3  947.11   49.60
   1  30  -2  294.17   15.50
  -1  30   2  385.66   25.60
  -1 -30   2  284.87   12.80
   1 -30  -2  299.37   26.30
  -1 -30   2  306.37   14.40
   1  30  -1   11.20    6.80
  -1  30   1   -4.30    9.00
   1  30  -1   -2.40    6.80
   1 -30  -1    4.60    9.60
  -1 -30   1    4.30    5.60
  -1  30   0   35.10    9.70
   1  30   0   20.30    8.90
   1 -30   0   24.50    9.10
  -1 -30   0   21.60    8.70
  -1  30  -1 1824.32   67.89
  -1  30  -1 1952.70   68.49
   1  30   1 1896.71   72.59
  -1 -30  -1 1841.12   73.19
   1 -30   1 1858.51   68.79
  -1  30  -2   16.80    5.90
  -1  30  -2   13.20    6.40
   1  30   2   30.70   12.60
   1 -30   2   19.20    5.70
  -1 -30  -2   26.50   12.20
  -1  30  -3   50.09    6.20
   1  30   3   41.20   13.60
  -1 -30  -3   57.59   16.40
  -1  30  -4   21.60    3.70
   1  30   4   43.00   16.10
  -1 -30  -4   16.90   14.50
  -1  30  -5  123.09    6.10
  -1 -30  -5  104.09   22.20
   1  30   6   -7.30   13.90
  -1 -30  -6   19.20   20.90
   1  30   7   29.10   18.20
  -1 -30  -7   25.50   20.50
  -1  31   7    7.70   17.30
   1 -31  -7   20.90   21.50
  -1  31   6    5.70   16.60
   1 -31  -6   46.40   26.00
  -1  31   5    1.90   15.40
   1 -31  -5   11.10   18.40
  -1  31   4  102.39   20.10
   1 -31  -4   85.49   20.60
   1  31  -3  860.41   31.90
   1  31  -3  870.21   32.40
  -1  31   3  884.11   45.40
   1 -31  -3  915.61   48.60
   1  31  -2   -0.40    5.30
  -1  31   2    0.50   11.00
   1  31  -2   -3.70    6.10
   1 -31  -2  -16.50   10.20
  -1 -31   2    3.90    3.30
  -1  31   1   12.10   10.80
   1  31  -1   16.60    8.10
   1  31  -1   12.80    7.30
   1 -31  -1   12.50   11.10
  -1 -31   1   19.40    6.90
   1  31   0   51.29   11.00
  -1  31   0   47.70   11.10
   1 -31   0   48.40   11.10
  -1 -31   0   54.79   10.50
  -1  31  -1  512.65   24.00
   1  31   1  460.85   28.30
  -1  31  -1  492.35   24.30
  -1 -31  -1  435.86   28.10
   1 -31   1  442.86   23.90
   1  31   2   57.49   14.10
  -1  31  -2   78.79    9.00
  -1  31  -2   63.69    9.00
   1 -31   2   81.39    8.40
  -1 -31  -2   74.39   15.80
   1  31   3   -0.40   12.90
  -1  31  -3   16.90    5.30
  -1 -31  -3   18.80   13.70
   1  31   4   12.10   15.10
  -1  31  -4    1.20    3.00
  -1 -31  -4  -13.70   13.40
   1  31   5   19.00   14.40
  -1 -31  -5   83.49   21.90
   1  31   6   -7.50   14.80
  -1 -31  -6   16.60   17.30
  -1  32   6   18.90   17.40
   1 -32  -6   30.60   21.30
  -1  32   5   -3.30   13.30
   1 -32  -5   18.30   18.00
  -1  32   4    9.60   14.20
   1 -32  -4   12.80   15.80
  -1  32   3  130.89   19.20
   1  32  -3  141.59   10.50
   1  32  -3  176.68   10.40
   1 -32  -3  144.39   22.50
   1  32  -2   42.90    8.20
  -1  32   2   36.80   13.90
   1  32  -2   43.00    8.40
   1 -32  -2   60.19   15.70
  -1 -32   2   42.80    5.10
   1  32  -1    3.00    8.00
  -1  32   1    1.00   10.70
   1  32  -1    9.90    7.10
  -1 -32   1   -1.90    5.60
   1 -32  -1   12.30   10.50
   1  32   0   11.50    9.10
  -1  32   0    5.20    9.10
  -1 -32   0   -0.50    7.30
   1 -32   0   13.20    9.10
  -1  32  -1   43.70   10.00
   1  32   1   43.90   14.20
  -1  32  -1   39.90    8.80
  -1 -32  -1   45.90   12.20
   1 -32   1   38.00    8.60
   1  32   2   11.20   11.70
  -1  32  -2   14.60    7.00
   1 -32   2    3.20    5.00
  -1 -32  -2   -1.20   10.90
  -1  32  -3   56.99    7.30
   1  32   3   63.29   16.20
   1  32   4   -5.80   12.70
  -1  32  -4    1.30    3.40
  -1 -32  -4    0.40   14.10
   1  32   5   25.80   15.10
  -1 -32  -5   28.60   18.10
   1  32   6   10.10   17.10
  -1 -32  -6  -33.90   13.90
  -1  33   6   83.99   20.90
   1 -33  -6  123.59   26.50
  -1  33   5  120.39   22.60
   1 -33  -5  128.29   25.70
  -1  33   4  138.09   22.40
   1 -33  -4  143.59   26.50
   1  33  -3  236.18   12.70
  -1  33   3  198.88   23.50
   1  33  -3  208.18   12.70
  -1  33   2  452.85   30.10
   1  33  -2  383.06   20.90
   1  33  -2  407.26   20.90
  -1 -33   2  426.26   17.10
   1 -33  -2  472.65   32.00
   1  33  -1  246.18   18.00
  -1  33   1  263.27   26.80
  -1 -33   1  227.98   15.60
   1 -33  -1  228.98   23.40
  -1  33   0  279.37   21.90
   1  33   0  292.87   21.30
   1 -33   0  319.47   22.20
  -1 -33   0  308.77   21.00
  -1  33  -1  878.11   36.80
   1  33   1  796.82   40.60
   1 -33   1  844.12   36.40
  -1 -33  -1  816.52   40.60
  -1  33  -2  103.59   11.30
   1  33   2   49.20   15.00
  -1  33  -2   92.79   10.40
   1 -33   2   92.69    9.00
  -1 -33  -2   87.09   16.70
  -1  33  -3  273.07   14.60
   1  33   3  321.97   28.60
  -1 -33  -3  285.77   34.40
  -1  33  -4  320.67   13.50
   1  33   4  318.27   29.80
  -1 -33  -4  367.06   33.00
   1  33   5   18.30   16.80
  -1 -33  -5   54.79   18.60
   1  33   6   30.20   18.70
  -1 -33  -6   40.30   20.30
  -1  34   6   61.79   21.40
   1 -34  -6   55.49   23.30
  -1  34   5   16.80   15.10
   1 -34  -5   24.60   18.30
  -1  34   4   94.89   20.90
   1  34  -4   87.29    6.90
   1  34  -4   94.89    7.10
   1 -34  -4  115.39   22.20
  -1  34   3   81.39   18.20
   1  34  -3   98.59    9.30
   1  34  -3   83.29    8.80
   1 -34  -3   80.49   22.10
   1  34  -2   17.10    8.10
  -1  34   2   20.90   12.60
   1  34  -2   19.30    7.30
   1 -34  -2    5.40   12.70
  -1 -34   2   14.70    4.10
  -1  34   1    2.60   11.30
   1  34  -1    2.20    8.00
   1 -34  -1   17.60   11.40
  -1 -34   1    7.40    6.00
  -1  34   0    5.70   10.00
   1  34   0    4.50    9.30
   1 -34   0    6.60    8.70
  -1 -34   0    5.50    8.20
   1  34   1   48.60   13.70
  -1  34  -1   60.19   11.60
   1 -34   1   55.69   10.20
  -1 -34  -1   84.09   14.50
  -1  34  -2   55.99    8.90
  -1  34  -2   66.09   10.30
   1  34   2   66.79   16.20
  -1 -34  -2   71.09   15.60
   1 -34   2   57.29    7.60
   1  34   3   35.60   13.70
  -1  34  -3   28.40    7.30
  -1  34  -3   40.50    6.60
  -1 -34  -3   36.50   15.50
   1  34   4   10.70   16.20
  -1  34  -4   37.00    5.00
  -1 -34  -4   48.00   18.00
   1  34   5  132.99   23.30
  -1 -34  -5  119.19   22.60
   1  34   6   17.60   18.30
  -1 -34  -6   11.90   18.10
  -1  35   6  220.68   28.10
   1 -35  -6  191.08   31.10
  -1  35   5   95.29   22.50
   1 -35  -5  128.89   24.90
   1  35  -4   80.69    7.00
   1  35  -4   84.59    7.00
  -1  35   4   87.29   22.30
   1 -35  -4  101.39   21.60
  -1  35   3  466.85   33.20
   1  35  -3  427.76   20.60
   1  35  -3  464.75   21.00
   1 -35  -3  472.35   35.40
  -1  35   2  221.78   23.50
   1  35  -2  233.88   16.10
   1  35  -2  233.38   16.50
  -1 -35   2  255.37   11.90
   1 -35  -2  256.97   26.60
  -1  35   1  100.59   16.50
   1  35  -1  100.09   13.30
  -1 -35   1  112.49   11.80
   1 -35  -1  108.29   17.00
  -1  35   0   48.70   12.60
   1  35   0   79.59   13.60
  -1 -35   0   54.99   11.40
   1 -35   0   82.59   14.00
   1  35   1  857.61   41.90
  -1  35  -1  886.61   38.40
  -1 -35  -1  847.82   41.80
   1 -35   1  842.92   37.40
  -1  35  -2  349.96   19.40
  -1  35  -2  380.46   20.60
   1  35   2  330.77   27.10
  -1 -35  -2  390.96   29.00
   1 -35   2  349.47   17.40
  -1  35  -3  255.87   14.30
   1  35   3  225.18   25.60
  -1  35  -3  235.58   15.70
  -1 -35  -3  265.67   27.80
  -1  35  -4  667.13   24.60
   1  35   4  610.94   64.79
  -1 -35  -4  656.93   43.40
   1  35   5   10.00   14.70
  -1 -35  -5   20.70   16.60
   1  35   6   11.20   16.00
  -1 -35  -6   -1.00   16.60
  -1  36   6   -2.60   17.00
  -1  36   5   13.00   17.10
   1 -36  -5   -5.40   16.20
   1  36  -4   58.49    6.40
   1  36  -4   43.90    5.80
  -1  36   4   52.99   17.70
   1 -36  -4   72.99   21.70
   1  36  -3   47.00    8.40
  -1  36   3   64.69   17.70
   1  36  -3   50.19    8.10
   1 -36  -3   50.29   17.60
   1  36  -2  187.78   14.10
  -1  36   2  147.79   20.90
   1  36  -2  148.59   14.00
  -1 -36   2  140.69    9.00
   1 -36  -2  181.48   23.70
   1  36  -1   45.70   10.90
  -1  36   1   28.60   13.60
   1 -36  -1   25.20   12.30
  -1 -36   1   35.60    8.40
   1  36   0   17.90   10.90
  -1  36   0   -1.10   10.30
  -1 -36   0   16.80    9.00
   1 -36   0   18.00   10.20
  -1  36  -1   91.99   13.60
   1  36   1  102.59   16.30
   1 -36   1   87.89   12.10
  -1 -36  -1   95.39   15.60
   1  36   2   47.80   14.80
  -1  36  -2   10.50    8.50
  -1  36  -2   22.70    7.70
   1 -36   2   10.50    5.60
  -1 -36  -2   19.10   12.70
  -1  36  -3   11.00    7.00
   1  36   3   38.70   15.10
  -1 -36  -3    5.80   13.70
   1  36   4  154.88   25.00
  -1 -36  -4  177.08   25.50
   1  36   5   23.30   16.90
  -1 -36  -5    2.60   16.00
  -1  37   5  241.38   28.80
   1 -37  -5  166.08   28.40
  -1  37   4   38.80   17.20
   1  37  -4   52.89    6.60
   1 -37  -4   59.99   20.00
   1  37  -3  547.55   25.50
   1  37  -3  633.34   27.40
  -1  37   3  636.84   38.90
   1 -37  -3  520.35   39.10
  -1  37   2    3.10   12.20
   1  37  -2   -2.60    7.80
  -1 -37   2    4.80    3.80
   1 -37  -2   -6.10   11.80
   1  37  -1  612.94   30.50
  -1  37   1  571.04   34.10
   1 -37  -1  568.04   35.00
  -1 -37   1  584.94   27.40
  -1  37   0  206.18   23.10
   1 -37   0  239.18   20.30
  -1 -37   0  209.88   18.60
  -1  37  -1 1145.29   46.70
   1  37   1 1144.39   50.49
   1 -37   1 1010.90   44.50
  -1 -37  -1 1021.10   48.90
  -1  37  -2  117.49   13.30
   1  37   2  129.49   19.30
   1 -37   2  135.29   10.60
  -1 -37  -2  123.39   19.30
  -1  37  -3  251.37   14.70
   1  37   3  199.38   24.10
  -1  37  -3  227.68   15.30
  -1 -37  -3  191.48   25.10
   1  37   4   10.90   15.30
  -1  37  -4    3.10    5.50
  -1 -37  -4   13.30   15.20
   1  37   5   78.79   21.20
  -1 -37  -5   50.99   19.90
  -1  38   5   14.10   18.10
   1 -38  -5    0.10   17.90
   1  38  -4   15.80    5.30
  -1  38   4   -0.50   15.30
   1 -38  -4    1.60   16.10
   1  38  -3  146.19   12.10
   1  38  -3  163.08   13.30
  -1  38   3  137.19   21.30
   1 -38  -3  112.69   21.50
   1  38  -2  192.18   16.50
  -1  38   2  161.48   22.10
  -1 -38   2  200.58   10.70
   1 -38  -2  238.08   25.70
  -1  38   1  114.29   19.20
   1  38  -1  172.78   17.30
  -1 -38   1  162.38   13.90
   1 -38  -1  178.88   21.00
   1  38   0   20.30   11.60
  -1  38   0   13.80   12.00
   1 -38   0   22.50   10.60
  -1 -38   0   15.70   10.10
   1  38   1  104.99   17.20
  -1  38  -1   95.69   14.50
  -1 -38  -1  111.89   16.90
   1 -38   1   88.09   12.40
  -1  38  -2  130.69   14.10
   1  38   2  103.99   18.40
  -1 -38  -2  125.19   19.50
   1 -38   2  118.69   10.10
   1  38   3   64.49   17.50
  -1  38  -3   54.49    9.50
  -1  38  -3   44.50    9.70
  -1 -38  -3   39.70   16.10
   1  38   4   -0.70   14.10
  -1  38  -4   18.60    6.00
  -1 -38  -4  -14.50   13.00
   1  38   5   14.80   17.90
  -1 -38  -5   -2.70   16.60
  -1  39   5   45.90   20.70
   1 -39  -5    2.40   18.10
   1  39  -4  175.58   11.50
  -1  39   4  137.19   25.00
   1 -39  -4  203.48   29.20
   1  39  -3   91.09   10.70
  -1  39   3   86.49   19.70
   1 -39  -3  107.99   22.40
  -1  39   2  664.53   39.60
   1  39  -2  693.03   31.70
   1 -39  -2  730.33   42.30
  -1 -39   2  621.44   24.80
   1  39  -1    4.20    9.20
  -1  39   1   41.90   14.50
   1 -39  -1   14.10   11.60
  -1 -39   1    2.30    6.70
   1  39   0 1237.58   55.99
  -1  39   0 1398.26   57.89
   1 -39   0 1291.87   57.19
  -1  39  -1   36.30   11.60
   1  39   1   40.80   13.50
  -1 -39  -1   18.30   11.80
   1 -39   1   34.00    9.50
   1  39   2  247.18   25.50
  -1  39  -2  224.88   18.30
  -1 -39  -2  240.48   24.80
   1 -39   2  231.68   13.50
   1  39   3   95.69   21.30
  -1  39  -3   61.19   10.10
  -1 -39  -3   68.49   17.60
  -1  39  -4  139.89   11.90
   1  39   4  134.09   23.60
  -1 -39  -4  172.48   25.90
   1  39   5   34.20   19.60
  -1  40   4  -17.20   15.80
   1 -40  -4    0.30   16.10
   1  40  -3   45.10    9.30
   1 -40  -3   28.90   17.10
  -1  40   2  153.58   22.10
   1  40  -2  121.79   14.20
  -1 -40   2  117.19    8.00
   1 -40  -2   88.79   19.10
  -1  40   1  114.79   19.10
   1  40  -1  113.49   15.50
  -1 -40   1  124.49   12.70
   1 -40  -1  134.59   19.40
  -1  40   0  387.16   27.80
   1  40   0  402.46   27.50
   1 -40   0  387.76   29.50
  -1  40  -1  188.58   19.30
   1  40   1  166.48   21.10
   1 -40   1  178.88   16.80
  -1 -40  -1  157.68   19.90
   1  40   2    5.80   13.00
  -1  40  -2   -2.10    8.60
   1 -40   2   -2.20    4.70
  -1 -40  -2   15.70   13.20
  -1  40  -3   -1.70    7.30
   1  40   3  -10.40   13.80
  -1 -40  -3    7.50   13.30
   1  40   4   -7.90   15.20
  -1 -40  -4   15.30   17.10
  -1  41   4    8.60   17.50
   1 -41  -4    3.70   18.20
   1  41  -3  114.39   12.40
  -1  41   3  123.89   23.00
   1 -41  -3   71.09   19.90
  -1  41   2   74.79   18.60
   1  41  -2   61.89   11.80
   1 -41  -2   58.79   17.20
   1  41  -1 1091.69   47.50
  -1  41   1 1073.09   52.69
  -1 -41   1 1053.39   43.10
   1 -41  -1 1072.49   52.29
  -1  41   0  210.28   22.60
   1  41   0  236.78   22.80
   1 -41   0  237.88   31.50
   1  41   1   60.19   15.60
  -1  41  -1   29.00   12.00
   1 -41   1   55.19   10.40
  -1 -41  -1   50.29   13.90
   1  41   2   23.70   14.50
  -1  41  -2    8.30    9.40
  -1 -41  -2   28.50   14.10
   1  41   3   63.39   18.60
  -1  41  -3   63.69   10.90
  -1 -41  -3   74.59   20.00
   1  41   4   47.70   18.70
  -1 -41  -4   86.59   20.90
  -1  42   4   14.70   17.10
   1 -42  -4   11.40   17.20
  -1  42   3    5.50   15.70
   1  42  -3    7.70    7.80
   1 -42  -3   12.80   16.00
   1  42  -2   71.69   12.40
  -1  42   2   53.39   17.60
   1 -42  -2   61.09   18.10
   1  42  -1   -5.00   11.30
  -1  42   1   13.90   13.80
  -1 -42   1    6.30    7.10
   1 -42  -1   15.80   12.80
   1  42   0  289.97   24.40
  -1  42   0  271.27   25.10
   1  42   1   -1.70   12.40
  -1  42  -1   28.10   14.30
   1 -42   1    3.30    7.50
  -1 -42  -1    4.80   11.20
  -1  42  -2   12.80    9.60
   1  42   2    4.40   13.60
  -1 -42  -2   22.90   13.50
  -1  42  -3   17.00    8.70
   1  42   3   19.10   16.30
  -1 -42  -3    5.10   14.80
   1  43  -3   41.50    9.40
  -1  43   3   12.10   16.60
   1 -43  -3   30.70   17.70
  -1  43   2  263.77   28.80
   1  43  -2  257.97   20.30
   1 -43  -2  296.77   31.10
  -1  43   1  200.08   24.30
   1  43  -1  190.48   19.70
   1 -43  -1  218.68   24.10
  -1  43   0  172.08   21.00
   1  43   0  159.38   20.40
   1  43   1   65.89   17.20
  -1  43  -1   67.79   14.60
  -1 -43  -1   28.30   13.30
  -1  43  -2  124.89   16.20
   1  43   2  103.69   20.00
  -1 -43  -2  167.08   22.00
  -1  43  -3  158.58   15.30
   1  43   3   97.59   22.40
  -1 -43  -3  126.09   23.00
  -1  44   3   36.90   18.70
   1 -44  -3   68.89   20.40
   1  44  -2   -6.30    9.00
   1 -44  -2    1.50   13.10
   1  44  -1    9.20   10.90
  -1  44   1   25.90   14.80
   1 -44  -1   15.60   13.30
   1  44   0   32.30   14.10
  -1  44   0   21.20   13.90
  -1  44  -1   -3.00   10.80
   1  44   1   15.20   14.50
  -1 -44  -1   13.80   11.80
  -1  44  -2   11.00   10.60
   1  44   2   13.00   16.70
  -1 -44  -2    1.30   12.50
   1  45  -2   20.40   11.00
  -1  45   2    3.10   15.10
   1 -45  -2    1.90   13.20
  -1  45   1   47.20   17.10
   1  45  -1   52.79   14.10
   1 -45  -1   41.70   14.50
  -1  45   0   22.80   14.20
   1  45   0   29.50   13.70
  -1  45  -1   19.30   12.60
   1  45   1   19.70   14.80
  -1 -45  -1   19.00   12.30
   1  45   2  530.55   38.60
  -1  45  -2  541.95   31.60
  -1 -45  -2  549.25   41.40
   1  46  -1   -0.50   11.00
  -1  46   1    9.10   14.60
   1 -46  -1   13.90   13.40
   1  46   0    6.80   13.30
  -1  46   0   26.60   14.40
  -1  46  -1   48.40   14.90
   1  46   1   39.10   16.50
  -1 -46  -1   72.39   15.90
  -2   0   9   -6.90    7.30
   2   0  -9   -4.30   14.60
   2   0  -9  -15.60   13.70
   2   0  -8  165.28   22.20
  -2   0   8  134.99   13.90
   2   0  -8  110.09   20.00
  -2   0   7    5.80    8.10
   2   0  -7   22.20   13.40
   2   0  -7   10.30   11.60
   2   0  -7    8.50   11.30
  -2   0   6  145.79   13.40
   2   0  -6  165.98   19.70
  -2   0   6  129.89   11.80
   2   0  -6   86.99   14.30
   2   0  -6  145.79   17.30
   2   0  -5   -0.10    7.30
  -2   0   5   -2.30    6.30
   2   0  -5   -0.90    8.40
   2   0  -5   -1.10    7.60
   2   0  -4 1166.68   49.00
  -2   0   4 1229.88   49.90
   2   0  -4 1256.87   47.30
  -2   0   4 1160.38   44.00
   2   0  -4 1246.18   48.60
   2   0  -4 1211.48   47.00
  -2   0   4 1258.77   45.80
   2   0  -3   -1.30    5.90
  -2   0   3   -0.70    3.60
  -2   0   3    3.40    5.00
  -2   0   3    4.60    6.20
   2   0  -3    2.20    5.40
   2   0  -3    4.50    5.20
   2   0  -3   -8.30    4.80
  -2   0   1   11.80    4.40
   2   0  -1    4.60    2.80
   2   0  -1    9.20    4.00
   2   0   1   -2.60    3.40
  -2   0  -1    1.10    2.80
   2   0   1    0.30    2.30
  -2   0  -1   -0.80    2.60
  -2   0  -2 1152.68   41.50
  -2   0  -2 1262.57   42.50
   2   0   2 1176.68   42.50
   2   0   2 1140.79   43.10
  -2   0  -3    8.00    5.70
  -2   0  -3    4.70    5.10
   2   0   3    0.30    5.30
  -2   0  -3   -4.30    4.70
   2   0   3    6.70    3.90
  -2   0  -4 4432.96  157.48
   2   0   4 4687.83  154.48
  -2   0  -4 4806.02  158.08
   2   0   4 4690.93  157.58
  -2   0  -4 4714.53  158.58
   2   0   5    2.60    7.30
  -2   0  -5    7.60    7.80
   2   0   5    4.60    5.20
   2   0   6  718.23   28.70
  -2   0  -6  627.54   33.90
  -2   0  -6  746.23   35.60
   2   0   6  707.43   32.90
  -2   0  -6  665.53   38.60
  -2   0  -7   10.60   10.70
  -2   0  -7    7.40   11.70
  -2   0  -7   -1.80   11.50
   2   0   7   12.40   11.30
  -2   0  -8   52.79   14.20
   2   0   8   54.39    8.90
   2   0   9   -4.70    6.20
  -2   0  -9    2.40   12.70
   2   1  -9  -11.70   13.80
  -2   1   9    1.70    8.30
  -2  -1   9   10.50    7.60
   2  -1  -9    0.10   15.70
   2  -1  -9   -1.00   14.60
   2   1  -8  224.78   25.00
   2   1  -8  206.08   26.30
   2   1  -8  228.18   25.60
  -2   1   8  242.68   18.50
   2  -1  -8  203.98   24.70
   2  -1  -8  256.57   26.40
   2   1  -7   75.59   16.00
   2   1  -7   63.99   14.80
   2   1  -7   77.29   16.70
  -2  -1   7   84.99    9.50
   2  -1  -7   98.69   17.50
   2  -1  -7   57.29   14.30
  -2  -1   7   56.19    9.90
   2  -1  -7   62.09   15.90
   2   1  -6   17.90   11.30
   2   1  -6   20.60   10.40
  -2   1   6    6.90    8.00
   2   1  -6   -1.60    9.30
  -2   1   6    7.70    6.80
   2  -1  -6    7.90   11.00
  -2  -1   6   14.40    7.50
   2  -1  -6    1.00    9.40
  -2  -1   6    8.30    5.90
   2   1  -5  358.36   23.30
  -2   1   5  391.56   19.50
   2   1  -5  446.76   25.20
  -2   1   5  416.76   21.40
   2   1  -5  389.66   22.40
   2  -1  -5  388.26   24.30
   2  -1  -5  375.36   22.70
  -2  -1   5  353.66   18.00
  -2  -1   5  425.36   20.20
   2  -1  -5  418.86   25.50
  -2   1   4   69.59    8.40
   2   1  -4   71.29   11.10
  -2   1   4   86.69   13.20
   2   1  -4   75.59   10.90
   2   1  -4  103.29   10.80
  -2   1   4   85.29   10.40
   2   1  -4   75.29   10.00
  -2  -1   4   93.49   12.80
   2  -1  -4   85.79   11.50
  -2  -1   4   77.69    9.10
   2  -1  -4   78.19   10.70
   2  -1  -4   84.79   10.60
  -2  -1   4   85.09    7.60
   2  -1  -4   69.99   11.70
   2   1  -3  242.48   15.40
   2   1  -3  220.58   12.90
  -2   1   3  218.88   16.10
  -2   1   3  240.68   13.60
  -2   1   3  223.48   12.10
   2   1  -3  230.48   14.10
   2   1  -3  225.48   13.40
   2  -1  -3  239.98   16.10
  -2  -1   3  207.28   10.70
  -2  -1   3  217.08   12.40
  -2  -1   3  208.48   15.00
   2  -1  -3  192.98   13.40
   2  -1  -3  206.98   14.80
   2  -1  -3  246.28   13.90
   2   1   1  731.23   27.30
  -2   1  -1  801.82   25.90
   2   1   1  748.33   26.10
  -2   1  -1  720.23   26.00
  -2  -1  -1  747.23   26.90
   2  -1   1  740.93   26.70
  -2  -1  -1  774.22   26.50
  -2   1  -2  174.88    9.70
   2   1   2  164.68   11.10
  -2   1  -2  170.78    8.90
   2   1   2  161.98    8.60
   2   1   2  154.48   10.00
   2  -1   2  154.28   10.30
  -2  -1  -2  172.58   10.50
   2  -1   2  160.38    9.60
  -2  -1  -2  171.78    9.70
   2  -1   2  169.78    7.60
  -2   1  -3   26.20    6.00
   2   1   3   14.20    6.40
  -2   1  -3   24.10    5.60
  -2   1  -3   20.40    6.30
   2   1   3   29.60    5.40
  -2  -1  -3   10.80    5.50
   2  -1   3   18.70    6.20
  -2  -1  -3   20.20    6.50
   2  -1   3   27.00    4.40
   2  -1   3   24.80    8.30
  -2  -1  -3   26.30    6.90
  -2   1  -4    0.90    6.20
   2   1   4   -4.90    6.00
  -2   1  -4    2.90    5.90
   2   1   4    3.50    4.80
  -2   1  -4    8.10    6.10
   2  -1   4    0.10    4.00
  -2  -1  -4   -5.00    5.80
  -2  -1  -4    4.30    6.30
   2  -1   4    3.20    6.00
  -2  -1  -4    5.10    6.50
   2   1   5  523.35   26.00
  -2   1  -5  514.65   29.40
  -2   1  -5  480.55   25.60
   2   1   5  457.95   22.10
  -2  -1  -5  504.45   30.70
  -2  -1  -5  485.45   26.10
   2  -1   5  485.35   25.60
   2  -1   5  522.25   21.20
   2   1   6  126.39   11.70
  -2   1  -6  145.19   17.00
  -2   1  -6  112.39   15.30
   2  -1   6  133.59   14.10
   2  -1   6  130.89   11.20
  -2  -1  -6  153.08   17.20
  -2  -1  -6  122.99   18.70
  -2  -1  -6  136.59   16.50
  -2   1  -7    2.00   11.70
   2   1   7    2.60    7.20
  -2   1  -7    9.30   11.30
  -2   1  -7    3.20   10.60
  -2  -1  -7   -3.10   10.50
   2  -1   7    5.80    6.00
  -2  -1  -7    4.40   11.70
   2   1   8   49.99    8.90
  -2   1  -8   58.99   16.70
  -2  -1  -8   54.89   14.80
   2  -1   8   69.09    8.60
   2   1   9   53.19    9.20
  -2   1  -9   72.69   16.00
  -2  -1  -9   31.70   14.80
   2  -1   9   62.49    7.80
   2   2  -9  115.79   20.50
  -2   2   9   81.39   12.40
   2   2  -9   90.09   23.30
  -2  -2   9   88.29   10.10
   2  -2  -9  106.99   22.20
   2  -2  -9  108.49   21.80
   2   2  -8   34.00   15.20
   2   2  -8   81.99   15.70
  -2   2   8   42.50   11.40
   2   2  -8   70.69   16.40
  -2  -2   8   52.39    8.90
  -2  -2   8   54.39    7.90
   2  -2  -8   48.60   17.80
   2  -2  -8   40.60   16.50
   2   2  -7   69.29   15.50
  -2   2   7   44.80   11.00
   2   2  -7   51.89   14.20
   2   2  -7   59.49   17.10
  -2  -2   7   52.49    7.80
   2  -2  -7   56.29   16.20
   2  -2  -7   57.99   15.60
  -2  -2   7   44.30    8.50
  -2   2   6   65.29   11.60
   2   2  -6   55.99   13.30
   2   2  -6   58.69   12.70
   2   2  -6   69.89   12.80
   2  -2  -6   81.39   14.60
  -2  -2   6   61.39    9.40
   2  -2  -6   61.59   13.30
   2  -2  -6   70.09   15.40
  -2   2   5  330.27   19.90
   2   2  -5  318.57   21.10
   2   2  -5  354.96   22.60
  -2   2   5  322.27   17.80
   2   2  -5  324.17   20.20
   2  -2  -5  337.17   21.70
  -2  -2   5  355.46   17.80
   2  -2  -5  300.87   23.20
  -2  -2   5  335.07   15.80
   2  -2  -5  355.86   23.00
  -2   2   4  366.76   19.10
   2   2  -4  295.57   19.10
  -2   2   4  319.17   17.10
   2   2  -4  365.36   18.90
   2   2  -4  337.37   20.50
   2  -2  -4  322.57   21.60
   2  -2  -4  349.17   19.10
   2  -2  -4  345.67   20.00
  -2  -2   4  345.07   16.90
  -2  -2   4  344.87   15.20
  -2  -2   4  376.46   21.60
   2  -2  -4  360.86   21.50
   2   2  -3 1703.43   60.59
   2   2  -3 1744.23   61.89
  -2   2   3 1685.73   61.79
   2   2  -3 1727.63   62.79
  -2   2   3 1763.92   64.99
   2   2  -3 1723.03   61.19
  -2   2   3 1696.83   60.59
  -2  -2   3 1727.43   62.09
   2  -2  -3 1724.83   63.59
   2  -2  -3 1721.73   62.19
   2  -2  -3 1807.42   62.39
  -2  -2   3 1705.33   58.39
  -2  -2   3 1822.72   63.29
   2  -2  -3 1733.23   64.29
  -2   2   2   17.00    4.40
   2   2  -2   27.00    4.00
   2   2  -2   20.40    4.60
  -2   2   2   13.00    5.90
   2  -2  -2   13.00    5.20
   2  -2  -2    9.50    7.30
  -2  -2   2   13.10    4.80
  -2  -2   2   21.10    2.70
  -2  -2   2   20.20    4.60
   2  -2  -2   21.10    5.10
  -2   2   1 1729.43   58.89
   2  -2  -1 1701.03   58.49
  -2   2   0   90.29    4.30
   2   2   0   84.89    4.40
  -2   2   0   92.89    4.90
  -2  -2   0   84.09    4.60
  -2  -2   0   88.19    4.40
   2  -2   0   86.99    4.30
   2  -2   0   87.29    4.70
   2   2   2   75.49    6.30
   2   2   2   59.69    6.90
  -2   2  -2   57.19    5.60
  -2   2  -2   59.49    5.20
   2   2   2   52.79    7.10
  -2  -2  -2   60.29    6.30
   2  -2   2   60.39    4.10
   2  -2   2   57.99    6.40
   2  -2   2   46.80    5.80
  -2  -2  -2   74.49    7.80
  -2   2  -3 1261.07   46.30
   2   2   3 1335.77   48.60
  -2   2  -3 1264.97   46.90
   2   2   3 1234.68   50.39
   2   2   3 1292.27   46.20
  -2   2  -3 1309.27   47.30
  -2  -2  -3 1334.67   49.20
   2  -2   3 1299.27   49.20
  -2  -2  -3 1312.77   48.20
   2  -2   3 1314.77   47.10
   2  -2   3 1313.87   44.20
  -2  -2  -3 1257.87   47.80
   2   2   4   97.69   12.20
   2   2   4   88.29    8.70
  -2   2  -4   87.19   10.30
  -2   2  -4  103.09   11.30
  -2   2  -4   96.39   10.30
   2  -2   4   91.59    9.70
  -2  -2  -4  131.29   13.50
   2  -2   4   83.79    7.10
  -2  -2  -4  107.49   11.70
  -2  -2  -4  106.59   11.70
  -2   2  -5 1742.33   66.79
   2   2   5 1801.82   67.39
  -2   2  -5 1737.83   66.99
   2   2   5 1809.12   63.99
   2  -2   5 1748.72   65.29
   2  -2   5 1820.82   61.69
  -2  -2  -5 1787.22   67.79
  -2  -2  -5 1858.61   69.19
  -2   2  -6  104.89   17.00
  -2   2  -6  106.69   13.90
   2   2   6   88.49   10.70
   2  -2   6  101.39   12.50
   2  -2   6  114.29    9.80
  -2  -2  -6   81.89   14.00
  -2  -2  -6  104.69   15.10
  -2  -2  -6  145.59   20.00
  -2   2  -7  125.29   17.50
  -2   2  -7  180.18   18.40
   2   2   7  134.89   13.10
  -2   2  -7  183.58   21.80
   2  -2   7  151.78   11.00
  -2  -2  -7  119.09   17.80
   2  -2   7  150.68   14.10
  -2  -2  -7  122.19   17.80
   2   2   8    2.70    7.50
  -2  -2  -8   15.30   13.30
  -2   2  -9   15.50   12.70
   2   2   9    9.30    7.70
  -2  -2  -9    3.20   13.20
   2  -2   9    9.90    5.50
  -2   3   9   26.80   10.70
   2   3  -9   27.00   16.70
   2   3  -9    8.40   14.20
   2  -3  -9   61.09   18.90
   2  -3  -9   36.00   17.00
  -2  -3   9   37.40    6.80
   2   3  -8   93.79   18.00
  -2   3   8  120.19   15.20
   2   3  -8  100.99   18.60
   2   3  -8  100.79   17.10
  -2  -3   8  102.49    9.20
  -2  -3   8  106.49   10.10
   2  -3  -8  127.69   33.30
   2  -3  -8  138.89   22.30
   2   3  -7   50.09   13.10
   2   3  -7   62.29   14.70
  -2   3   7   49.80   12.20
   2   3  -7   41.90   14.10
  -2  -3   7   51.59    8.40
   2  -3  -7   35.80   14.80
   2  -3  -7   34.30   14.80
   2   3  -6   64.29   12.50
   2   3  -6   21.80   10.70
  -2   3   6   44.00   10.60
   2   3  -6   52.49   12.40
   2  -3  -6   38.40   13.60
   2  -3  -6   48.20   13.20
  -2  -3   6   40.40    7.60
  -2  -3   6   51.19    6.90
   2  -3  -6   63.79   13.90
  -2   3   5   65.19   10.80
   2   3  -5   76.19   12.10
   2   3  -5   79.99   11.80
  -2   3   5   70.59    9.80
   2   3  -5   66.89   11.00
   2   3  -5   67.39   12.20
   2  -3  -5   68.19   12.90
  -2  -3   5   66.79    8.20
  -2  -3   5   72.69    6.90
   2  -3  -5   59.29   13.10
   2  -3  -5   74.09   12.50
   2   3  -4   84.59   10.00
   2   3  -4   85.99   11.20
   2   3  -4   95.59   10.30
   2   3  -4   75.49   10.00
  -2   3   4   85.39   10.90
   2  -3  -4   83.09   12.70
   2  -3  -4  111.29   12.90
  -2  -3   4   86.89    8.30
  -2  -3   4   66.89   10.70
   2  -3  -4   77.69   11.90
  -2  -3   4   80.39    6.50
   2  -3  -4   86.39   11.60
   2   3  -3  734.73   29.90
  -2   3   3  784.52   31.20
   2   3  -3  745.03   29.40
   2   3  -3  737.13   30.40
  -2   3   3  769.52   29.80
  -2   3   3  756.22   33.60
   2   3  -3  796.02   31.30
  -2  -3   3  728.53   26.40
  -2  -3   3  751.22   28.30
   2  -3  -3  722.43   32.40
  -2  -3   3  743.53   31.30
   2  -3  -3  749.73   33.20
   2  -3  -3  749.53   31.10
   2  -3  -3  798.62   31.40
  -2   3   2   17.20    6.00
  -2   3   2   11.30    4.80
   2   3  -2   24.00    3.40
   2   3  -2   18.60    4.30
   2   3  -2   17.70    3.80
  -2   3   2   14.00    4.10
   2  -3  -2   25.50    5.70
  -2  -3   2   27.20    4.30
   2  -3  -2   23.30    6.40
   2  -3  -2   29.00    5.80
  -2  -3   2   20.50    4.90
  -2  -3   2   20.60    2.20
  -2   3   0  167.58    7.20
   2   3   0  169.68    7.30
  -2   3   0  178.28    7.90
  -2  -3   0  154.78    7.30
   2  -3   0  184.08    7.70
   2  -3   0  170.48    7.40
  -2  -3   0  177.98    7.20
   2   3   2 3626.74  121.09
   2   3   2 3589.44  122.39
   2  -3   2 3732.83  119.59
   2  -3   2 3505.45  120.09
  -2  -3  -2 3589.04  120.69
  -2  -3  -2 3602.44  121.49
  -2   3  -3  658.03   26.40
  -2   3  -3  710.33   27.40
   2   3   3  670.33   31.30
  -2   3  -3  664.43   27.70
   2   3   3  696.03   27.40
   2   3   3  680.33   29.20
   2  -3   3  706.63   27.30
   2  -3   3  656.03   29.10
   2  -3   3  710.63   24.40
  -2  -3  -3  692.83   30.00
  -2  -3  -3  744.73   29.40
  -2  -3  -3  642.34   30.80
   2   3   4  158.98   14.10
  -2   3  -4  157.88   11.70
  -2   3  -4  162.28   12.70
   2   3   4  154.18   11.40
  -2   3  -4  151.98   12.30
   2  -3   4  167.88   11.90
  -2  -3  -4  163.98   13.90
  -2  -3  -4  160.98   13.90
   2  -3   4  164.08    8.60
  -2  -3  -4  151.68   14.50
   2  -3   4  165.68   15.00
  -2   3  -5    3.30    7.30
   2   3   5    7.10    6.50
   2   3   5   16.40   10.00
  -2   3  -5    8.70    7.60
  -2  -3  -5   15.20    9.10
   2  -3   5   11.80    4.40
   2  -3   5    7.30    6.50
  -2  -3  -5   21.40    9.70
  -2   3  -6  180.48   17.80
  -2   3  -6  159.48   19.70
  -2   3  -6  170.88   16.80
   2  -3   6  164.08   10.40
  -2  -3  -6  193.08   21.90
  -2  -3  -6  187.18   19.40
  -2  -3  -6  137.29   17.40
  -2   3  -7  117.49   15.70
  -2   3  -7  131.89   18.00
  -2   3  -7  154.68   20.30
   2   3   7  142.29   13.80
  -2  -3  -7  147.29   19.90
  -2  -3  -7  152.48   20.30
   2  -3   7  145.49   10.20
   2  -3   7  127.59   13.00
   2   3   8   -4.10    7.70
  -2   3  -8  -15.40    9.20
  -2   3  -8   11.60   12.60
   2  -3   8   11.00    7.30
   2  -3   8    3.10    4.90
  -2  -3  -8   19.60   13.70
  -2   3  -9   10.40   13.00
   2   3   9    4.70    8.20
   2  -3   9    9.00    4.70
  -2  -3  -9    3.40   14.30
  -2   4   9   31.40   11.40
   2   4  -9   66.29   16.60
   2   4  -9   66.89   17.80
  -2  -4   9   36.60    5.80
   2  -4  -9   37.90   18.90
   2  -4  -9   32.90   17.80
   2   4  -8   89.39   17.80
  -2   4   8   94.79   14.50
   2   4  -8   80.89   15.10
   2   4  -8   59.79   15.80
  -2  -4   8   68.39    6.80
  -2  -4   8   75.49    8.10
   2  -4  -8   84.29   18.80
   2   4  -7  294.47   24.70
   2   4  -7  283.07   23.40
   2   4  -7  293.67   25.00
  -2   4   7  301.57   22.10
  -2  -4   7  263.07   13.90
  -2  -4   7  286.57   15.10
   2  -4  -7  263.47   25.30
   2  -4  -7  196.98   24.10
  -2   4   6  538.15   29.70
   2   4  -6  614.24   30.90
   2   4  -6  571.54   30.30
   2   4  -6  549.54   31.20
   2  -4  -6  619.44   34.60
   2  -4  -6  572.34   35.00
  -2  -4   6  573.14   23.90
   2  -4  -6  660.93   33.50
  -2  -4   6  558.04   22.70
   2   4  -5  181.18   16.70
   2   4  -5  218.28   16.40
  -2   4   5  214.78   15.10
  -2   4   5  210.48   17.00
   2   4  -5  213.88   16.00
   2   4  -5  196.08   15.90
  -2  -4   5  192.58   10.40
   2  -4  -5  192.88   18.00
   2  -4  -5  210.78   21.10
   2  -4  -5  213.98   19.10
  -2  -4   5  210.48   12.20
  -2   4   4  678.23   28.60
  -2   4   4  634.64   29.70
   2   4  -4  660.53   28.20
   2   4  -4  669.23   30.10
   2   4  -4  675.13   28.20
   2   4  -4  660.03   28.90
   2  -4  -4  636.74   32.70
   2  -4  -4  709.63   31.20
  -2  -4   4  683.63   24.20
  -2  -4   4  639.04   30.40
   2  -4  -4  649.04   32.10
   2  -4  -4  691.33   30.80
  -2  -4   4  680.33   25.80
  -2   4   3   23.40    6.10
   2   4  -3   15.00    5.80
   2   4  -3   21.40    5.20
  -2   4   3   15.10    7.80
   2   4  -3   15.40    5.00
   2   4  -3   19.50    5.50
  -2   4   3   19.80    7.30
  -2  -4   3   20.90    4.60
  -2  -4   3   28.20    6.90
   2  -4  -3   21.50    7.90
   2  -4  -3   26.90    7.10
  -2  -4   3   25.90    2.90
   2  -4  -3   33.50    8.50
   2  -4  -3   23.30    6.80
   2   4   0   50.19    4.30
  -2   4   0   54.99    4.70
   2   4   0   41.00    4.50
  -2   4   0   54.59    4.80
  -2  -4   0   49.90    4.40
   2  -4   0   60.69    4.80
  -2  -4   0   43.60    4.20
   2  -4   0   65.79    4.80
   2   4   2   61.79    8.40
   2   4   2   70.59    6.90
  -2   4  -2   60.99    5.10
  -2   4  -2   63.29    4.50
   2   4   2   55.29    6.90
   2  -4   2   72.19    6.50
  -2  -4  -2   48.20    6.40
   2  -4   2   63.69    3.50
  -2  -4  -2   52.79    7.40
   2  -4   2   64.49    5.80
  -2   4  -3  595.64   24.40
  -2   4  -3  603.64   23.60
  -2   4  -3  578.14   23.10
   2   4   3  603.64   28.80
   2   4   3  573.44   24.50
   2   4   3  578.34   26.00
   2  -4   3  589.54   25.80
   2  -4   3  580.44   23.50
  -2  -4  -3  584.94   26.00
  -2  -4  -3  580.14   28.30
  -2  -4  -3  580.04   27.10
   2   4   4  744.43   33.40
   2   4   4  731.93   31.10
  -2   4  -4  755.32   30.90
  -2   4  -4  797.12   31.80
  -2   4  -4  786.02   31.20
   2  -4   4  748.03   34.00
  -2  -4  -4  796.52   34.90
   2  -4   4  765.22   30.30
   2  -4   4  796.92   27.10
  -2  -4  -4  724.03   32.80
  -2   4  -5  255.17   17.00
  -2   4  -5  280.57   18.00
   2   4   5  261.57   16.70
   2  -4   5  256.37   11.90
  -2  -4  -5  261.17   19.70
   2  -4   5  268.47   15.50
  -2  -4  -5  271.27   20.80
  -2   4  -6  231.28   19.90
   2   4   6  219.98   16.10
  -2   4  -6  240.28   22.70
  -2   4  -6  200.28   17.50
  -2  -4  -6  224.98   22.30
   2  -4   6  195.98   14.50
   2  -4   6  255.57   11.70
  -2  -4  -6  236.18   19.60
   2   4   7   92.29   11.80
  -2   4  -7   54.59   12.50
  -2   4  -7  105.39   18.00
  -2   4  -7   33.50   13.10
  -2  -4  -7   51.19   14.00
  -2  -4  -7   52.79   14.30
   2  -4   7   72.99    6.90
   2   4   8  123.39   13.50
  -2   4  -8  122.09   16.20
  -2   4  -8   83.19   17.20
  -2  -4  -8  123.99   19.80
   2  -4   8  108.49    8.30
   2   4   9    1.30    8.30
  -2   4  -9   11.90   11.70
  -2  -4  -9   13.20   14.70
   2  -4   9    5.90    4.10
   2   5  -9   -6.50   13.80
  -2   5   9   12.70   10.90
   2   5  -9   21.40   14.30
   2  -5  -9   16.60   17.10
  -2  -5   9    9.10    3.40
   2  -5  -9   17.20   17.30
  -2   5   8   83.39   14.90
   2   5  -8   89.99   17.30
   2   5  -8   75.89   15.00
   2   5  -8   75.59   16.00
   2  -5  -8   77.69   19.00
  -2  -5   8   81.39    7.10
  -2  -5   8   89.19    6.90
   2  -5  -8   74.49   19.80
   2   5  -7  233.58   22.00
  -2   5   7  250.47   20.50
   2   5  -7  195.28   20.10
   2   5  -7  222.58   22.10
   2  -5  -7  221.68   25.70
  -2  -5   7  236.38   11.20
  -2  -5   7  223.68   12.40
   2  -5  -7  201.58   23.40
   2   5  -6  107.79   14.90
   2   5  -6  137.79   16.80
  -2   5   6  119.99   17.50
   2   5  -6  110.19   14.30
   2  -5  -6  140.69   19.50
   2  -5  -6  108.09   16.40
  -2  -5   6  127.89    9.60
  -2  -5   6  135.39    8.20
  -2   5   5  106.59   13.70
   2   5  -5   87.59   12.30
   2   5  -5  104.09   12.20
   2   5  -5  121.29   12.60
   2   5  -5  142.69   13.00
   2  -5  -5  138.09   17.30
  -2  -5   5  113.69    8.50
  -2  -5   5  116.39    6.90
   2  -5  -5   99.69   13.50
  -2   5   4   -3.70    5.60
   2   5  -4   -1.50    5.30
   2   5  -4    4.00    5.30
  -2   5   4    3.70    7.10
   2   5  -4    0.70    5.20
   2   5  -4    5.60    6.60
   2  -5  -4    2.00    7.90
  -2  -5   4   -1.50    4.20
   2  -5  -4    6.90    6.70
   2  -5  -4   -2.70    7.20
  -2  -5   4    2.70    6.30
   2  -5  -4    4.50    8.00
  -2  -5   4    2.20    2.30
   2   5  -3 1109.39   41.10
   2   5  -3 1105.79   40.10
   2   5  -3 1117.09   41.00
  -2   5   3 1106.29   46.30
   2   5  -3 1142.09   42.50
  -2   5   3 1133.39   43.80
  -2   5   3 1163.38   42.90
  -2  -5   3 1166.48   37.60
   2  -5  -3 1124.59   46.20
  -2  -5   3 1122.99   42.70
   2  -5  -3 1133.69   43.60
  -2  -5   3 1168.28   39.20
   2  -5  -3 1124.79   45.50
   2  -5  -3 1150.58   43.90
  -2   5   2  282.87   16.40
   2   5  -2  245.08   10.70
   2   5  -2  265.07   10.00
  -2   5   2  272.17   14.50
   2   5  -2  269.07   11.60
  -2   5   2  249.38   13.30
   2  -5  -2  275.67   15.60
  -2  -5   2  259.87   10.50
  -2  -5   2  242.28    9.00
  -2  -5   2  262.57   12.20
   2  -5  -2  280.57   14.40
   2  -5  -2  270.47   13.70
   2   5  -1   35.40    2.70
  -2   5   1   28.20    5.00
   2   5  -1   29.30    2.30
  -2   5   1   26.30    6.00
  -2  -5   1   26.70    2.50
   2  -5  -1   28.40    5.20
   2  -5  -1   15.30    4.60
  -2  -5   1   33.20    2.70
   2   5   1  120.89    8.00
  -2   5  -1  119.29    4.80
  -2   5  -1  113.29    5.50
   2   5   1  130.89    9.40
  -2  -5  -1  122.59    8.20
  -2  -5  -1  127.39    8.70
   2  -5   1  113.59    5.30
   2  -5   1  109.89    5.30
   2   5   2  361.36   16.30
  -2   5  -2  376.16   13.20
   2   5   2  327.87   16.90
   2   5   2  375.76   18.80
  -2   5  -2  355.56   13.50
  -2  -5  -2  355.66   17.00
   2  -5   2  336.57   14.90
   2  -5   2  366.36   14.40
  -2  -5  -2  356.56   17.80
   2  -5   2  321.17   12.20
  -2   5  -3  619.14   23.60
   2   5   3  554.64   27.40
  -2   5  -3  601.24   25.10
   2   5   3  593.14   29.70
  -2   5  -3  610.34   23.80
   2   5   3  630.74   26.10
  -2  -5  -3  603.14   26.90
  -2  -5  -3  644.44   28.80
   2  -5   3  609.54   23.90
   2  -5   3  627.04   26.50
   2  -5   3  635.74   21.10
   2   5   4   29.00    7.40
  -2   5  -4   28.10    6.10
  -2   5  -4   23.70    6.80
  -2   5  -4   24.10    6.90
   2   5   4   28.10    8.80
   2  -5   4   27.70    3.30
   2  -5   4   26.20    8.20
  -2  -5  -4   16.60    8.40
  -2  -5  -4   23.50    7.70
   2  -5   4   22.80    5.50
  -2   5  -5  317.07   19.40
  -2   5  -5  325.97   18.60
   2   5   5  340.77   19.20
  -2  -5  -5  308.37   21.60
   2  -5   5  311.07   16.70
   2  -5   5  342.67   13.50
  -2  -5  -5  367.06   23.60
   2   5   6   59.19   10.30
  -2   5  -6   59.99   13.30
  -2   5  -6   51.29   10.30
  -2   5  -6   59.09   12.00
  -2  -5  -6   32.30   12.60
   2  -5   6   59.09    5.50
  -2  -5  -6   41.20   13.10
   2  -5   6   55.49    8.10
  -2   5  -7   12.20   11.70
   2   5   7   17.10    9.30
  -2   5  -7    7.50   11.70
  -2   5  -7   20.60   10.20
   2  -5   7   10.80    4.00
  -2  -5  -7    0.70   12.50
   2  -5   7   20.70    7.10
  -2  -5  -7   22.50   13.70
  -2   5  -8   20.70   11.30
  -2   5  -8   19.40   12.20
   2   5   8   17.70   10.10
  -2  -5  -8   38.80   14.90
   2  -5   8   25.10    4.50
   2  -5   8   19.30    6.40
  -2   5  -9    5.10   11.50
   2   5   9    2.10    9.00
   2  -5   9    0.40    3.70
  -2  -5  -9    8.00   14.40
   2   6  -9    4.70   14.40
  -2   6   9    5.00   11.00
   2   6  -9    1.90   12.50
   2  -6  -9   -0.70   16.80
   2  -6  -9    5.90   17.60
  -2   6   8   77.89   14.90
   2   6  -8  103.69   15.90
   2   6  -8   88.59   17.30
   2   6  -8  105.89   16.80
   2  -6  -8  102.09   20.10
   2  -6  -8   99.19   21.30
  -2  -6   8   89.49    5.70
  -2  -6   8  101.19    6.50
   2   6  -7   41.20   12.00
   2   6  -7   59.19   14.10
  -2   6   7   73.39   13.70
   2   6  -7   47.80   12.90
   2  -6  -7   40.10   16.40
  -2  -6   7   60.09    5.10
  -2  -6   7   61.49    6.00
   2  -6  -7   41.30   15.60
   2   6  -6  388.26   24.40
  -2   6   6  390.76   24.30
   2   6  -6  391.66   23.20
   2   6  -6  369.86   23.20
   2  -6  -6  368.86   26.80
  -2  -6   6  369.46   14.60
   2  -6  -6  334.57   28.30
  -2  -6   6  380.66   15.80
   2   6  -5   75.89   10.20
   2   6  -5   43.30    9.20
  -2   6   5   57.99   11.20
   2   6  -5   67.99   11.00
   2   6  -5   73.59   10.70
   2  -6  -5   80.49   14.70
  -2  -6   5   68.89    4.80
  -2  -6   5   77.59    6.70
   2  -6  -5   67.49   12.90
   2  -6  -5   54.69   15.60
   2   6  -4 1157.38   41.70
  -2   6   4 1140.49   45.20
   2   6  -4 1144.09   43.60
   2   6  -4 1002.60   41.50
  -2   6   4 1085.89   43.60
   2   6  -4 1140.69   42.30
   2  -6  -4 1080.89   45.40
  -2  -6   4 1120.19   37.00
   2  -6  -4 1112.49   48.80
  -2  -6   4 1128.79   38.20
  -2  -6   4 1051.89   43.70
   2  -6  -4 1118.59   51.19
   2  -6  -4 1181.08   48.70
  -2   6   3  311.17   17.30
   2   6  -3  295.07   14.50
  -2   6   3  333.17   18.20
   2   6  -3  313.37   13.80
   2   6  -3  321.27   16.30
  -2   6   3  309.37   20.90
   2   6  -3  310.37   14.90
  -2  -6   3  335.97   11.10
  -2  -6   3  320.07   16.50
   2  -6  -3  299.07   20.50
   2  -6  -3  325.77   18.00
  -2  -6   3  341.67   12.30
   2  -6  -3  307.87   19.60
   2   6  -2  529.85   18.90
   2   6  -2  510.85   19.70
  -2   6   2  516.05   24.80
  -2   6   2  548.65   23.20
  -2   6   2  510.75   22.20
   2   6  -2  560.84   18.20
   2  -6  -2  567.04   23.20
  -2  -6   2  516.35   20.20
   2  -6  -2  530.65   24.20
  -2  -6   2  519.55   17.90
   2  -6  -2  515.45   22.40
   2   6  -1  270.67    8.90
  -2   6   1  239.68   13.60
   2   6  -1  238.98    8.90
  -2   6   1  229.48   11.50
  -2  -6   1  224.58    8.90
   2  -6  -1  241.58   12.70
   2  -6  -1  232.88   12.10
  -2  -6   1  232.38    8.90
   2   6   0   44.60    5.60
  -2   6   0   43.80    4.40
   2   6   0   41.80    4.50
  -2   6   0   40.90    4.70
   2  -6   0   44.90    4.30
   2  -6   0   35.50    4.50
  -2  -6   0   39.20    4.00
  -2  -6   0   47.00    4.60
   2   6   1  137.49   10.10
   2   6   1  139.39    8.30
  -2   6  -1  135.99    5.60
  -2   6  -1  142.19    6.00
   2  -6   1  135.79    6.00
  -2  -6  -1  131.39    9.20
  -2  -6  -1  131.39    9.00
   2  -6   1  126.59    5.70
  -2   6  -2 2397.96   77.39
   2   6   2 2358.16   81.59
  -2   6  -2 2395.46   77.19
   2   6   2 2373.96   83.29
   2   6   2 2385.86   80.79
  -2  -6  -2 2288.47   81.39
   2  -6   2 2223.68   78.69
   2  -6   2 2391.46   78.09
  -2  -6  -2 2371.86   82.39
  -2   6  -3  939.71   34.40
   2   6   3  967.50   41.40
   2   6   3  958.40   37.40
  -2   6  -3  973.50   34.40
  -2  -6  -3  954.30   40.00
  -2  -6  -3  945.21   38.90
   2  -6   3  990.60   34.40
   2  -6   3  978.10   32.20
   2  -6   3  954.10   37.10
   2   6   4  859.51   34.50
   2   6   4  812.92   36.10
  -2   6  -4  829.42   33.50
  -2   6  -4  813.92   34.50
  -2   6  -4  855.01   32.50
  -2  -6  -4  809.62   35.60
   2  -6   4  834.92   36.00
  -2  -6  -4  830.72   37.70
   2  -6   4  881.91   29.00
   2  -6   4  848.12   31.20
  -2   6  -5   44.70    9.50
  -2   6  -5   47.40    8.50
   2   6   5   37.60    9.00
   2  -6   5   46.00    4.00
  -2  -6  -5   36.80   11.00
   2  -6   5   40.90    6.50
  -2   6  -6  132.59   13.80
   2   6   6  145.79   14.60
  -2   6  -6  140.49   17.40
  -2   6  -6  121.79   14.70
   2  -6   6  152.98   11.10
   2  -6   6  144.19    7.60
  -2  -6  -6  170.48   18.90
  -2  -6  -6  142.49   18.50
   2   6   7   63.49   11.80
  -2   6  -7   52.89   11.40
  -2   6  -7   85.79   16.20
  -2   6  -7   45.10   13.30
   2  -6   7   50.49    4.80
   2  -6   7   51.39    7.10
  -2  -6  -7   39.00   15.50
  -2   6  -8  355.26   30.50
   2   6   8  325.27   22.10
  -2   6  -8  338.27   23.60
  -2  -6  -8  321.47   29.40
   2  -6   8  335.27   15.00
   2  -6   8  327.27   13.40
   2   6   9   35.90   11.30
  -2   6  -9   35.60   12.30
  -2  -6  -9   35.60   17.50
   2   7  -9   11.80   12.70
  -2   7   9   20.20   12.20
   2   7  -9    9.60   14.30
   2  -7  -9   17.80   18.00
   2  -7  -9    3.90   16.90
   2   7  -8   17.10   13.20
  -2   7   8   32.60   13.00
   2   7  -8   31.20   13.10
   2   7  -8   43.00   12.30
   2  -7  -8   40.50   17.90
   2  -7  -8   38.90   16.80
   2   7  -7  203.08   22.70
   2   7  -7  171.48   17.80
  -2   7   7  165.58   18.60
   2   7  -7  222.98   20.50
   2  -7  -7  194.18   25.20
   2  -7  -7  210.48   22.80
   2   7  -6  773.12   35.30
  -2   7   6  709.93   36.10
   2   7  -6  706.03   33.50
   2   7  -6  660.63   33.80
   2  -7  -6  750.02   38.60
  -2  -7   6  736.03   24.80
   2  -7  -6  713.53   40.50
   2   7  -5   29.70    7.70
   2   7  -5   32.30    8.90
  -2   7   5   28.00    9.90
   2   7  -5   26.70    7.90
   2   7  -5   25.30    7.60
  -2  -7   5   32.00    3.70
  -2  -7   5   31.30    3.60
   2  -7  -5   38.90   12.00
   2  -7  -5   25.30   11.00
   2  -7  -5   36.70   11.50
   2   7  -4   36.60    6.40
   2   7  -4   37.70    6.60
   2   7  -4   43.30    7.20
   2   7  -4   32.60    7.60
  -2   7   4   30.50    9.40
  -2   7   4   30.30    8.40
  -2  -7   4   32.90    3.10
   2  -7  -4   40.60   11.00
  -2  -7   4   32.50    7.70
   2  -7  -4   39.00   11.20
  -2  -7   4   30.50    2.40
   2  -7  -4   43.30   10.30
   2   7  -3   -3.60    3.00
   2   7  -3    1.30    3.40
   2   7  -3    7.70    4.40
  -2   7   3    3.10    6.50
  -2   7   3    1.50    7.00
   2   7  -3    7.10    4.90
  -2   7   3   14.80    8.30
  -2  -7   3    3.30    4.80
   2  -7  -3   16.40    8.50
   2  -7  -3   -1.20    6.20
   2  -7  -3    5.60    6.60
   2  -7  -3    0.60    6.60
   2   7  -2  167.68    6.30
   2   7  -2  176.98    7.00
  -2   7   2  173.78   12.10
  -2   7   2  157.28   13.60
  -2   7   2  158.98   10.70
   2   7  -2  165.18    8.10
   2  -7  -2  178.18   11.40
   2  -7  -2  158.28   12.90
  -2  -7   2  157.68    8.40
   2  -7  -2  166.38   11.40
   2   7  -1  537.55   17.40
  -2   7   1  509.55   20.30
   2   7  -1  489.85   17.30
  -2   7   1  449.36   23.30
  -2  -7   1  498.85   17.10
  -2  -7   1  480.85   17.30
   2  -7  -1  507.45   20.60
  -2  -7   1  507.35   17.10
   2  -7  -1  502.25   21.40
   2   7   1 2238.98   75.19
  -2  -7  -1 2184.08   73.99
   2  -7   1 2048.50   70.89
  -2  -7  -1 2217.58   74.59
   2  -7   1 2159.48   70.99
  -2   7  -2  368.06   14.10
  -2   7  -2  415.16   14.50
   2   7   2  410.46   21.20
   2   7   2  382.66   19.10
   2   7   2  405.36   18.70
   2  -7   2  409.86   14.70
  -2  -7  -2  416.76   19.00
  -2  -7  -2  376.16   19.80
   2  -7   2  400.96   16.00
   2  -7   2  420.06   13.90
   2   7   3  243.98   15.30
   2   7   3  240.18   18.30
  -2   7  -3  216.78   10.70
   2   7   3  229.18   15.50
  -2   7  -3  231.78   10.90
  -2   7  -3  197.48   12.70
  -2  -7  -3  236.08   16.20
   2  -7   3  236.58   13.90
   2  -7   3  228.58   13.30
   2  -7   3  245.88    8.50
  -2  -7  -3  225.48   17.20
  -2   7  -4   69.09    8.80
   2   7   4   84.09   10.80
   2   7   4   54.89   11.90
  -2   7  -4   64.39    7.60
  -2   7  -4   61.59    7.10
   2  -7   4   71.49    6.10
   2  -7   4   72.49    9.90
  -2  -7  -4   45.90    9.20
   2  -7   4   66.49    4.00
  -2  -7  -4   66.59   11.80
   2   7   5  147.29   14.20
  -2   7  -5  154.08   16.30
  -2   7  -5  169.68   12.50
  -2   7  -5  169.88   14.50
  -2   7  -5  156.68   13.70
  -2  -7  -5  163.88   17.70
   2  -7   5  152.48    7.10
  -2  -7  -5  143.89   15.70
   2  -7   5  150.18    9.50
  -2   7  -6   15.50   10.00
  -2   7  -6   20.80    9.50
  -2   7  -6    3.60    7.10
   2   7   6   -0.80    8.30
  -2  -7  -6   10.70   11.40
  -2  -7  -6   10.70   11.30
   2  -7   6    5.60    2.90
   2  -7   6    1.20    4.40
  -2   7  -7    6.10   10.60
   2   7   7   -1.80    8.90
  -2   7  -7   11.90   11.50
  -2   7  -7   10.20    8.80
   2  -7   7   14.20    4.60
   2  -7   7   14.40    3.30
  -2  -7  -7    4.10   13.10
  -2   7  -8   -6.30   10.00
  -2   7  -8    9.20    9.70
   2   7   8   21.20   10.90
  -2  -7  -8    7.90   14.00
  -2   7  -9  -10.50    9.70
   2   7   9    1.10    9.70
  -2  -7  -9   22.10   16.60
   2   8  -9   69.19   14.80
   2   8  -9   29.00   15.80
  -2   8   9   54.09   14.30
   2  -8  -9   15.40   18.00
   2  -8  -9   32.20   18.50
   2   8  -8   12.70   11.20
   2   8  -8   16.20    9.80
   2   8  -8   15.20   13.10
  -2   8   8   21.80   12.70
   2  -8  -8   13.60   14.40
   2  -8  -8    9.80   15.50
   2   8  -7  292.67   22.00
  -2   8   7  325.27   24.60
   2   8  -7  330.27   23.70
   2  -8  -7  335.17   31.70
   2  -8  -7  327.77   29.90
   2   8  -6   42.50   11.20
   2   8  -6   38.50   10.80
   2   8  -6   49.60   10.10
  -2   8   6   43.40   12.10
   2  -8  -6   39.40   13.50
   2  -8  -6   68.79   16.90
   2   8  -5  171.08   14.10
   2   8  -5  173.88   13.40
  -2   8   5  230.78   19.40
   2   8  -5  188.88   14.20
   2   8  -5  184.08   15.00
   2  -8  -5  176.58   19.90
   2  -8  -5  161.98   20.00
   2  -8  -5  280.37   35.60
  -2   8   4   10.60    7.30
   2   8  -4    8.40    5.60
   2   8  -4    7.10    4.40
   2   8  -4    2.90    4.90
  -2   8   4    5.80    6.50
   2   8  -4    1.70    4.70
   2  -8  -4    7.00    9.00
   2  -8  -4    1.40    7.70
   2  -8  -4   10.40    8.20
  -2  -8   4   17.70    6.40
  -2   8   3 2730.33   95.59
   2   8  -3 2702.83   90.09
   2   8  -3 2662.03   90.99
   2   8  -3 2682.93   91.89
  -2   8   3 2720.03   98.49
  -2   8   3 2724.43   94.79
   2   8  -3 2801.42   89.69
  -2  -8   3 2792.32   92.49
   2  -8  -3 2740.43   95.59
   2  -8  -3 2730.63   98.09
   2  -8  -3 2610.34   97.19
   2  -8  -3 2674.03   95.19
   2   8  -2  117.69    5.20
   2   8  -2  121.29    6.50
  -2   8   2  144.89   11.90
   2   8  -2  110.59    4.70
  -2   8   2  145.69   13.00
  -2   8   2  111.29    9.30
   2  -8  -2  130.89    9.70
   2  -8  -2   85.69   10.20
   2  -8  -2  138.49   11.70
   2   8   0    6.20    3.80
  -2   8   0    2.20    3.10
  -2   8   0    1.80    3.40
   2   8   0    4.30    3.30
   2  -8   0   -1.40    3.00
  -2  -8   0    3.40    3.40
  -2  -8   0   -1.80    2.70
   2  -8   0   -1.40    2.70
  -2  -8  -1 3812.52  127.19
   2   8   2 5473.95  183.08
   2   8   2 5585.64  185.28
  -2  -8  -2 5427.16  183.08
   2   8   3 3433.26  115.79
   2   8   3 3299.47  119.39
  -2   8  -3 3338.07  110.89
   2   8   3 3415.96  117.09
  -2   8  -3 3380.46  111.09
  -2   8  -3 3487.65  112.79
   2  -8   3 3312.67  113.79
  -2  -8  -3 3387.36  118.09
  -2  -8  -3 3332.77  116.89
   2  -8   3 3353.46  110.39
  -2   8  -4  140.19   10.00
   2   8   4  183.28   14.40
  -2   8  -4  155.18    9.70
  -2   8  -4  160.28   11.60
  -2  -8  -4  159.18   15.00
  -2  -8  -4  155.88   16.00
   2  -8   4  156.38    6.20
   2  -8   4  161.48    7.60
   2  -8   4  166.98   13.50
   2   8   5  190.18   18.30
  -2   8  -5  182.98   12.70
  -2   8  -5  206.78   14.20
  -2   8  -5  187.38   14.90
  -2   8  -5  194.08   16.60
  -2  -8  -5  201.28   20.20
   2  -8   5  202.58   12.00
  -2  -8  -5  210.98   17.00
   2  -8   5  181.18    7.50
  -2   8  -6   38.00    8.70
   2   8   6   29.00   10.20
  -2   8  -6   21.60   10.00
  -2   8  -6   49.90   12.10
  -2  -8  -6   27.10   11.70
  -2  -8  -6   37.60   13.90
   2  -8   6   45.90    6.80
   2   8   7  135.29   15.60
  -2   8  -7  136.09   16.90
  -2   8  -7  107.49   16.40
  -2   8  -7  152.88   14.50
  -2  -8  -7  163.38   22.00
   2  -8   7  125.89    5.70
  -2   8  -8    4.80   11.90
   2   8   8    3.90    9.90
  -2   8  -8    0.10    8.60
  -2  -8  -8   10.80   14.30
   2   8   9   23.40   13.20
  -2   8  -9   29.90   10.80
  -2  -8  -9   13.60   17.00
   2   9  -9   -1.40   13.70
  -2   9   9    6.20   14.50
   2   9  -9   22.70   12.30
   2  -9  -9   33.90   19.80
   2  -9  -9    3.40   16.60
   2   9  -8   15.90    9.90
   2   9  -8   32.20   13.20
  -2   9   8   20.50   13.10
   2   9  -8    7.00   10.60
   2  -9  -8   30.90   17.90
   2   9  -7    7.60    7.60
   2   9  -7   -0.70   10.00
   2   9  -7   -0.20    9.90
  -2   9   7  -10.30   10.70
   2  -9  -7   13.50   13.10
   2   9  -6    2.30    8.60
   2   9  -6    3.60    7.90
   2   9  -6    9.30    7.20
  -2   9   6   -0.60   10.60
   2  -9  -6   11.10   12.80
   2  -9  -6    2.40   10.00
  -2   9   5   40.80   11.30
   2   9  -5   28.50    8.10
   2   9  -5   39.40    7.20
   2   9  -5   31.40    8.10
   2   9  -5   37.50    8.00
   2  -9  -5    9.70   10.60
   2  -9  -5   35.80   11.00
   2   9  -4  109.49   10.30
  -2   9   4  115.09   13.70
   2   9  -4   77.09    8.50
   2   9  -4   81.99    7.70
   2   9  -4   82.99    9.10
   2  -9  -4   79.39   13.60
   2  -9  -4  112.79   13.90
   2  -9  -4   80.79   11.80
   2   9  -3  548.95   19.60
  -2   9   3  527.75   29.20
   2   9  -3  542.95   19.40
   2   9  -3  527.95   20.90
  -2   9   3  542.85   25.90
   2   9  -3  549.25   21.90
  -2   9   3  502.25   24.50
   2  -9  -3  579.94   29.00
   2  -9  -3  510.95   30.30
   2  -9  -3  508.65   25.40
   2  -9  -3  579.34   26.80
  -2  -9   3  508.85   22.10
   2   9  -2  263.27    9.80
  -2   9   2  292.57   15.60
  -2   9   2  257.87   17.60
   2   9  -2  270.77    9.40
   2  -9  -2  257.27   14.40
   2  -9  -2  262.37   16.70
   2  -9  -2  271.37   17.70
   2  -9  -2  275.27   15.60
   2   9  -1  365.16   14.00
  -2   9   1  425.16   19.00
   2   9  -1  386.26   14.20
  -2   9   1  398.96   17.20
  -2   9   1  392.26   19.00
   2  -9  -1  362.36   18.00
  -2  -9   1  372.06   13.40
   2  -9  -1  376.66   17.30
  -2   9  -1 2195.08   73.09
   2   9   1 2212.98   77.29
  -2   9  -1 2230.38   72.69
   2   9   1 2270.07   75.89
  -2  -9  -1 2173.78   76.49
   2  -9   1 2233.78   71.89
  -2  -9  -1 2145.19   75.79
  -2   9  -2  330.37   12.40
   2   9   2  333.47   17.30
   2   9   2  340.17   17.80
   2   9   2  314.77   19.40
  -2   9  -2  335.77   11.80
  -2  -9  -2  353.86   18.10
  -2  -9  -2  332.47   18.50
   2  -9   2  335.77   13.30
   2   9   3  162.88   13.90
   2   9   3  174.58   16.80
  -2   9  -3  158.78    8.00
   2   9   3  155.28   13.40
  -2   9  -3  154.08    7.60
  -2   9  -3  152.48    9.80
   2  -9   3  150.18   10.80
  -2  -9  -3  186.68   15.70
  -2  -9  -3  163.68   15.10
   2   9   4  675.83   30.60
  -2   9  -4  717.33   27.80
  -2   9  -4  640.14   26.00
  -2   9  -4  672.93   25.30
   2  -9   4  662.33   29.50
  -2  -9  -4  657.33   33.00
  -2   9  -5   45.30    7.00
  -2   9  -5   43.30    8.90
   2   9   5   49.90   11.20
  -2   9  -5   46.30    9.90
  -2   9  -5   50.49    8.30
  -2  -9  -5   40.80   10.50
  -2  -9  -5   53.59   13.10
  -2   9  -6   69.29   13.00
  -2   9  -6   58.09    9.00
  -2   9  -6   80.89   12.60
   2   9   6   50.29   12.10
  -2  -9  -6   64.49   13.60
  -2  -9  -6   47.30   14.90
  -2   9  -7  113.79   12.50
  -2   9  -7  135.69   16.50
   2   9   7  129.09   16.20
  -2   9  -7  132.99   17.10
  -2  -9  -7  118.89   19.80
   2   9   8    4.30   10.00
  -2   9  -8    8.30    8.70
  -2  -9  -8   -0.90   13.40
   2   9   9   10.60   11.00
  -2   9  -9    0.70    9.20
  -2  -9  -9   -7.20   15.00
  -2  10   9   -5.00   12.00
   2  10  -9   11.10   14.00
   2  10  -9    3.00   10.30
   2 -10  -9   -1.50   16.90
   2 -10  -9  -11.90   15.70
  -2  10   8    2.90   11.80
   2  10  -8    7.50    9.80
   2  10  -8    6.30    8.00
   2  10  -8  -10.50   11.30
   2 -10  -8   11.80   17.40
   2 -10  -8    0.60   15.30
   2  10  -7    5.30   10.30
  -2  10   7  -14.70   10.20
   2  10  -7   -8.60    6.90
   2  10  -7    2.80    9.00
   2 -10  -7  -10.50   13.40
   2 -10  -7    8.30   15.00
   2  10  -6   16.40    9.40
  -2  10   6    6.40   11.30
   2 -10  -6   38.60   14.10
   2 -10  -6   23.60   13.20
   2  10  -5   24.50    6.10
  -2  10   5   18.10   12.00
   2  10  -5    3.30    6.20
   2  10  -5   11.90    6.90
   2  10  -5   21.30    7.20
   2 -10  -5   23.20   11.00
   2 -10  -5    0.20   10.20
   2  10  -4 1852.81   66.79
   2  10  -4 1926.51   65.79
  -2  10   4 1943.81   72.09
   2  10  -4 1916.61   64.99
   2  10  -4 1914.41   66.49
   2 -10  -4 1903.91   75.29
   2 -10  -4 1954.70   74.79
   2 -10  -4 1853.11   71.69
   2  10  -3  126.29    8.80
   2  10  -3  116.79    6.10
  -2  10   3  131.69   14.10
  -2  10   3  153.18   17.10
   2  10  -3  121.19    8.00
  -2  10   3  107.19   12.30
   2  10  -3  119.19    6.10
   2 -10  -3  152.38   16.30
   2 -10  -3  121.99   14.50
   2 -10  -3  161.88   14.50
   2 -10  -3  124.49   13.00
  -2  10   2 1144.29   43.10
   2  10  -2 1103.79   38.80
  -2  10   2 1178.68   43.80
   2  10  -2 1206.78   37.70
  -2  10   2 1153.98   46.00
   2  10  -2 1140.99   37.50
   2 -10  -2 1095.09   43.50
   2 -10  -2 1081.39   42.60
   2 -10  -2 1136.29   45.90
   2 -10  -2 1175.48   45.50
  -2  10   1 1662.03   60.99
   2  10  -1 1655.43   56.39
   2  10  -1 1716.93   56.09
  -2  10   1 1692.43   59.09
  -2  10   1 1786.52   59.29
  -2 -10   1 1567.84   55.89
   2 -10  -1 1722.43   59.29
   2 -10  -1 1711.83   60.49
  -2  10  -1   41.80    3.80
  -2  10  -1   52.39    4.70
   2  10   1   35.70    6.00
   2  10   1   43.30    7.80
  -2 -10  -1   31.50    6.10
  -2 -10  -1   30.00    5.80
   2 -10   1   35.30    3.20
   2  10   2 1454.85   51.29
  -2  10  -2 1424.96   45.40
   2  10   2 1369.26   53.49
  -2  10  -2 1371.46   45.90
   2  10   2 1360.06   51.09
  -2 -10  -2 1338.67   52.29
   2 -10   2 1360.16   46.50
  -2 -10  -2 1347.77   51.39
  -2  10  -3  662.73   23.00
   2  10   3  584.24   32.00
  -2  10  -3  674.73   22.80
   2  10   3  648.94   28.80
   2  10   3  640.44   30.20
   2 -10   3  652.93   25.80
  -2 -10  -3  639.44   30.30
  -2 -10  -3  641.74   31.00
  -2  10  -4  364.46   16.10
   2  10   4  375.16   21.20
  -2  10  -4  382.76   17.80
  -2  10  -4  345.17   14.80
  -2 -10  -4  348.37   23.60
   2 -10   4  367.66   19.50
  -2  10  -5   18.90    5.40
  -2  10  -5   23.30    7.80
  -2  10  -5   28.40    6.90
   2  10   5   21.10    8.80
  -2 -10  -5   26.30   11.60
  -2 -10  -5   24.90    9.80
  -2  10  -6 1007.50   45.50
  -2  10  -6  989.70   43.60
   2  10   6 1053.59   46.10
  -2  10  -6 1124.79   40.60
  -2 -10  -6 1099.69   51.29
  -2  10  -7   57.79   12.90
  -2  10  -7   49.50    9.20
   2  10   7   57.09   13.40
  -2  10  -7   63.29   13.60
  -2 -10  -7   53.09   17.50
   2  10   8   -8.90    9.90
  -2  10  -8    4.30    7.80
  -2 -10  -8   17.00   14.80
   2  10   9   -0.10   11.20
  -2  10  -9   -2.90    8.20
  -2 -10  -9    0.70   15.80
   2  11  -9   30.40   15.40
  -2  11   9   40.50   15.30
   2 -11  -9   -2.30   17.00
   2 -11  -9   18.10   19.90
   2  11  -8   39.70   13.80
  -2  11   8    9.80   13.00
   2  11  -8   24.50    9.20
   2  11  -8   12.50    9.90
   2 -11  -8   53.09   18.60
   2 -11  -8   20.70   16.80
  -2  11   7   52.49   15.00
   2  11  -7   43.30   12.40
   2  11  -7   34.00   10.80
   2  11  -7   44.10   10.70
   2 -11  -7   58.19   17.70
   2 -11  -7   44.10   15.60
   2  11  -6   28.60    9.80
  -2  11   6   16.90   12.20
   2  11  -6    2.30    8.40
   2  11  -6    7.60    6.20
   2 -11  -6   24.20   13.50
   2 -11  -6    7.80   12.70
  -2  11   5   17.00    9.80
   2  11  -5   16.30    5.30
   2  11  -5   24.10    7.40
   2  11  -5   19.50    6.90
   2 -11  -5   21.20   12.80
   2 -11  -5   44.10   12.80
  -2  11   4   23.90    9.20
   2  11  -4   21.50    5.30
   2  11  -4   12.30    4.60
   2  11  -4   22.30    3.90
   2  11  -4   21.20    5.60
   2 -11  -4   21.00    9.30
   2 -11  -4   18.20    9.60
   2 -11  -4   18.00   10.60
   2  11  -3  707.83   23.20
   2  11  -3  635.24   25.10
  -2  11   3  681.83   34.20
   2  11  -3  676.93   24.90
  -2  11   3  699.43   31.70
   2  11  -3  713.83   23.20
  -2  11   3  671.43   30.40
   2 -11  -3  699.73   34.10
   2 -11  -3  679.23   33.00
   2 -11  -3  654.73   31.00
   2 -11  -3  636.14   30.30
   2  11  -2   75.49    4.70
   2  11  -2   82.69    4.10
  -2  11   2   78.39   11.70
   2  11  -2   80.89    3.90
  -2  11   2   81.79    9.60
  -2  11   2  132.09   12.20
   2 -11  -2   63.39    9.80
   2 -11  -2   75.29    9.30
  -2 -11   2   84.79    4.80
   2 -11  -2  116.59   13.20
   2 -11  -2   62.29    8.50
   2  11  -1  140.69    7.30
   2  11  -1  149.79    7.00
  -2  11   1  134.19    9.70
  -2  11   1  129.69   11.60
  -2  11   1  130.19   10.00
  -2 -11   1  114.59    6.20
   2 -11  -1  118.19   10.90
   2 -11  -1  136.99   10.00
   2  11   0   40.40    5.30
  -2  11   0   53.89    6.70
  -2  11   0   35.80    5.10
   2 -11   0   50.89    5.40
  -2 -11   0   40.20    5.10
   2 -11   0   52.59    5.90
  -2 -11   0   60.49    6.00
   2  11   1 4400.26  150.78
   2  11   1 4538.35  149.19
  -2 -11  -1 4471.15  149.19
   2  11   2    6.80    6.60
   2  11   2    2.10    7.00
  -2  11  -2    4.40    1.70
  -2  11  -2    9.80    2.40
  -2 -11  -2   13.00    7.30
  -2 -11  -2    7.10    7.10
   2 -11   2    6.30    2.40
   2  11   3    9.00    7.50
  -2  11  -3    3.60    2.40
   2  11   3  -19.40    8.10
   2  11   3   -3.30    8.10
  -2  11  -3    7.60    2.40
   2 -11   3    4.70    4.20
  -2 -11  -3  -11.80    6.30
  -2 -11  -3    6.90    7.80
  -2  11  -4   29.60    6.30
  -2  11  -4   25.90    3.80
   2  11   4   20.60    8.20
  -2  11  -4   29.60    4.90
   2 -11   4   23.20    6.90
  -2 -11  -4   14.10    9.30
  -2  11  -5   81.89    7.40
   2  11   5   79.19   12.00
  -2  11  -5   93.19   11.70
  -2  11  -5   79.19    9.60
  -2  11  -5   90.79   10.50
  -2 -11  -5   61.59   13.80
  -2  11  -6  216.58   18.90
  -2  11  -6  198.98   13.50
   2  11   6  266.27   21.20
  -2  11  -6  214.28   17.60
  -2 -11  -6  179.88   21.70
  -2  11  -7  208.18   20.20
  -2  11  -7  214.68   14.80
   2  11   7  223.58   21.00
  -2 -11  -7  196.18   24.00
   2  11   8    5.50   11.20
  -2  11  -8   14.00    7.80
  -2 -11  -8   -1.30   13.70
   2  12  -9   35.70   12.80
   2  12  -9   21.90   14.40
  -2  12   9   18.00   14.70
   2 -12  -9   46.70   20.90
   2 -12  -9   43.80   21.50
   2  12  -8   -1.10   11.10
  -2  12   8   -4.70   12.70
   2  12  -8   -2.00    8.40
   2 -12  -8   12.00   16.00
   2 -12  -8    4.50   16.40
   2  12  -7  120.09   12.20
   2  12  -7  124.79   14.00
  -2  12   7  101.99   17.80
   2  12  -7  129.09   16.40
   2 -12  -7  131.79   21.20
   2 -12  -7  116.89   22.10
   2  12  -6   44.60    7.60
   2  12  -6   53.99    9.20
   2  12  -6   59.49   11.00
  -2  12   6   28.30   12.40
   2 -12  -6   32.20   14.80
   2 -12  -6   41.70   14.40
  -2  12   5  328.67   23.00
   2  12  -5  343.17   18.40
   2  12  -5  348.57   16.00
   2  12  -5  346.27   18.20
   2  12  -5  385.26   18.30
   2 -12  -5  365.66   28.60
   2 -12  -5  339.97   24.70
   2  12  -4  769.72   28.30
  -2  12   4  717.13   35.00
   2  12  -4  717.53   27.30
   2  12  -4  748.23   26.10
   2  12  -4  740.63   28.50
   2 -12  -4  717.63   34.80
   2 -12  -4  749.73   38.60
   2  12  -3 2475.15   82.49
   2  12  -3 2473.75   82.59
   2  12  -3 2401.96   81.09
  -2  12   3 2522.65   89.99
  -2  12   3 2417.56   88.69
   2  12  -3 2613.94   80.99
   2 -12  -3 2581.94   92.79
  -2 -12   3 2455.45   83.69
   2 -12  -3 2507.85   91.79
   2 -12  -3 2517.15   89.39
   2 -12  -3 2429.06   88.79
   2  12  -2  216.08    8.00
   2  12  -2  214.08    8.40
  -2  12   2  190.78   16.90
  -2  12   2  221.68   15.50
  -2  12   2  212.68   15.50
   2  12  -2  215.88    8.30
   2 -12  -2  209.38   14.80
  -2 -12   2  224.28    8.60
   2 -12  -2  167.48   17.40
   2 -12  -2  215.08   17.10
   2  12  -1 3133.39  102.89
  -2  12   1 3152.18  106.09
   2  12  -1 3098.79  103.49
  -2  12   1 3128.69  108.19
  -2  12   1 3221.98  106.29
   2 -12  -1 2991.30  107.19
   2 -12  -1 3178.68  105.99
   2  12   0 2598.14   88.19
  -2  12   0 2712.63   89.69
   2  12   0 2531.15   91.09
  -2  12   0 2679.23   88.19
  -2 -12   0 2610.64   88.39
  -2 -12   0 2608.84   87.79
   2 -12   0 2614.04   88.59
   2 -12   0 2607.24   87.49
  -2  12  -1 1143.49   39.10
   2  12   1 1103.19   44.00
  -2  12  -1 1114.79   39.80
   2  12   1 1211.08   42.70
  -2 -12  -1 1148.99   42.40
  -2 -12  -1 1138.89   43.30
   2 -12   1 1118.99   38.40
  -2  12  -2 1555.14   51.89
   2  12   2 1599.14   57.59
  -2  12  -2 1575.14   51.29
   2  12   2 1587.44   60.39
   2  12   2 1484.15   57.09
  -2 -12  -2 1517.95   57.99
  -2 -12  -2 1547.45   58.89
   2 -12   2 1573.64   51.79
   2  12   3 3327.37  117.39
   2  12   3 3300.27  118.49
  -2  12  -3 3075.99  105.69
   2  12   3 3303.97  113.09
  -2  12  -3 3336.37  105.99
  -2 -12  -3 3346.27  115.59
  -2 -12  -3 3088.49  113.89
   2 -12   3 3199.98  108.39
  -2  12  -4   42.90    5.40
  -2  12  -4   39.70    4.10
  -2  12  -4   40.80    6.60
   2  12   4   21.90    9.20
   2 -12   4   48.30    7.80
  -2 -12  -4   50.39   12.40
  -2  12  -5  341.27   18.80
  -2  12  -5  362.56   14.90
   2  12   5  332.67   21.80
  -2  12  -5  290.17   19.00
  -2  12  -5  347.67   17.70
  -2 -12  -5  344.87   26.20
  -2  12  -6  516.25   26.70
  -2  12  -6  510.35   21.70
  -2  12  -6  495.95   27.30
   2  12   6  510.55   29.80
  -2 -12  -6  540.35   34.70
   2  12   7   54.99   14.20
  -2  12  -7   50.39    8.10
  -2  12  -7   35.20   11.50
  -2 -12  -7   33.60   15.20
  -2  12  -8   -3.10    6.50
  -2 -12  -8    8.50   16.10
  -2  13   9  -15.30   12.90
   2  13  -9   -5.90    8.10
   2  13  -9  -18.80   12.10
   2 -13  -9   12.10   18.40
   2 -13  -9    4.90   16.90
   2  13  -8   27.00    9.30
   2  13  -8   26.90    8.10
   2  13  -8   29.40   13.40
  -2  13   8   30.10   14.60
   2 -13  -8   44.20   21.10
   2 -13  -8   27.70   15.10
  -2  13   7   22.90   13.30
   2  13  -7   15.70    8.30
   2  13  -7   14.50    6.90
   2  13  -7   17.00   10.40
   2 -13  -7   14.10   13.70
   2 -13  -7   41.20   17.40
   2  13  -6  228.38   17.20
   2  13  -6  235.68   25.70
   2  13  -6  219.48   13.10
   2  13  -6  230.78   15.20
  -2  13   6  196.58   21.20
   2 -13  -6  211.38   23.00
   2 -13  -6  202.38   25.70
   2  13  -5   97.99    9.20
   2  13  -5   95.69   10.30
  -2  13   5  102.19   14.90
   2  13  -5   84.99    9.70
   2  13  -5  100.09    7.50
   2 -13  -5   71.79   13.90
   2 -13  -5  106.19   17.40
   2  13  -4   66.49    4.50
   2  13  -4   70.89    6.50
   2  13  -4   64.49    5.90
   2  13  -4   76.09    7.30
  -2  13   4   71.39   13.30
   2 -13  -4   57.99   11.30
   2 -13  -4   86.09   15.20
  -2  13   3   78.49   11.20
   2  13  -3   58.69    4.80
  -2  13   3   70.69   11.10
   2  13  -3   50.19    2.80
   2  13  -3   45.60    2.90
   2 -13  -3   70.29   11.60
  -2 -13   3   53.99    5.80
   2 -13  -3   64.99   10.60
   2 -13  -3   62.39   12.40
   2 -13  -3   62.59   12.30
  -2  13   2  135.09   14.90
   2  13  -2  161.88    6.50
  -2  13   2  149.88   12.20
  -2  13   2  185.68   13.80
   2  13  -2  161.08    6.80
   2 -13  -2  166.28   13.70
   2 -13  -2  135.89   14.30
  -2 -13   2  161.18    6.80
   2 -13  -2  187.58   16.30
  -2  13   1 1221.28   45.20
   2  13  -1 1242.28   42.70
  -2  13   1 1243.38   47.60
   2  13  -1 1243.98   42.00
  -2  13   1 1185.98   45.10
   2 -13  -1 1305.97   45.30
   2 -13  -1 1124.79   46.20
  -2  13   0  975.30   35.60
   2  13   0  947.71   37.40
  -2  13   0 1017.00   37.30
   2  13   0  989.30   35.80
   2 -13   0  991.90   36.20
   2 -13   0 1017.70   34.90
  -2 -13   0  938.71   34.90
  -2 -13   0  938.71   35.80
  -2  13  -1  309.37   12.90
   2  13   1  294.77   17.80
   2  13   1  309.37   16.30
  -2  13  -1  317.27   14.10
   2 -13   1  304.07   12.10
  -2 -13  -1  318.77   16.20
  -2 -13  -1  290.07   18.90
  -2  13  -2   97.99    5.30
  -2  13  -2  105.99    6.30
   2  13   2  124.69   12.50
   2  13   2  131.89   15.00
   2  13   2   86.09   10.40
   2 -13   2   94.69    5.20
  -2 -13  -2  145.79   14.30
  -2  13  -3    1.50    1.80
   2  13   3    7.90    9.40
   2  13   3   -0.90    6.20
  -2  13  -3    2.60    2.10
  -2 -13  -3    0.40    8.20
   2 -13   3    5.60    3.70
  -2  13  -4  306.07   14.10
  -2  13  -4  348.87   13.10
   2  13   4  341.97   20.90
  -2  13  -4  344.17   19.30
   2 -13   4  353.96   17.90
  -2 -13  -4  321.77   23.50
  -2  13  -5  124.29    7.80
  -2  13  -5   93.89    9.70
   2  13   5  111.09   14.40
  -2  13  -5  126.59   12.40
  -2  13  -5  127.19   11.80
  -2 -13  -5   88.49   15.50
  -2  13  -6   -0.70    7.20
  -2  13  -6    9.00    8.20
   2  13   6   18.80   12.00
  -2  13  -6    9.50    5.00
  -2 -13  -6    0.40   12.30
   2  13   7   51.09   14.00
  -2  13  -7   39.10    7.10
  -2  13  -7   56.29   11.40
  -2 -13  -7   73.99   18.80
  -2  13  -8    8.50    6.60
   2  13   8   16.90   12.40
  -2 -13  -8    7.00   15.20
   2  14  -9   -4.30   12.40
   2  14  -9   19.60    8.80
  -2  14   9   14.20   15.20
   2 -14  -9   -3.20   17.70
   2 -14  -9  -18.30   16.60
   2  14  -8   12.10    6.70
   2  14  -8    6.40    7.60
   2  14  -8   -0.10   11.00
   2 -14  -8   -0.80   15.60
   2 -14  -8    5.90   16.60
   2  14  -7  160.98   12.50
   2  14  -7  186.98   14.40
   2  14  -7  155.68   17.20
  -2  14   7  186.18   21.90
   2 -14  -7  176.58   24.40
   2 -14  -7  187.38   26.20
   2  14  -6    1.80    7.90
  -2  14   6   10.10   12.00
   2  14  -6   -7.60    5.50
   2  14  -6   -1.20    4.30
   2  14  -6  -12.00    6.10
   2 -14  -6   -2.90   14.00
   2 -14  -6   -4.30   11.60
   2  14  -5  263.87   14.80
   2  14  -5  247.88   13.10
   2  14  -5  251.27   11.10
  -2  14   5  215.08   21.30
   2  14  -5  257.57   15.10
   2 -14  -5  255.47   26.80
   2 -14  -5  236.98   20.60
   2  14  -4   16.40    4.70
   2  14  -4   18.80    3.60
  -2  14   4   11.90    8.90
   2  14  -4    7.10    3.50
   2  14  -4   13.20    2.00
   2 -14  -4   13.30    8.50
   2 -14  -4    7.30   10.20
   2  14  -3  889.91   28.00
  -2  14   3  857.11   38.00
   2  14  -3  810.72   29.40
   2 -14  -3  838.12   39.60
   2 -14  -3  816.12   36.40
   2 -14  -3  863.81   36.90
   2 -14  -3  825.42   40.20
  -2 -14   3  867.11   30.40
  -2  14   2 1373.56   52.09
  -2  14   2 1328.67   54.39
   2  14  -2 1377.36   44.60
  -2  14   2 1236.38   50.79
  -2 -14   2 1418.86   44.70
   2 -14  -2 1320.17   51.19
   2 -14  -2 1396.26   54.39
   2 -14  -2 1322.97   53.39
  -2  14   1 3235.38  109.79
  -2  14   1 3149.19  107.19
  -2  14   1 3202.38  107.29
   2  14  -1 3260.27  103.89
   2  14  -1 3219.78  104.69
  -2 -14   1 2787.42  103.99
   2 -14  -1 3045.40  108.59
   2 -14  -1 3275.87  107.09
  -2  14   0  129.69    9.10
   2  14   0  135.49    9.70
  -2  14   0  125.69   10.80
   2  14   0  142.39   10.70
  -2 -14   0  130.39    8.60
   2 -14   0  125.39    8.40
   2 -14   0  145.89    9.90
  -2 -14   0  124.69    9.50
   2  14   1 2828.72   99.29
   2  14   1 2801.42   97.19
  -2  14  -1 2870.41   94.99
  -2  14  -1 2793.22   93.79
  -2 -14  -1 2911.11   97.29
   2 -14   1 2777.32   93.19
   2  14   2 1326.37   49.50
  -2  14  -2 1269.07   43.50
   2  14   2 1243.28   49.10
  -2  14  -2 1278.87   42.90
   2  14   2 1279.77   52.09
  -2 -14  -2 1231.28   49.20
  -2 -14  -2 1327.87   50.99
   2 -14   2 1291.87   42.70
  -2  14  -3 1441.86   46.70
  -2  14  -3 1480.95   47.10
   2  14   3 1407.56   58.59
   2  14   3 1417.26   54.59
  -2 -14  -3 1344.67   56.49
   2 -14   3 1342.77   48.90
  -2  14  -4  216.08   13.00
  -2  14  -4  229.28   10.90
  -2  14  -4  248.98   10.20
   2 -14   4  227.88   14.20
  -2 -14  -4  251.57   21.60
  -2  14  -5  106.39    7.20
  -2  14  -5  115.99   10.00
  -2  14  -5  137.99   12.20
   2  14   5  131.09   16.00
  -2  14  -5  122.39   11.40
  -2 -14  -5  144.39   19.60
  -2  14  -6   67.09   10.60
   2  14   6   66.59   13.50
  -2  14  -6   71.39    7.60
  -2 -14  -6   93.59   18.30
  -2  14  -7  158.48   10.80
   2  14   7  135.89   17.90
  -2  14  -7  133.09   15.10
  -2 -14  -7  124.79   21.10
   2  14   8    4.40   11.90
  -2  14  -8    3.70    5.90
  -2 -14  -8   -9.10   15.20
   2  15  -9  -23.20   11.10
  -2  15   9   -3.10   14.80
   2  15  -9   -0.40    7.10
   2 -15  -9    4.00   19.40
   2 -15  -9    0.40   17.60
   2  15  -8  -15.20    9.90
  -2  15   8  -12.60   13.10
   2  15  -8   -3.60    6.60
   2  15  -8    6.90    5.40
   2 -15  -8    0.20   15.10
   2 -15  -8   -9.80   16.50
  -2  15   7   49.70   15.70
   2  15  -7   46.90    7.90
   2  15  -7   59.29   12.00
   2  15  -7   43.50    6.70
   2 -15  -7   19.90   16.90
   2 -15  -7   18.50   14.10
   2  15  -6  105.99   12.00
   2  15  -6   89.19    7.70
   2  15  -6  104.09   12.20
  -2  15   6  106.59   17.20
   2  15  -6  102.79    9.10
   2 -15  -6   79.49   16.40
   2 -15  -6  112.09   21.70
   2  15  -5  130.19   10.70
   2  15  -5  137.49    8.50
  -2  15   5  121.09   17.90
   2  15  -5  117.19   10.90
   2  15  -5  122.59    6.60
   2 -15  -5  135.79   20.10
   2 -15  -5  151.48   18.50
   2  15  -4   77.39    5.90
   2  15  -4   89.19    7.40
  -2  15   4   70.09   15.50
   2 -15  -4  119.19   17.70
   2 -15  -4  102.69   16.60
   2  15  -3 2867.01   90.69
  -2  15   3 2924.21  101.29
   2 -15  -3 2671.33   99.59
   2 -15  -3 2722.73  103.29
  -2  15   2   73.59   10.10
   2  15  -2   61.49    4.00
  -2  15   2   49.40    8.70
  -2  15   2   50.89   11.00
   2 -15  -2   70.69   11.10
  -2 -15   2   57.09    3.50
   2 -15  -2   65.59   11.60
   2 -15  -2   58.79    9.90
   2  15  -1 2765.22   91.49
   2  15  -1 2683.83   90.59
  -2  15   1 2744.03   93.99
  -2  15   1 2879.61   96.89
  -2  15   1 2710.73   93.99
  -2 -15   1 2573.54   90.09
   2 -15  -1 2746.83   93.49
   2  15   0  625.94   26.40
  -2  15   0  576.74   24.50
  -2  15   0  641.34   26.70
  -2 -15   0  658.03   25.50
  -2 -15   0  609.44   23.80
   2 -15   0  618.34   25.30
   2 -15   0  603.54   23.40
  -2  15  -1 1224.28   42.90
  -2  15  -1 1214.48   41.70
   2  15   1 1237.48   47.60
   2  15   1 1158.08   44.50
   2  15   1 1168.88   45.10
  -2 -15  -1 1232.28   48.90
   2 -15   1 1158.08   41.00
  -2 -15  -1 1197.08   44.90
   2  15   2 1670.93   61.69
   2  15   2 1600.04   61.19
  -2  15  -2 1714.83   55.59
  -2  15  -2 1669.23   54.99
   2  15   2 1635.44   64.29
  -2 -15  -2 1602.14   61.49
  -2 -15  -2 1674.93   63.09
   2 -15   2 1626.94   54.49
   2  15   3  297.37   22.10
  -2  15  -3  273.87    9.80
   2  15   3  244.28   18.00
  -2  15  -3  259.67   10.40
   2 -15   3  247.88   12.10
  -2 -15  -3  256.27   20.10
  -2  15  -4   52.09    4.40
  -2  15  -4   63.29    5.40
   2  15   4   74.29   12.50
  -2  15  -4   60.29    6.80
  -2 -15  -4   53.79   12.50
   2 -15   4   59.19    7.80
  -2  15  -5    8.40    3.40
  -2  15  -5    9.20    6.10
   2  15   5    7.60    9.20
  -2  15  -5    9.50    5.30
  -2 -15  -5    6.40   11.20
  -2  15  -6    0.40    6.60
   2  15   6  -15.30   10.60
  -2  15  -6   -0.10    4.30
  -2 -15  -6    9.20   13.20
  -2  15  -7   -2.40    7.50
   2  15   7   -3.50   11.70
  -2  15  -7    5.00    5.00
  -2 -15  -7    1.90   18.60
   2  15   8   72.19   15.90
  -2  15  -8   64.59    7.90
  -2 -15  -8   48.20   19.00
   2  16  -8   10.70   11.70
  -2  16   8   34.80   16.20
   2  16  -8   32.60    6.10
   2  16  -8   38.10    7.50
   2 -16  -8   59.19   22.50
   2 -16  -8    0.70   15.70
   2  16  -7   -2.60    5.20
   2  16  -7   -1.70    8.40
   2  16  -7    2.00    4.20
  -2  16   7  -11.50   11.90
   2 -16  -7   -4.20   13.90
   2 -16  -7   15.20   17.30
  -2  16   6  545.95   34.80
   2  16  -6  572.94   20.90
   2  16  -6  535.45   26.50
   2  16  -6  557.14   26.70
   2  16  -6  568.54   21.90
   2 -16  -6  571.84   35.30
   2 -16  -6  585.54   40.50
   2  16  -5   20.40    8.10
   2  16  -5   20.60    3.40
   2  16  -5   14.60    6.00
  -2  16   5   23.50   11.80
   2  16  -5   14.70    2.30
   2 -16  -5   36.70   16.20
   2 -16  -5    9.70   11.70
  -2  16   4  734.63   35.70
   2  16  -4  649.24   25.20
   2  16  -4  701.93   23.90
   2 -16  -4  714.23   38.50
   2 -16  -4  577.44   35.80
  -2  16   3  928.81   41.00
   2 -16  -3  883.01   43.00
   2 -16  -3  962.20   40.30
   2  16  -2 1600.44   52.39
  -2  16   2 1549.64   59.29
  -2  16   2 1596.14   60.09
   2 -16  -2 1536.05   61.49
   2 -16  -2 1595.24   59.09
   2 -16  -2 1711.03   63.19
  -2 -16   2 1537.65   51.99
  -2  16   1  190.68   13.80
  -2  16   1  170.28   12.60
   2  16  -1  167.28    9.50
  -2  16   1  182.88   15.70
   2  16  -1  164.18   10.30
   2 -16  -1  180.88   12.20
  -2 -16   1  165.88    8.70
   2 -16  -1  196.78   17.80
   2  16   0 3384.86  117.19
  -2  16   0 3523.85  117.59
   2  16   0 3412.56  115.69
  -2  16   0 3487.25  115.69
   2 -16   0 3381.36  116.19
   2 -16   0 3492.05  113.99
  -2 -16   0 3351.96  114.19
  -2 -16   0 3487.15  116.19
   2  16   1 3855.21  132.19
   2  16   1 3872.71  131.89
  -2  16  -1 3899.21  128.69
   2  16   1 4005.00  134.79
  -2  16  -1 4036.30  129.99
  -2 -16  -1 3868.11  133.29
  -2 -16  -1 3804.92  131.69
   2 -16   1 3849.81  128.09
  -2  16  -2 1393.16   45.10
   2  16   2 1358.06   51.29
  -2  16  -2 1322.77   44.50
   2  16   2 1255.87   50.89
   2  16   2 1330.47   54.09
  -2 -16  -2 1319.87   52.59
   2 -16   2 1255.17   43.70
  -2 -16  -2 1318.07   51.19
  -2  16  -3    0.20    2.20
   2  16   3   10.90    9.10
  -2  16  -3    3.10    1.70
   2  16   3    4.10    7.30
   2 -16   3    4.80    3.10
  -2 -16  -3    3.00    8.60
  -2  16  -4  175.28    7.80
  -2  16  -4  177.48    8.60
  -2  16  -4  176.78   10.10
   2  16   4  168.98   16.80
  -2 -16  -4  182.48   19.90
   2 -16   4  182.78   12.10
  -2  16  -5    1.50    3.10
  -2  16  -5    6.80    5.40
   2  16   5    4.10   10.70
  -2 -16  -5   -9.80   10.60
  -2  16  -6  266.97   16.50
   2  16   6  227.58   22.30
  -2  16  -6  261.37   11.80
  -2 -16  -6  245.18   27.20
  -2  16  -7    0.30    7.00
   2  16   7   -6.90   11.40
  -2  16  -7    4.40    4.80
  -2 -16  -7  -32.10   24.10
  -2  16  -8   33.30    6.10
   2  16   8   43.80   15.40
  -2 -16  -8   55.19   20.40
  -2  17   8   17.40   15.40
   2  17  -8    0.00   10.70
   2  17  -8    4.80    4.20
   2  17  -8    2.00    5.10
   2 -17  -8  -19.40   17.60
   2 -17  -8    0.30   16.20
   2  17  -7   14.10    9.60
   2  17  -7   15.00    4.10
  -2  17   7   -1.90   12.70
   2  17  -7   19.70    6.10
   2 -17  -7   -4.10   16.70
   2 -17  -7   -6.60   13.90
  -2  17   6    2.20   13.20
   2  17  -6    3.80    7.60
   2  17  -6   11.30    3.50
   2  17  -6    8.20    7.20
   2 -17  -6   -3.30   15.10
   2 -17  -6    1.10   13.00
   2  17  -5  119.39   10.20
   2  17  -5  116.99   10.30
  -2  17   5  116.99   18.00
   2 -17  -5  116.39   17.50
   2 -17  -5  103.79   18.90
   2  17  -4  787.92   26.40
   2  17  -4  746.73   27.70
  -2  17   4  735.63   37.10
   2 -17  -4  787.02   37.50
   2 -17  -4  735.33   41.20
  -2  17   3  510.15   27.20
   2 -17  -3  480.65   29.70
   2 -17  -3  510.45   26.90
  -2  17   2   19.10    7.90
  -2  17   2   27.00    8.90
   2  17  -2   18.90    3.00
   2 -17  -2   13.00    9.00
   2 -17  -2   18.10    9.00
  -2 -17   2   20.00    2.20
   2 -17  -2   32.00    8.10
   2  17  -1   40.40    5.60
  -2  17   1   35.70    7.70
  -2  17   1   41.60    9.80
  -2  17   1   33.20    8.00
   2  17  -1   38.20    5.80
   2 -17  -1   23.00    7.70
   2 -17  -1   45.70    7.90
  -2 -17   1   31.50    4.40
   2  17   0  421.76   21.50
   2  17   0  463.65   20.40
  -2  17   0  411.76   19.70
  -2  17   0  420.26   21.60
   2 -17   0  464.25   18.10
  -2 -17   0  489.55   18.70
  -2 -17   0  457.85   20.70
   2 -17   0  429.36   20.60
   2  17   1 5465.35  182.88
  -2  17  -1 5508.25  179.38
  -2  17  -1 5543.54  180.48
   2  17   1 5547.04  185.38
   2  17   1 5314.17  184.78
  -2 -17  -1 5394.46  182.18
   2  17   2 1271.37   51.19
  -2  17  -2 1384.86   44.80
  -2  17  -2 1367.86   44.50
   2  17   2 1317.07   51.09
   2  17   2 1298.47   53.79
  -2 -17  -2 1335.77   51.19
   2 -17   2 1200.28   43.40
  -2 -17  -2 1304.37   52.59
   2  17   3  109.99   13.80
   2  17   3  102.29   15.20
  -2  17  -3   99.69    4.80
   2 -17   3  100.99    6.90
  -2 -17  -3   99.09   14.20
  -2  17  -4  240.68   10.70
  -2  17  -4  255.87   11.10
  -2  17  -4  277.97   10.10
   2  17   4  225.88   18.80
   2 -17   4  247.88   14.00
  -2  17  -5   62.09    6.90
   2  17   5   50.39   13.40
  -2  17  -5   64.69   11.00
  -2  17  -5   45.20    4.20
  -2 -17  -5   57.69   16.10
  -2  17  -6   32.90    7.40
  -2  17  -6   33.30    5.10
   2  17   6   35.70   13.80
  -2 -17  -6   55.89   17.90
  -2  17  -7  538.25   21.00
  -2  17  -7  542.75   25.20
   2  17   7  530.15   34.10
  -2 -17  -7  582.94   40.50
  -2  17  -8   23.20    5.70
   2  17   8   13.10   13.60
  -2 -17  -8   20.00   17.30
   2  18  -8    9.90    4.10
   2  18  -8    1.60    3.30
  -2  18   8    3.70   15.40
   2 -18  -8   14.20   14.80
   2 -18  -8   13.20   19.10
  -2  18   7  105.49   20.20
   2  18  -7  118.49    6.50
   2  18  -7  135.29   14.80
   2  18  -7  101.29    5.90
   2 -18  -7  111.99   26.00
   2  18  -6   44.60    9.30
  -2  18   6   49.60   15.10
   2  18  -6   66.69    9.60
   2 -18  -6   54.19   16.70
   2 -18  -6   42.50   18.30
   2  18  -5  901.31   34.00
  -2  18   5  923.21   44.60
   2  18  -5  892.81   34.60
   2 -18  -5  952.00   44.40
   2 -18  -5  901.21   49.30
   2  18  -4  277.07   12.70
  -2  18   4  281.67   22.00
   2  18  -4  309.77   11.20
   2 -18  -4  294.27   27.60
   2 -18  -4  337.87   23.30
  -2  18   3 1529.25   60.49
   2 -18  -3 1548.25   63.69
   2 -18  -3 1482.35   59.29
  -2  18   2  122.99   13.70
  -2  18   2  119.99   12.50
   2  18  -2  114.79    6.30
   2 -18  -2  146.49   16.20
   2 -18  -2  121.39   12.60
  -2 -18   2  110.59    5.20
   2  18  -1 1078.99   38.70
  -2  18   1 1007.10   42.60
  -2  18   1 1033.50   41.20
   2  18  -1 1086.19   38.00
  -2  18   1 1083.79   44.20
   2 -18  -1 1069.69   42.90
   2 -18  -1  989.60   43.60
  -2 -18   1 1048.20   37.20
   2 -18  -1 1067.69   40.20
   2  18   0 2468.25   86.69
  -2  18   0 2617.44   88.79
   2  18   0 2578.64   88.49
  -2  18   0 2423.76   86.39
  -2 -18   0 2514.45   84.59
  -2 -18   0 2498.55   87.09
   2 -18   0 2539.75   87.59
   2  18   1  883.11   38.10
   2  18   1  875.91   36.10
   2  18   1  854.01   35.20
  -2  18  -1  869.61   32.30
  -2  18  -1  900.11   33.60
   2 -18   1  861.11   31.60
  -2 -18  -1  890.31   35.30
  -2 -18  -1  915.31   37.10
   2  18   2  112.49   14.20
  -2  18  -2  116.89    7.00
  -2  18  -2  130.49    7.20
   2  18   2  139.69   13.90
  -2 -18  -2  134.49   13.50
   2 -18   2  106.79    5.60
  -2 -18  -2  129.59   14.00
   2  18   3 1293.57   51.89
   2  18   3 1253.97   55.79
  -2  18  -3 1332.57   42.20
  -2 -18  -3 1217.48   53.49
   2 -18   3 1227.98   43.50
  -2  18  -4   17.10    3.10
   2  18   4   13.20   10.10
   2 -18   4   17.70    5.40
  -2 -18  -4   15.20   13.40
   2  18   5  551.94   31.20
  -2  18  -5  531.45   22.60
  -2  18  -5  544.15   20.90
  -2  18  -5  602.74   19.60
  -2 -18  -5  497.75   35.00
  -2  18  -6  309.57   14.90
   2  18   6  322.27   26.50
  -2  18  -6  283.17   11.90
  -2 -18  -6  285.87   30.10
  -2  18  -7  223.48   14.20
  -2  18  -7  233.58   11.30
   2  18   7  211.18   28.50
  -2 -18  -7  165.58   25.10
  -2  18  -8   62.89    6.90
   2  18   8   44.90   15.80
  -2 -18  -8   66.09   21.50
  -2  19   8  101.59   21.40
   2  19  -8   74.59   14.30
   2 -19  -8  100.59   24.90
   2 -19  -8  117.09   22.90
  -2  19   7    4.50   16.10
   2  19  -7   11.80    8.90
   2 -19  -7    9.70   14.80
  -2  19   6    5.50   13.80
   2  19  -6    5.50    6.50
   2  19  -6    6.00    7.10
   2 -19  -6  -10.80   12.50
   2 -19  -6   15.80   16.50
   2  19  -5  193.98   11.40
   2  19  -5  174.08   11.70
  -2  19   5  217.28   23.20
   2 -19  -5  156.28   19.70
   2 -19  -5  236.38   27.50
   2  19  -4  320.57   13.90
  -2  19   4  336.17   24.10
   2  19  -4  368.46   12.40
   2 -19  -4  340.07   28.50
   2 -19  -4  348.27   23.60
  -2  19   3   11.20    9.90
   2 -19  -3   -3.60    8.40
   2 -19  -3    9.80   10.00
  -2  19   2  694.83   32.10
   2  19  -2  684.03   24.30
   2 -19  -2  691.73   30.80
   2 -19  -2  692.33   34.50
  -2 -19   2  671.93   23.10
   2  19  -1 2021.00   68.99
  -2  19   1 2017.60   72.59
   2  19  -1 2012.40   69.59
  -2  19   1 1999.00   72.29
   2 -19  -1 2056.69   75.19
   2 -19  -1 1926.71   73.79
   2 -19  -1 2046.70   71.09
  -2 -19   1 2038.50   68.39
  -2  19   0    1.70    5.90
   2  19   0    3.30    5.20
  -2  19   0    2.40    5.00
   2  19   0    2.10    5.60
  -2 -19   0    6.60    5.40
   2 -19   0    5.00    4.90
  -2 -19   0    3.10    3.80
   2  19   1    3.50    5.90
   2  19   1   10.90    7.80
   2  19   1    5.40    6.30
  -2  19  -1    4.30    4.70
  -2  19  -1   14.10    4.50
  -2 -19  -1    4.10    5.70
  -2 -19  -1   18.40    6.90
   2 -19   1    3.90    3.40
   2  19   2   65.29   12.30
   2  19   2   50.79   10.10
  -2  19  -2   66.89    5.50
   2 -19   2   55.69    4.10
  -2 -19  -2   56.49    9.90
  -2 -19  -2   49.99   10.80
   2  19   3    1.30    8.80
  -2  19  -3    5.10    2.20
  -2 -19  -3    9.20    9.20
   2 -19   3    8.30    3.20
  -2  19  -4   16.80    2.90
   2  19   4   20.50   10.20
   2 -19   4   13.70    5.10
  -2 -19  -4   15.70   12.30
   2  19   5  628.44   33.90
  -2  19  -5  577.64   23.70
  -2 -19  -5  625.54   38.40
   2  19   6   68.69   16.10
  -2  19  -6   65.19    4.90
  -2 -19  -6   63.89   18.10
   2  19   7   81.49   17.80
  -2  19  -7   52.69    8.30
  -2 -19  -7   55.59   19.40
   2  19   8   32.80   15.90
  -2  19  -8   58.09    5.50
  -2  19  -8   74.89    7.70
  -2 -19  -8   32.90   19.70
  -2  20   8   57.09   18.00
   2  20  -8   63.49   13.90
   2 -20  -8   69.49   22.10
   2 -20  -8   49.50   18.30
   2  20  -7    1.50    8.20
  -2  20   7  -10.90   13.60
   2 -20  -7   11.20   21.10
   2 -20  -7    7.30   14.60
   2  20  -6   94.69   10.90
   2  20  -6  111.99   11.30
  -2  20   6  100.39   18.30
   2 -20  -6  105.49   22.10
   2 -20  -6  118.79   19.90
   2  20  -5  120.39    9.40
  -2  20   5  109.59   18.80
   2  20  -5  109.19    8.90
   2 -20  -5   76.69   18.70
   2 -20  -5   98.49   17.30
   2  20  -4  146.59    5.80
   2  20  -4  138.39    7.50
  -2  20   4  182.98   19.20
   2 -20  -4  160.38   18.20
   2 -20  -4  101.99   23.50
  -2  20   3  564.64   30.80
   2 -20  -3  593.14   30.20
   2 -20  -3  615.94   34.60
  -2  20   2 1757.22   68.09
   2  20  -2 1820.12   60.49
   2 -20  -2 1744.03   66.49
  -2 -20   2 1799.52   59.09
   2 -20  -2 1883.71   71.39
  -2  20   1  181.18   13.70
   2  20  -1  190.68   10.90
  -2  20   1  179.08   14.30
   2  20  -1  164.68   11.00
   2 -20  -1  153.38   11.90
   2 -20  -1  148.49   21.10
   2 -20  -1  141.59   14.70
  -2 -20   1  168.28    9.80
   2  20   0  335.77   18.90
   2  20   0  349.77   17.80
  -2  20   0  354.76   17.40
  -2 -20   0  344.27   18.00
   2 -20   0  339.17   18.00
   2 -20   0  353.06   19.50
  -2  20  -1  201.78   11.80
   2  20   1  236.28   15.60
   2  20   1  221.08   14.60
   2  20   1  240.38   17.50
  -2 -20  -1  216.78   14.10
  -2 -20  -1  246.18   16.50
   2  20   2 1961.80   71.99
   2  20   2 1932.71   75.49
  -2  20  -2 1959.00   65.09
  -2 -20  -2 1902.01   71.29
  -2 -20  -2 1866.31   73.19
   2 -20   2 1943.01   63.59
  -2  20  -3  205.98    8.70
  -2 -20  -3  204.78   21.00
   2 -20   3  207.78    9.50
   2  20   4  847.42   39.20
  -2  20  -4  732.93   27.30
   2 -20   4  847.12   30.20
  -2 -20  -4  849.32   42.80
  -2  20  -5  310.07   14.70
   2  20   5  335.07   26.10
  -2 -20  -5  341.17   30.80
   2  20   6   52.19   15.50
  -2  20  -6   64.89    9.00
  -2 -20  -6   68.59   18.70
   2  20   7   95.59   19.20
  -2 -20  -7  104.69   22.50
   2  20   8   74.99   18.40
  -2 -20  -8  105.99   25.30
  -2  21   8  -10.20   15.90
   2  21  -8   12.70   10.50
   2 -21  -8   21.20   18.40
   2 -21  -8   31.20   20.70
   2  21  -7   70.79   11.30
  -2  21   7   96.09   20.60
   2 -21  -7   29.10   15.10
   2 -21  -7   52.59   20.90
   2  21  -6   65.49    9.30
   2  21  -6   63.39   10.00
  -2  21   6   59.49   17.00
   2 -21  -6   55.79   16.90
   2 -21  -6   86.59   21.70
   2  21  -5    5.40    4.90
  -2  21   5    8.10   13.60
   2  21  -5   15.40    4.90
   2 -21  -5   30.50   15.90
   2 -21  -5    7.90   12.70
   2  21  -4    9.40    1.70
  -2  21   4    6.20    9.80
   2  21  -4   17.80    3.40
   2 -21  -4   26.80   11.60
   2 -21  -4   38.80   26.30
  -2  21   3  100.09   17.80
   2 -21  -3  153.08   20.80
   2 -21  -3   89.39   13.50
  -2  21   2   19.70    9.00
   2  21  -2    0.50    3.30
   2 -21  -2   14.90   10.10
  -2 -21   2    9.10    2.00
   2 -21  -2    8.50    7.70
   2  21  -1 6656.03  218.58
   2  21  -1 6664.33  218.98
  -2  21   1 6790.72  222.38
  -2  21   1 6589.34  221.98
   2 -21  -1 6717.83  224.88
  -2 -21   1 6474.95  217.68
   2  21   0  235.08   14.30
   2  21   0  196.18   14.80
  -2  21   0  229.68   13.90
   2 -21   0  239.18   14.60
   2 -21   0  222.78   15.60
  -2 -21   0  206.98   14.00
   2  21   1  498.95   24.20
  -2  21  -1  525.95   21.40
   2  21   1  523.15   25.00
   2  21   1  510.45   27.00
   2 -21   1  489.05   20.50
  -2 -21  -1  508.25   23.30
  -2 -21  -1  520.15   25.80
  -2  21  -2   88.39    6.80
   2  21   2  102.59   13.10
   2 -21   2   73.89    4.70
  -2 -21  -2   80.29   13.10
  -2 -21  -2  107.49   12.90
  -2  21  -3    2.40    2.60
   2  21   3   -6.40    8.60
  -2 -21  -3    4.00   10.20
   2 -21   3    9.00    3.00
  -2  21  -4   30.80    3.20
   2  21   4   46.00   12.80
  -2 -21  -4   61.29   15.00
   2 -21   4   40.20    5.70
   2  21   5  147.79   20.10
  -2  21  -5  137.59    9.40
  -2 -21  -5  184.98   24.60
   2  21   6   42.20   13.50
  -2  21  -6   64.79    8.70
  -2 -21  -6   44.50   17.30
   2  21   7   14.90   15.10
  -2 -21  -7   71.59   21.10
   2  21   8   15.60   15.10
  -2 -21  -8   46.90   21.30
   2  22  -8   77.99   13.70
  -2  22   8   72.59   19.90
   2 -22  -8   31.10   17.50
   2 -22  -8   68.49   24.60
  -2  22   7   20.60   16.20
   2  22  -7  -14.00    7.20
   2 -22  -7    2.20   18.00
   2 -22  -7   10.70   15.40
  -2  22   6   73.59   18.80
   2  22  -6   63.49    9.00
   2 -22  -6   58.19   19.50
   2 -22  -6   85.39   18.10
   2  22  -5  547.15   20.50
  -2  22   5  532.75   34.80
   2  22  -5  501.05   21.10
   2 -22  -5  516.65   32.80
   2 -22  -5  495.45   37.90
  -2  22   4  165.88   20.50
   2 -22  -4  233.58   26.90
   2 -22  -4  197.88   20.20
  -2  22   3 2035.60   79.89
   2 -22  -3 2079.29   82.89
   2 -22  -3 2071.59   77.59
   2  22  -2 1029.20   36.60
  -2  22   2 1026.00   44.40
   2 -22  -2 1010.60   46.90
  -2 -22   2 1091.69   34.80
   2 -22  -2  994.30   41.90
   2  22  -1 1654.13   61.89
  -2  22   1 1628.54   63.39
  -2  22   1 1780.82   64.29
  -2 -22   1 1671.93   59.39
   2 -22  -1 1785.52   61.79
   2 -22  -1 1788.42   66.89
  -2  22   0   71.59    9.00
   2  22   0   76.09    9.40
  -2  22   0   80.69    9.50
   2  22   0   74.99   10.00
  -2 -22   0   83.89    9.90
   2 -22   0   75.19   10.80
   2 -22   0   67.89    8.90
   2  22   1   -0.70    6.70
   2  22   1   -3.80    6.60
  -2  22  -1   -3.30    4.20
   2  22   1   -0.90    6.10
   2 -22   1    5.40    3.50
  -2 -22  -1   -2.00    6.60
  -2 -22  -1    6.90    5.80
  -2  22  -2 1741.53   59.09
   2  22   2 1761.72   66.29
  -2 -22  -2 1654.63   64.99
  -2 -22  -2 1746.03   67.79
   2  22   3   34.60   11.20
  -2  22  -3   12.40    3.10
  -2 -22  -3    9.00   10.30
   2 -22   3   22.30    3.40
  -2  22  -4  843.82   28.50
   2  22   4  898.91   42.00
  -2 -22  -4  765.42   43.00
   2  22   5  302.87   26.20
  -2  22  -5  327.07   14.40
  -2 -22  -5  323.57   29.70
  -2  22  -6   54.49    8.10
   2  22   6   46.70   15.20
  -2 -22  -6   27.50   16.80
   2  22   7   24.90   15.00
  -2 -22  -7   73.19   22.00
   2  22   8  115.69   20.70
  -2 -22  -8   98.59   24.70
  -2  23   8   95.49   23.10
   2  23  -8   96.39   14.50
   2 -23  -8  107.69   23.10
   2 -23  -8   95.69   25.00
  -2  23   7    2.30   13.80
   2  23  -7    0.70    7.60
   2 -23  -7   17.60   17.90
   2 -23  -7    6.10   16.00
   2  23  -6   40.90    7.70
  -2  23   6   35.20   16.80
   2  23  -6   25.90    7.40
   2 -23  -6   47.40   19.60
   2 -23  -6   47.70   15.70
  -2  23   5  280.47   28.10
   2  23  -5  287.57   12.60
   2  23  -5  265.57   13.40
   2 -23  -5  263.07   24.60
   2 -23  -5  318.67   32.60
  -2  23   4  316.17   26.50
   2 -23  -4  363.36   25.40
   2 -23  -4  335.87   30.60
  -2  23   3   28.80   12.70
   2 -23  -3   45.90   14.90
  -2  23   2  396.46   24.40
   2  23  -2  361.56   16.40
   2 -23  -2  383.06   21.50
   2 -23  -2  403.26   26.80
  -2 -23   2  415.66   14.30
   2  23  -1  120.69   10.60
  -2  23   1  147.29   14.10
  -2  23   1  153.48   14.10
  -2 -23   1  125.69    9.40
   2 -23  -1  128.99   14.90
  -2  23   0   89.39   10.70
   2  23   0   90.19   11.00
  -2  23   0   97.09   10.80
   2  23   0   86.79   10.30
   2 -23   0  104.19   12.10
  -2 -23   0  110.39   11.20
  -2  23  -1  815.32   31.80
   2  23   1  818.32   37.80
   2  23   1  808.42   35.70
   2 -23   1  850.11   33.60
  -2 -23  -1  835.92   36.60
  -2 -23  -1  797.52   33.40
   2 -23   1  809.22   31.00
   2  23   2 1038.30   43.80
   2  23   2  995.50   46.40
  -2  23  -2 1039.10   36.30
  -2 -23  -2  973.60   42.00
  -2 -23  -2  985.80   44.80
   2 -23   2  999.60   34.20
  -2  23  -3    0.30    2.90
   2  23   3    1.60    8.70
   2 -23   3    0.20    2.40
  -2 -23  -3    8.60   10.00
  -2  23  -4   36.60    3.40
   2  23   4   27.30   11.90
  -2 -23  -4   36.80   14.70
   2  23   5   27.60   12.50
  -2  23  -5   52.89    5.70
  -2 -23  -5   72.09   17.80
   2  23   6  439.96   35.90
  -2  23  -6  435.46   20.80
  -2 -23  -6  448.76   36.90
   2  23   7  246.18   26.70
  -2 -23  -7  302.07   33.90
  -2  24   8   -5.90   16.00
   2  24  -8    3.90    9.60
   2 -24  -8  -11.80   19.40
   2 -24  -8  -12.20   14.80
  -2  24   7   67.89   19.80
   2  24  -7   83.39   11.30
   2 -24  -7  111.89   25.30
   2 -24  -7   57.39   18.60
   2  24  -6   24.40    7.00
  -2  24   6    8.40   15.10
   2 -24  -6    7.60   14.50
   2 -24  -6   -6.30   16.70
   2  24  -5  334.97   14.00
   2  24  -5  337.57   15.00
  -2  24   5  353.36   29.90
   2 -24  -5  315.77   27.40
   2 -24  -5  414.26   38.60
  -2  24   4   56.89   14.40
   2 -24  -4   49.50   17.10
   2 -24  -4   44.40   13.00
  -2  24   3  476.35   29.60
   2 -24  -3  485.55   27.00
   2 -24  -3  439.26   31.40
   2  24  -2  142.39    9.50
  -2  24   2  135.79   15.90
   2 -24  -2  157.18   14.50
  -2 -24   2  145.59    6.70
   2 -24  -2  156.28   18.60
  -2  24   1 1980.10   73.69
   2  24  -1 1979.30   69.89
   2 -24  -1 2056.19   76.59
  -2 -24   1 1965.10   68.79
  -2  24   0  589.04   25.90
   2  24   0  570.64   25.00
   2  24   0  570.54   27.10
   2  24   0  547.55   25.80
  -2  24   0  508.85   24.90
   2 -24   0  569.94   27.70
  -2 -24   0  561.34   26.00
   2  24   1 2039.20   79.99
  -2  24  -1 2136.69   74.09
   2  24   1 2226.78   78.49
   2 -24   1 2045.50   73.19
   2 -24   1 2207.18   75.99
  -2 -24  -1 2138.99   75.39
  -2 -24  -1 2098.09   78.69
  -2  24  -2  179.68   10.50
   2  24   2  200.58   18.50
   2  24   2  182.98   19.30
  -2 -24  -2  176.48   16.20
  -2 -24  -2  236.08   21.70
   2 -24   2  162.08    7.80
  -2  24  -3   40.30    4.60
   2  24   3   18.30   11.10
   2 -24   3   39.00    3.70
  -2 -24  -3   44.60   13.50
   2  24   4   33.60   13.60
  -2  24  -4   18.90    2.70
  -2 -24  -4   24.50   13.70
  -2  24  -5  112.29    7.80
   2  24   5  135.29   19.90
  -2 -24  -5   98.59   19.90
  -2  24  -6  245.88   14.20
   2  24   6  178.48   22.40
  -2 -24  -6  210.78   28.50
   2  24   7   34.00   16.20
  -2 -24  -7   32.30   18.70
   2  25  -8   28.60   10.40
  -2  25   8   12.80   18.20
   2 -25  -8    0.30   20.10
   2 -25  -8   -1.10   17.90
  -2  25   7   11.90   16.90
   2  25  -7    4.60    7.40
   2 -25  -7   -7.30   13.90
   2 -25  -7   26.80   18.60
   2  25  -6    7.80    6.10
   2  25  -6    5.00    5.80
   2 -25  -6   -3.20   13.70
   2 -25  -6   15.50   16.60
   2  25  -5  164.38    9.50
  -2  25   5  153.38   22.40
   2  25  -5  148.29    8.10
   2 -25  -5  182.08   26.70
   2 -25  -5  176.68   21.80
  -2  25   4  426.86   29.70
   2 -25  -4  334.57   30.70
   2 -25  -4  325.77   25.30
   2  25  -3  174.98    8.50
  -2  25   3  159.68   18.70
   2 -25  -3  166.78   17.40
   2 -25  -3  203.38   24.20
   2  25  -2    3.20    4.50
  -2  25   2    7.60    9.40
  -2 -25   2    0.50    4.00
   2 -25  -2    1.40    7.70
  -2 -25   2    4.50    2.30
   2 -25  -2   13.90   10.70
  -2  25   1   50.79   10.40
   2  25  -1    9.80    5.90
  -2 -25   1   22.80    5.50
   2 -25  -1   22.40    9.70
  -2  25   0  147.89   12.40
   2  25   0  133.39   12.00
   2  25   0  132.19   13.50
   2  25   0  137.19   13.00
  -2  25   0  106.49   11.70
   2 -25   0  119.59   13.80
  -2 -25   0  128.99   12.40
   2  25   1  250.17   19.60
  -2  25  -1  246.68   14.10
   2  25   1  231.08   18.00
  -2 -25  -1  253.07   18.80
  -2 -25  -1  235.18   15.20
   2 -25   1  218.58   15.40
   2 -25   1  246.18   14.80
   2  25   2 1209.38   49.80
  -2  25  -2 1153.48   41.70
   2  25   2 1075.09   51.39
   2 -25   2 1133.69   42.50
  -2 -25  -2 1236.08   61.59
   2 -25   2 1183.48   39.30
  -2 -25  -2 1133.89   50.29
  -2  25  -3  706.93   26.60
   2  25   3  804.42   38.20
  -2 -25  -3  753.12   39.50
   2  25   4   48.20   14.20
  -2  25  -4   43.60    3.50
  -2 -25  -4   41.80   14.70
   2  25   5  156.88   21.40
  -2  25  -5  188.68    9.80
  -2 -25  -5  248.28   28.50
  -2  25  -6  143.49   11.20
   2  25   6  160.08   22.30
  -2 -25  -6  102.99   21.50
   2  25   7  -15.20   12.20
  -2 -25  -7   15.00   17.00
   2  26  -7  176.98   15.10
  -2  26   7  153.08   25.50
   2 -26  -7  217.78   26.90
   2 -26  -7  190.38   32.50
   2  26  -6  570.54   24.50
   2  26  -6  601.44   24.60
  -2  26   6  602.24   39.90
   2 -26  -6  585.04   43.90
   2  26  -5  168.48    9.20
  -2  26   5  148.29   21.40
   2  26  -5  154.88    7.90
   2 -26  -5  179.68   26.80
   2 -26  -5  154.68   20.20
  -2  26   4  147.99   20.80
   2 -26  -4  138.59   22.30
   2 -26  -4  130.39   17.40
  -2  26   3   99.59   16.50
   2  26  -3   88.89    6.80
   2 -26  -3  123.59   18.80
   2 -26  -3  109.19   15.00
   2  26  -2  241.48   13.10
  -2  26   2  284.07   23.10
  -2 -26   2  223.18   12.90
   2 -26  -2  237.18   17.00
   2 -26  -2  232.78   22.70
  -2 -26   2  244.68   10.20
   2  26  -1    1.90    5.70
  -2  26   1    0.20    8.20
  -2 -26   1    1.80    4.60
   2 -26  -1   -6.90    8.10
   2  26   0 1744.63   67.79
  -2  26   0 1792.42   66.49
  -2  26   0 1813.62   66.69
   2  26   0 1879.41   67.09
   2  26   0 1841.22   66.19
  -2 -26   0 1807.42   66.89
   2 -26   0 1832.42   68.99
   2  26   1   90.09   13.70
   2  26   1   67.99   11.80
  -2  26  -1   76.09    9.20
  -2 -26  -1   94.49   10.30
  -2 -26  -1   71.19   12.10
   2 -26   1   72.59   10.10
   2  26   2 1063.39   49.50
  -2  26  -2 1029.70   39.20
  -2 -26  -2 1110.49   48.50
   2 -26   2 1097.99   36.80
   2 -26   2 1069.99   40.20
  -2  26  -3  522.05   20.50
   2  26   3  587.04   32.10
  -2 -26  -3  528.85   33.30
  -2  26  -4  273.17   10.70
   2  26   4  258.97   24.20
  -2 -26  -4  335.17   29.90
   2  26   5   91.99   17.70
  -2  26  -5   94.29    6.90
  -2 -26  -5  105.59   20.10
   2  26   6   80.19   16.90
  -2  26  -6   84.99    8.80
  -2 -26  -6   38.30   18.20
   2  26   7   19.30   17.00
  -2 -26  -7   16.40   18.30
   2  27  -7   43.80    9.10
  -2  27   7   48.60   20.10
   2 -27  -7   71.29   23.70
   2 -27  -7   44.50   18.60
   2  27  -6   70.79    8.10
   2  27  -6   70.69    8.10
  -2  27   6   40.40   18.70
   2 -27  -6   55.39   17.50
   2 -27  -6   65.69   22.60
   2  27  -5   53.19    4.30
   2  27  -5   45.70    5.20
  -2  27   5   28.40   14.80
   2 -27  -5   40.10   18.90
   2 -27  -5   26.70   14.20
  -2  27   4  204.98   23.90
   2 -27  -4  158.28   23.90
   2 -27  -4  175.58   20.20
   2  27  -3   17.70    4.30
  -2  27   3   28.70   13.80
   2 -27  -3   14.20   10.00
   2 -27  -3   27.20   14.70
   2  27  -2   16.40    5.70
   2 -27  -2   10.90   11.00
  -2 -27   2   10.50    5.10
  -2 -27   2    7.70    3.10
  -2  27   1 1044.20   42.80
   2  27  -1  948.51   38.20
   2 -27  -1  882.11   44.00
  -2 -27   1  988.20   36.90
   2  27   0   12.00    6.90
   2  27   0    6.50    7.70
  -2  27   0   19.20    7.30
  -2  27   0   19.30    8.10
   2 -27   0   12.00    8.10
  -2 -27   0   17.90    7.40
   2  27   1  424.66   26.00
   2  27   1  425.36   24.50
  -2 -27  -1  419.26   25.00
   2 -27   1  429.76   22.50
   2  27   2  204.98   21.40
  -2  27  -2  210.08   12.40
   2  27   2  188.38   18.70
  -2 -27  -2  220.28   21.50
   2 -27   2  191.08   12.80
   2 -27   2  180.98    8.80
   2  27   3   58.49   14.20
  -2  27  -3   41.20    5.40
  -2 -27  -3   45.90   14.70
  -2  27  -4   96.29    5.50
   2  27   4  101.09   18.20
  -2 -27  -4  124.89   20.00
  -2  27  -5   12.30    3.90
   2  27   5   -8.30   12.90
  -2 -27  -5    5.50   15.50
   2  27   6    8.10   13.90
  -2  27  -6   -6.10    4.40
  -2 -27  -6    6.30   16.70
   2  27   7   11.40   14.60
  -2 -27  -7   18.10   19.20
  -2  28   7  180.78   27.20
   2  28  -7  223.88   15.10
   2 -28  -7  175.08   26.70
   2 -28  -7  185.38   30.80
  -2  28   6   34.00   18.50
   2  28  -6   27.70    6.10
   2  28  -6   41.10    6.50
   2 -28  -6   47.90   17.50
   2 -28  -6   51.19   22.10
  -2  28   5   36.60   17.00
   2 -28  -5   13.20   17.70
   2 -28  -5   54.69   16.10
  -2  28   4   -1.60   11.90
   2 -28  -4  -10.60   10.40
   2 -28  -4    3.20   14.50
   2  28  -3  295.07   13.80
  -2  28   3  348.87   26.90
   2 -28  -3  321.77   22.30
   2 -28  -3  324.07   29.00
   2  28  -2  976.20   37.90
  -2  28   2  975.60   45.80
   2 -28  -2 1016.80   49.00
  -2 -28   2 1018.20   37.90
  -2 -28   2 1029.80   36.10
   2  28  -1 1147.29   43.50
  -2  28   1 1047.10   46.80
   2 -28  -1 1115.69   49.50
  -2 -28   1 1120.59   41.60
   2  28   0   37.70    9.30
  -2  28   0   46.70   10.30
  -2 -28   0   44.80    9.40
   2 -28   0   42.30   10.30
   2  28   1  899.21   39.30
  -2  28  -1  836.02   35.00
   2  28   1  837.52   40.80
  -2 -28  -1  893.11   40.20
   2 -28   1  889.61   37.00
  -2  28  -2  151.08   11.20
   2  28   2  141.99   17.30
   2  28   2  171.38   20.80
   2 -28   2  165.58    9.00
  -2 -28  -2  141.09   17.60
   2 -28   2  167.98   12.00
   2  28   3  812.52   41.40
  -2  28  -3  835.42   30.30
  -2 -28  -3  808.62   43.30
   2  28   4  563.24   34.60
  -2  28  -4  523.65   18.80
  -2 -28  -4  501.05   35.80
   2  28   5  155.78   21.80
  -2  28  -5  126.09    7.50
  -2 -28  -5  109.29   21.40
   2  28   6   -2.70   14.30
   2  28   7   98.49   21.40
  -2 -28  -7  113.09   24.70
  -2  29   7    2.60   17.20
   2 -29  -7   -6.30   15.50
   2 -29  -7   25.70   21.70
   2  29  -6  199.88   12.10
  -2  29   6  194.28   26.70
   2 -29  -6  215.58   25.80
   2 -29  -6  316.47   36.50
  -2  29   5   79.49   18.50
   2 -29  -5  127.89   25.50
   2 -29  -5   99.89   18.30
  -2  29   4   81.99   19.00
   2 -29  -4   81.79   19.50
   2 -29  -4   76.59   15.50
   2  29  -3 1165.58   42.10
  -2  29   3 1204.58   55.09
   2 -29  -3 1242.18   58.79
   2  29  -2  415.56   21.60
  -2  29   2  459.05   28.60
  -2 -29   2  438.16   20.70
   2 -29  -2  396.86   29.70
  -2 -29   2  414.86   17.90
   2  29  -1  543.75   25.20
  -2  29   1  508.55   28.50
   2  29  -1  518.55   23.80
   2 -29  -1  518.85   30.80
  -2 -29   1  506.35   22.90
  -2  29   0  643.44   30.60
   2  29   0  646.84   30.40
  -2 -29   0  633.74   29.90
   2 -29   0  615.64   31.90
  -2  29  -1    8.40    6.60
   2  29   1   10.80    9.70
  -2  29  -1   19.70    7.80
   2 -29   1   10.10    7.30
  -2 -29  -1    9.80    9.10
   2  29   2   -7.60    9.70
  -2  29  -2   -4.30    5.30
   2  29   2    7.30   10.40
  -2 -29  -2    6.40   10.40
   2 -29   2    3.30    5.40
  -2  29  -3  543.25   22.00
   2  29   3  584.14   33.80
  -2 -29  -3  538.45   34.80
  -2  29  -4  272.87   11.40
   2  29   4  350.16   29.40
  -2 -29  -4  308.17   30.50
  -2  29  -5   -0.10    3.00
  -2 -29  -5  -24.90   13.50
   2  29   6  108.39   20.50
  -2 -29  -6  148.29   26.30
   2  29   7   15.60   17.40
  -2 -29  -7   11.70   18.90
  -2  30   7   38.50   19.90
   2 -30  -7    8.30   21.70
   2  30  -6   40.40    6.20
  -2  30   6   56.89   18.20
   2 -30  -6   91.79   30.60
   2 -30  -6   44.80   18.00
  -2  30   5  -19.60   14.60
   2 -30  -5    3.00   17.20
   2 -30  -5    2.10   12.50
  -2  30   4  274.67   27.70
   2 -30  -4  273.87   30.10
   2 -30  -4  292.37   24.10
  -2  30   3  742.43   40.50
   2  30  -3  720.23   27.60
   2 -30  -3  718.63   43.50
   2  30  -2  111.09   10.80
  -2  30   2  128.89   17.60
   2 -30  -2  118.39   18.30
  -2  30   1  120.09   15.80
   2  30  -1  117.29   11.40
   2  30  -1   90.49   11.30
  -2 -30   1  113.69   10.50
   2 -30  -1   87.79   15.20
   2  30   0  861.81   38.30
  -2  30   0  880.81   38.60
  -2 -30   0  913.91   38.20
   2 -30   0  833.92   39.70
  -2  30  -1  121.19   12.50
  -2  30  -1  140.49   13.20
   2  30   1  133.59   16.30
   2 -30   1  140.49   14.10
  -2  30  -2  667.33   28.60
   2  30   2  679.23   38.70
   2  30   2  729.63   36.90
   2 -30   2  707.43   29.20
  -2 -30  -2  724.53   38.10
   2  30   3   14.50   13.40
  -2  30  -3   29.30    5.70
  -2 -30  -3    7.00   13.00
  -2  30  -4  116.39    6.60
   2  30   4   94.19   18.50
  -2 -30  -4  124.59   20.30
   2  30   5  227.88   25.70
  -2  30  -5  227.38   10.00
  -2 -30  -5  252.47   28.60
   2  30   6  108.89   20.10
  -2 -30  -6  133.79   24.40
  -2  31   7  -19.90   15.50
   2 -31  -7   17.80   22.00
   2  31  -6    0.90    4.10
  -2  31   6    0.20   17.00
   2 -31  -6   -6.30   21.00
  -2  31   5   61.79   18.90
   2 -31  -5   93.69   22.50
  -2  31   4   42.70   16.10
   2 -31  -4   53.39   19.50
  -2  31   3   63.39   17.00
   2  31  -3   37.20    6.30
   2 -31  -3   45.00   16.20
  -2  31   2   11.50   11.90
   2  31  -2   -2.50    6.00
   2 -31  -2    2.40   11.80
  -2  31   1   11.80   10.30
   2  31  -1    8.80    7.60
   2  31  -1   19.40    7.50
   2 -31  -1   20.50   11.20
  -2 -31   1   18.60    6.30
   2  31   0   48.40   11.00
  -2  31   0   49.20   11.40
   2 -31   0   31.70   10.80
  -2 -31   0   44.10    9.80
  -2  31  -1  254.37   16.80
   2  31   1  277.97   21.50
  -2  31  -1  258.67   17.40
  -2 -31  -1  232.78   20.40
   2 -31   1  234.58   17.70
   2  31   2  122.19   17.70
   2 -31   2  158.88   12.30
  -2 -31  -2  181.48   21.10
   2  31   3  129.99   19.60
  -2  31  -3  126.79    9.70
   2  31   4    7.00   13.40
  -2  31  -4    2.80    3.20
  -2 -31  -4  -12.10   11.60
  -2  31  -5   15.50    3.30
   2  31   5   16.30   14.80
  -2 -31  -5   -3.60   16.20
   2  31   6   11.00   13.70
  -2 -31  -6   12.20   18.00
  -2  32   6    6.00   17.20
   2 -32  -6   17.90   21.10
  -2  32   5   39.30   18.50
   2 -32  -5   22.90   18.80
   2  32  -4   73.89    5.80
  -2  32   4  108.79   20.00
   2 -32  -4   23.70   16.80
   2  32  -3   12.70    5.50
  -2  32   3    7.10   13.60
   2 -32  -3    0.00   14.00
  -2  32   2  186.08   21.20
   2  32  -2  178.68   13.70
   2 -32  -2  177.38   22.90
   2  32  -1  167.08   15.20
  -2  32   1  193.38   30.50
   2 -32  -1  167.88   19.90
  -2 -32   1  155.68   12.50
  -2  32   0  543.35   28.70
   2  32   0  516.95   27.70
  -2 -32   0  527.35   27.10
   2 -32   0  487.05   28.90
   2  32   1  160.18   20.10
  -2  32  -1  179.48   15.80
   2 -32   1  183.58   15.90
  -2 -32  -1  133.49   16.60
   2  32   2  116.99   17.50
  -2  32  -2  125.49   11.80
  -2 -32  -2  153.68   19.70
   2 -32   2  121.09   14.00
  -2  32  -3  109.79    9.40
   2  32   3   77.39   16.10
  -2 -32  -3  114.39   18.80
   2  32   4  185.68   22.50
  -2  32  -4  179.48    9.00
  -2 -32  -4  217.78   26.80
  -2  32  -5    4.30    3.30
   2  32   5    7.10   14.60
  -2 -32  -5   28.40   17.10
   2  32   6  174.98   23.80
  -2 -32  -6  110.89   24.30
  -2  33   6   16.70   17.90
   2 -33  -6   18.20   20.30
  -2  33   5   21.70   16.20
   2 -33  -5   52.89   20.10
  -2  33   4  -25.60   12.80
   2  33  -4    8.10    3.70
   2 -33  -4   12.90   17.00
  -2  33   3  348.97   29.50
   2  33  -3  338.07   16.70
  -2  33   2  221.08   22.50
   2  33  -2  174.08   14.20
   2  33  -2  173.38   13.10
   2 -33  -2  180.78   23.20
   2  33  -1   26.50    9.10
  -2  33   1   26.80   12.40
  -2 -33   1   41.50    7.90
   2 -33  -1   43.70   13.20
   2  33   0   18.90    9.80
  -2  33   0   20.50   10.50
  -2 -33   0    9.20    8.20
   2 -33   0   11.20    9.40
   2  33   1   71.59   14.40
  -2  33  -1   62.39   11.40
   2 -33   1   75.89   11.70
  -2 -33  -1   60.29   13.20
   2  33   2  135.19   18.40
  -2  33  -2  129.39   12.00
  -2 -33  -2  161.48   20.60
   2  33   3  127.49   20.10
  -2  33  -3  175.38   11.60
  -2 -33  -3  179.48   22.20
  -2  33  -4  107.69    7.10
   2  33   4   80.09   18.30
  -2 -33  -4  120.99   22.00
   2  33   5    2.60   14.60
  -2 -33  -5   -3.70   14.70
   2  33   6   -2.20   13.80
  -2 -33  -6   32.20   20.20
  -2  34   6   -3.60   17.10
   2 -34  -6    1.50   19.50
  -2  34   5  217.58   28.30
   2 -34  -5  246.38   32.40
  -2  34   4   47.80   18.50
   2  34  -4   36.10    5.10
   2 -34  -4   43.00   18.50
  -2  34   3  206.78   24.60
   2 -34  -3  239.98   29.60
   2  34  -2   80.59   10.60
   2  34  -2   84.49   10.00
  -2  34   2   58.79   15.90
  -2 -34   2   77.19    7.80
   2 -34  -2   93.89   18.70
   2  34  -1  179.68   16.40
  -2  34   1  226.38   22.00
   2 -34  -1  234.68   23.50
  -2 -34   1  165.68   13.40
   2  34   0   67.09   12.90
  -2  34   0   99.29   14.90
   2 -34   0   86.09   14.30
  -2 -34   0   74.29   12.30
   2  34   1  550.24   32.20
  -2  34  -1  571.24   28.90
  -2 -34  -1  561.24   31.70
   2 -34   1  561.74   28.80
  -2  34  -2   38.10    8.10
   2  34   2   53.89   14.70
  -2  34  -2   25.70    8.50
  -2 -34  -2   23.30   13.00
   2  34   3  584.14   35.70
  -2 -34  -3  553.74   37.20
  -2  34  -4    9.30    3.80
  -2 -34  -4   18.30   15.10
   2  34   5   35.00   16.80
  -2 -34  -5   13.60   17.00
   2  34   6   -2.90   13.90
  -2 -34  -6   -3.30   18.00
  -2  35   6  129.69   25.50
   2 -35  -6  119.59   28.10
  -2  35   5   80.19   21.00
   2 -35  -5   49.20   22.00
   2  35  -4   74.99    6.60
  -2  35   4   49.99   27.90
   2 -35  -4   62.69   19.30
   2  35  -3  101.89    9.60
   2  35  -3   89.39    9.60
  -2  35   3  110.79   19.40
   2 -35  -3  116.49   22.60
   2  35  -2   16.30    8.00
   2  35  -2   36.30    8.30
  -2  35   2   22.40   13.80
  -2 -35   2   34.70    4.90
   2 -35  -2   30.60   14.60
  -2  35   1   85.09   16.00
   2  35  -1  113.09   13.70
   2 -35  -1   94.39   16.10
  -2 -35   1  102.89   10.90
   2  35   0   -3.20    9.60
  -2  35   0    6.20   10.40
  -2 -35   0   14.20   14.00
   2 -35   0   -7.70    8.10
  -2  35  -1  284.07   20.70
   2  35   1  296.87   24.10
  -2 -35  -1  260.67   22.50
   2 -35   1  262.27   19.50
   2  35   2  -11.30   11.00
  -2  35  -2    5.30    6.40
  -2  35  -2    2.50    7.80
  -2 -35  -2   20.50   11.90
  -2  35  -3   29.00    6.90
   2  35   3   30.30   15.00
  -2 -35  -3   13.90   13.60
   2  35   4  393.86   32.10
  -2  35  -4  383.06   16.20
  -2 -35  -4  444.46   34.90
   2  35   5   50.49   17.90
  -2 -35  -5   16.00   17.60
  -2  36   6   55.69   21.60
  -2  36   5    8.80   15.20
   2 -36  -5   -6.90   16.40
   2  36  -4  223.88   11.60
  -2  36   4  213.08   27.20
   2 -36  -4  230.48   30.50
   2  36  -3  109.99   10.50
   2  36  -3  101.09   11.10
  -2  36   3   99.49   19.50
   2 -36  -3   89.79   19.20
  -2  36   2  253.37   25.40
   2  36  -2  173.58   15.30
   2 -36  -2  265.47   28.40
  -2 -36   2  199.28   10.10
   2  36  -1  276.67   19.70
  -2  36   1  255.67   24.30
  -2 -36   1  265.07   16.50
   2 -36  -1  265.27   24.40
  -2  36   0  300.67   22.90
   2  36   0  283.37   23.60
   2 -36   0  268.87   22.50
  -2  36  -1  220.78   19.30
   2  36   1  261.37   23.20
  -2 -36  -1  237.28   22.30
   2 -36   1  214.18   18.00
  -2  36  -2  786.52   34.30
   2  36   2  728.23   41.30
   2 -36   2  771.52   32.80
  -2 -36  -2  772.82   41.70
   2  36   3  131.99   20.70
  -2  36  -3  130.79   11.00
  -2 -36  -3  135.39   20.20
   2  36   4   62.29   18.10
  -2 -36  -4   47.20   17.30
   2  36   5   -0.70   14.20
  -2 -36  -5   -2.20   17.30
  -2  37   5   15.00   17.50
   2 -37  -5  -42.00   14.70
   2  37  -4   30.70    5.50
  -2  37   4   44.00   18.10
   2 -37  -4   46.90   19.80
   2  37  -3  484.15   22.60
  -2  37   3  429.86   34.50
   2  37  -3  480.95   22.40
   2 -37  -3  533.35   38.60
   2  37  -2    2.40    7.50
  -2  37   2    6.90   13.00
  -2 -37   2    1.10    3.30
   2 -37  -2    8.80   13.20
   2  37  -1   86.09   13.10
  -2  37   1   63.79   15.90
  -2 -37   1   67.99    9.80
   2 -37  -1   69.59   15.90
   2  37   0   43.90   12.20
   2 -37   0   28.60   12.60
   2  37   1  313.67   25.00
  -2  37  -1  269.17   21.10
  -2 -37  -1  260.07   22.80
   2 -37   1  282.67   20.10
  -2  37  -2  163.98   15.50
   2  37   2  136.99   20.10
   2 -37   2  170.28   13.00
  -2 -37  -2  170.58   21.10
  -2  37  -3  126.79   12.10
  -2  37  -3  150.08   11.10
   2  37   3  108.19   20.20
  -2 -37  -3  133.69   21.10
   2  37   4   10.40   16.10
  -2 -37  -4   27.70   15.40
   2  37   5   11.40   17.10
  -2 -37  -5    4.50   16.10
  -2  38   5  126.49   25.30
   2 -38  -5  116.79   26.10
  -2  38   4  335.27   32.90
   2  38  -4  352.66   16.00
   2 -38  -4  368.16   38.00
   2  38  -3   71.59    9.70
  -2  38   3   30.50   17.20
   2  38  -3   48.40    8.70
   2 -38  -3   64.89   20.00
   2  38  -2   59.99   10.50
  -2  38   2   37.40   15.50
  -2 -38   2   46.50    5.20
   2 -38  -2   28.00   15.00
   2  38  -1  475.35   26.60
  -2  38   1  468.45   31.00
  -2 -38   1  445.16   22.80
   2 -38  -1  513.25   32.80
   2  38   0  338.07   23.50
  -2  38   0  281.27   23.60
  -2 -38   0  275.27   23.60
   2  38   1  625.44   36.30
  -2  38  -1  696.93   33.80
   2 -38   1  601.84   31.70
  -2 -38  -1  681.23   35.80
   2  38   2   21.20   14.00
  -2  38  -2   17.00    9.70
  -2 -38  -2   39.80   14.30
   2 -38   2   45.70    8.10
  -2  38  -3   62.39    9.90
   2  38   3   48.30   16.70
  -2 -38  -3   42.90   16.40
   2  38   4  106.39   20.90
  -2 -38  -4  104.99   20.80
   2  38   5    1.70   16.00
  -2  39   5   90.89   23.60
   2 -39  -5   99.49   25.80
  -2  39   4   24.40   17.50
   2  39  -4   33.90    5.60
   2 -39  -4   36.80   19.20
  -2  39   3   22.10   16.00
   2  39  -3   26.90    7.80
   2 -39  -3   47.60   18.00
  -2  39   2  193.08   24.10
   2  39  -2  164.88   15.80
  -2 -39   2  174.38    9.50
   2 -39  -2  235.08   27.60
   2  39  -1   44.60   11.40
  -2  39   1   66.89   15.90
   2 -39  -1   33.20   14.10
  -2 -39   1   41.50    8.20
   2  39   0  641.84   35.00
  -2  39   0  713.43   37.60
  -2 -39   0  648.74   33.90
  -2  39  -1   20.40   11.20
   2  39   1    4.00   11.90
  -2 -39  -1    7.90   10.90
   2 -39   1   18.10    9.10
   2  39   2   59.19   15.40
  -2  39  -2   76.49   12.30
  -2 -39  -2   89.99   17.30
   2 -39   2   83.39    9.70
  -2  39  -3    0.20    7.90
  -2 -39  -3  -11.00   12.30
   2  39   4   22.60   16.80
  -2 -39  -4  -14.10   13.30
  -2  40   4  -11.10   15.80
   2 -40  -4   15.50   18.10
   2  40  -3  532.65   24.70
  -2  40   3  493.35   42.80
   2 -40  -3  481.85   39.50
  -2  40   2  423.26   33.40
   2  40  -2  372.06   22.80
  -2 -40   2  394.36   16.30
   2 -40  -2  427.56   33.50
   2  40  -1  226.88   20.30
  -2  40   1  244.38   25.30
   2 -40  -1  213.78   24.00
  -2 -40   1  224.28   15.40
  -2  40   0   15.60   12.70
   2  40   0   11.80   10.80
  -2 -40   0    8.10    8.80
  -2  40  -1   52.49   12.90
   2  40   1   51.59   14.70
   2 -40   1   36.30   10.20
  -2 -40  -1   46.50   13.40
  -2  40  -2   69.99   12.30
   2  40   2   49.99   16.00
   2 -40   2   65.19    9.00
  -2 -40  -2   76.59   16.60
  -2  40  -3  187.68   16.00
   2  40   3  149.59   23.20
  -2 -40  -3  237.28   27.50
   2  40   4    8.40   16.40
  -2 -40  -4   69.59   19.40
  -2  41   4   29.40   18.50
   2 -41  -4   24.70   18.90
  -2  41   3    6.40   16.10
   2  41  -3   -3.20    6.80
   2 -41  -3  -14.60   14.30
  -2  41   2   41.70   16.80
   2  41  -2   25.30    9.70
   2 -41  -2   38.30   16.60
  -2  41   1  318.97   29.20
   2 -41  -1  294.37   27.00
  -2 -41   1  295.27   17.60
   2  41   0  129.59   17.60
  -2  41   0  153.88   20.20
  -2 -41   0  145.79   16.20
   2  41   1   83.99   16.90
  -2 -41  -1  110.69   16.50
   2 -41   1   97.19   13.50
   2  41   2   15.10   13.90
  -2  41  -2   21.20   10.50
  -2 -41  -2   30.90   14.10
   2  41   3   36.20   16.80
  -2  41  -3    2.40    8.40
  -2 -41  -3    7.00   14.40
   2  41   4   16.60   16.30
  -2 -41  -4   28.30   18.40
  -2  42   4   27.90   19.80
   2 -42  -4   51.99   21.90
   2  42  -3   17.70    7.90
  -2  42   3   16.70   15.80
   2 -42  -3   14.60   17.30
  -2  42   2  479.85   35.90
   2  42  -2  484.45   26.80
   2 -42  -2  533.75   37.60
  -2  42   1   32.60   15.40
   2  42  -1   -2.00   10.10
  -2 -42   1   16.10    6.90
   2 -42  -1    4.50   12.40
  -2  42   0   22.50   13.20
   2  42   0   34.70   12.60
  -2 -42   0    7.80    8.50
   2 -42   0   12.60   14.20
   2  42   1    1.50   12.10
  -2  42  -1   14.60   11.70
   2 -42   1    6.10    8.30
  -2 -42  -1    8.90   10.70
  -2  42  -2  119.29   15.50
   2  42   2  103.59   20.00
  -2 -42  -2  162.28   22.30
  -2  42  -3    0.90    8.50
   2  42   3    1.90   15.80
  -2 -42  -3   -5.80   13.90
  -2  43   3   20.90   17.80
   2  43  -3   -9.40    6.50
   2 -43  -3   -7.70   15.20
  -2  43   2   94.19   20.80
   2  43  -2  128.59   14.90
   2 -43  -2  109.99   21.20
  -2  43   1   -6.20   13.00
   2  43  -1    5.60   10.10
   2 -43  -1    3.30   12.30
  -2  43   0   27.50   14.10
   2  43   0   29.60   12.90
   2 -43   0   22.70   16.30
  -2 -43   0   17.50    9.30
   2  43   1   77.69   16.80
  -2  43  -1  123.89   17.50
  -2 -43  -1  119.99   17.90
  -2  43  -2   51.49   12.50
  -2 -43  -2   26.20   14.80
   2  43   3   85.29   20.20
  -2  43  -3   48.90   11.20
  -2 -43  -3   60.89   19.00
  -2  44   2   49.00   20.00
   2  44  -2   54.39   12.20
   2 -44  -2   36.70   17.10
  -2  44   1  156.68   22.30
   2  44  -1  136.89   17.50
   2 -44  -1  135.09   20.50
  -2  44   0    8.70   13.70
   2  44   0   24.10   12.80
   2 -44   0    9.90   14.40
  -2 -44   0   19.00    9.90
  -2  44  -1  258.27   24.00
   2  44   1  217.98   24.40
  -2 -44  -1  258.17   24.30
   2  44   2  -12.00   13.70
  -2  44  -2   18.60   11.70
   2  45  -2   22.20   11.50
  -2  45   2    4.80   15.70
   2 -45  -2    6.60   14.40
  -2  45   1   10.70   15.20
   2  45  -1   45.30   13.00
   2 -45  -1   41.00   14.80
   2  45   0   32.10   14.10
  -2  45   0   12.30   14.10
  -2  45  -1    9.20   12.30
   2  45   1    5.60   13.80
  -2 -45  -1   15.60   11.60
   2  46   0   90.19   17.10
  -2  46   0   83.49   18.40
   3   0  -9   16.40   16.30
   3   0  -9    3.90   14.80
  -3   0   9    0.10    8.20
  -3   0   8   98.59   12.90
   3   0  -8  136.39   20.90
   3   0  -8   76.09   18.60
   3   0  -7   12.10   10.90
  -3   0   7    4.40    8.50
   3   0  -7    8.30   12.70
   3   0  -7   12.30   12.50
  -3   0   6  168.48   15.70
   3   0  -6  150.98   18.90
  -3   0   6  197.88   13.10
   3   0  -5    4.50    8.20
  -3   0   5   -7.40    8.80
   3   0  -5   -3.00    7.20
  -3   0   5   -2.10    4.50
  -3   0   5    1.20    6.70
   3   0  -5    7.00    8.10
   3   0  -4  769.22   32.90
  -3   0   4  780.42   29.60
   3   0  -4  764.62   32.80
   3   0  -4  811.02   36.10
  -3   0   4  765.92   36.10
  -3   0   4  749.62   32.20
   3   0  -4  769.52   34.00
  -3   0   3   -1.30    3.30
   3   0  -3   -0.90    5.40
  -3   0   3   -8.90    5.30
  -3   0   3   -5.40    5.40
   3   0  -3    2.00    5.50
   3   0  -3   -3.00    5.10
  -3   0   1   -4.60    1.70
   3   0  -1    2.10    2.50
   3   0  -1    4.30    2.80
  -3   0   1   -1.40    3.00
  -3   0  -1   -3.90    2.30
  -3   0  -1   -1.20    2.50
   3   0   1    2.30    1.90
   3   0   1   -0.20    2.80
   3   0   2  689.03   24.40
   3   0   2  699.93   26.80
   3   0   2  677.43   27.40
  -3   0  -2  675.43   25.70
  -3   0  -2  659.33   25.80
  -3   0  -3   -1.80    5.30
   3   0   3    4.10    3.80
   3   0   3   -8.50    5.50
   3   0   3    5.90    6.60
  -3   0  -4 2544.55   95.39
   3   0   4 2766.22   91.89
  -3   0  -4 2866.41   95.89
   3   0   5    1.40    7.60
  -3   0  -5    1.40    7.30
   3   0   5   -1.30    4.90
  -3   0  -6  440.16   26.00
   3   0   6  432.86   20.00
  -3   0  -7    1.50   10.10
   3   0   7   -0.50    5.90
  -3   0  -8  234.68   22.40
   3   0   8  277.47   15.50
   3   0   9   -3.40    5.70
  -3   0  -9    9.80   12.40
  -3   1   9   54.69   11.20
   3   1  -9   55.59   28.10
   3   1  -9   52.89   18.30
  -3  -1   9   54.69    9.70
   3  -1  -9   51.09   18.90
   3  -1  -9   47.30   18.50
  -3   1   8    6.60    9.10
   3   1  -8   -5.10   13.80
   3   1  -8    4.70   13.30
   3  -1  -8   15.30   15.10
   3  -1  -8   11.40   14.50
   3   1  -7   -6.00    9.50
   3   1  -7    7.50   12.40
   3   1  -7   -5.40   11.50
  -3  -1   7   -5.80    7.80
   3  -1  -7    7.90   13.00
   3  -1  -7   -4.90   10.80
  -3  -1   7   -2.60    5.20
   3  -1  -7  -13.00    8.90
   3   1  -6   73.39   14.50
  -3   1   6   96.69   12.90
   3   1  -6   81.69   15.20
   3   1  -6  119.39   16.30
  -3   1   6  129.19   12.90
  -3  -1   6   80.49   11.40
   3  -1  -6  109.29   16.00
   3  -1  -6  100.09   16.60
   3  -1  -6  111.29   16.50
  -3  -1   6   89.79    9.20
  -3   1   5   81.29   14.10
  -3   1   5   92.29    9.30
   3   1  -5   95.89   12.20
   3   1  -5   74.69   13.50
  -3   1   5   97.89   11.90
   3   1  -5   90.69   12.50
  -3  -1   5  107.79   11.40
   3  -1  -5   99.89   13.30
   3  -1  -5  125.39   16.30
  -3  -1   5   82.39    8.00
   3  -1  -5   99.09   13.60
  -3  -1   5   85.19   13.60
   3   1  -4 2760.62   93.69
   3   1  -4 2564.04   95.89
  -3   1   4 2662.33   93.59
  -3   1   4 2729.03   97.59
  -3   1   4 2667.33   90.99
   3   1  -4 2674.83   93.69
   3   1  -4 2713.53   94.59
   3  -1  -4 2615.14   93.99
   3  -1  -4 2768.62   97.39
   3  -1  -4 2725.83   94.29
  -3  -1   4 2574.64   89.79
  -3  -1   4 2571.44   96.29
   3  -1  -4 2692.83   95.39
  -3  -1   4 2705.83   92.79
  -3   1   3 2143.49   74.79
   3   1  -3 2202.88   76.79
  -3   1   3 2218.48   79.99
  -3   1   3 2207.58   77.39
   3   1  -3 2236.98   77.29
   3   1  -3 2163.68   75.99
  -3  -1   3 2171.88   73.89
   3  -1  -3 2206.38   76.89
   3  -1  -3 2268.37   78.29
  -3  -1   3 2342.57   76.89
   3  -1  -3 2133.19   76.99
  -3  -1   3 2183.58   78.89
  -3   1   2 3877.91  125.89
  -3  -1   2 3380.16  124.29
  -3  -1   2 3788.22  124.99
   3  -1  -2 3855.71  124.79
   3   1  -1  615.14   21.20
  -3   1   1  624.74   23.20
  -3   1   1  584.14   21.20
   3   1  -1  604.54   21.60
  -3  -1   1  586.54   20.70
  -3  -1   1  627.94   22.40
   3  -1  -1  610.34   22.00
   3  -1  -1  594.04   22.20
  -3   1  -2 2866.61   93.79
   3   1   2 2696.63   95.79
   3   1   2 2814.62   95.19
  -3   1  -2 2874.81   93.69
   3  -1   2 2731.53   95.19
  -3  -1  -2 2763.42   94.19
   3  -1   2 2896.41   94.89
  -3  -1  -2 2785.82   94.49
  -3   1  -3 3861.01  130.69
   3   1   3 3905.81  134.09
  -3   1  -3 3936.61  130.89
   3   1   3 3930.71  132.39
  -3  -1  -3 3668.73  132.69
   3  -1   3 4005.70  131.89
  -3  -1  -3 3982.20  131.89
   3  -1   3 3894.21  133.29
   3   1   4 2386.56   86.19
  -3   1  -4 2364.16   85.19
  -3   1  -4 2420.56   85.29
   3   1   4 2405.36   82.39
   3  -1   4 2504.15   85.79
   3  -1   4 2449.66   81.49
  -3  -1  -4 2384.36   85.99
  -3   1  -5   35.60    8.80
   3   1   5   34.40    6.80
   3   1   5   39.20   10.20
  -3  -1  -5   27.30    9.70
   3  -1   5   30.00    5.90
   3  -1   5   26.30    8.90
   3   1   6   73.49    9.20
  -3   1  -6  106.99   14.00
   3  -1   6   59.09   11.40
  -3  -1  -6   64.89   12.20
   3  -1   6   69.89    8.00
  -3   1  -7   53.49   15.40
   3   1   7   57.99    8.70
  -3   1  -7   68.19   13.90
  -3  -1  -7   57.59   13.60
  -3   1  -8    5.60   11.80
   3   1   8   -3.30    6.60
  -3  -1  -8    9.40   11.60
   3  -1   8    6.70    6.00
  -3   1  -9  -10.50   11.50
   3   1   9    1.40    6.40
  -3  -1  -9  -13.80   12.20
   3  -1   9   -4.80    5.10
  -3   2   9   71.19   12.20
   3   2  -9   57.19   17.80
  -3  -2   9   61.69   12.60
   3  -2  -9   55.09   19.10
   3  -2  -9   49.00   19.00
   3   2  -8   11.90   14.20
   3   2  -8   13.80   14.20
   3   2  -8   20.20   11.20
  -3   2   8    2.70    9.70
   3  -2  -8   27.80   17.50
   3  -2  -8   12.20   14.90
  -3  -2   8    8.80    7.40
  -3  -2   8    4.60    5.00
  -3   2   7   55.39   12.20
   3   2  -7   45.50   14.60
   3   2  -7   35.30   14.40
   3   2  -7   58.19   13.80
   3  -2  -7   51.79   16.50
  -3  -2   7   36.50    9.10
  -3  -2   7   53.99    7.40
   3  -2  -7   55.09   16.00
   3   2  -6  139.29   16.60
   3   2  -6  112.99   16.40
   3   2  -6  137.89   16.10
  -3   2   6  159.48   15.90
   3  -2  -6  131.19   18.90
  -3  -2   6  134.39   10.40
   3  -2  -6  153.58   18.60
   3  -2  -6  144.39   18.40
  -3  -2   6  149.99   13.50
   3   2  -5  540.35   28.20
   3   2  -5  479.15   25.70
  -3   2   5  493.35   29.90
   3   2  -5  465.45   25.00
  -3   2   5  478.55   22.20
  -3   2   5  492.85   24.90
   3  -2  -5  496.25   27.40
  -3  -2   5  459.85   27.90
  -3  -2   5  446.46   19.60
   3  -2  -5  440.46   28.90
  -3  -2   5  489.15   22.90
   3  -2  -5  474.65   26.50
  -3   2   4 1290.47   49.00
  -3   2   4 1341.57   53.19
   3   2  -4 1291.67   48.50
   3   2  -4 1218.18   47.80
  -3   2   4 1286.07   47.80
   3   2  -4 1260.27   48.90
   3   2  -4 1268.07   50.79
   3  -2  -4 1292.47   49.50
  -3  -2   4 1204.68   54.29
  -3  -2   4 1318.37   47.30
   3  -2  -4 1276.67   49.10
   3  -2  -4 1173.58   51.59
  -3  -2   4 1248.68   44.20
   3  -2  -4 1251.67   50.39
   3   2  -3  162.28   11.60
   3   2  -3  156.48   11.50
   3   2  -3  163.58   10.90
  -3   2   3  172.58   10.50
  -3   2   3  187.08   15.30
  -3   2   3  193.18   13.20
  -3  -2   3  166.18   13.50
   3  -2  -3  154.48   11.70
   3  -2  -3  183.78   12.80
   3  -2  -3  166.58   13.60
  -3  -2   3  169.58   11.70
  -3  -2   3  179.58    8.30
  -3   2   2  769.62   29.30
   3   2  -2  751.42   27.60
  -3   2   2  693.63   30.10
   3   2  -2  744.23   26.80
  -3   2   2  727.93   27.20
   3  -2  -2  762.92   28.50
   3  -2  -2  750.82   29.40
  -3  -2   2  738.13   25.50
  -3  -2   2  735.03   28.80
  -3  -2   2  771.32   28.30
  -3   2   1  698.53   26.50
  -3   2   1  698.73   24.70
   3   2  -1  687.13   24.10
   3   2  -1  719.33   24.60
   3  -2  -1  704.93   25.80
  -3  -2   1  695.83   24.00
  -3  -2   1  732.93   25.30
   3  -2  -1  700.83   25.50
  -3   2   0  529.05   18.60
   3   2   0  532.45   19.20
  -3   2   0  519.95   19.40
   3   2   0  534.45   18.60
   3  -2   0  545.15   18.90
   3  -2   0  523.25   19.10
  -3  -2   0  540.85   19.10
  -3  -2   0  562.84   19.10
  -3   2  -1  152.38    6.80
   3   2   1  152.78    9.00
  -3  -2  -1  162.58    8.10
   3  -2   1  158.28    6.70
   3  -2   1  160.78    7.70
  -3  -2  -1  138.59    8.90
   3   2   2  205.08    9.80
  -3   2  -2  200.78    9.60
   3   2   2  172.08   12.20
   3   2   2  180.98   11.10
  -3   2  -2  195.98    9.60
   3  -2   2  187.28   11.00
  -3  -2  -2  161.58   10.90
   3  -2   2  184.78    8.00
   3  -2   2  194.18   10.70
  -3  -2  -2  196.18   11.00
   3   2   3  529.25   25.00
   3   2   3  577.14   27.20
  -3   2  -3  529.75   22.70
  -3   2  -3  541.05   22.90
   3   2   3  534.05   22.00
   3  -2   3  575.34   20.30
  -3  -2  -3  536.95   24.20
  -3  -2  -3  569.94   24.80
   3  -2   3  535.25   24.00
   3  -2   3  523.55   25.20
   3   2   4    4.20    7.00
  -3   2  -4    4.10    6.00
   3   2   4    7.10    5.20
  -3   2  -4    8.70    6.20
  -3  -2  -4    5.50    6.80
   3  -2   4    4.30    3.60
   3  -2   4   12.60    6.70
   3   2   5 1674.23   60.39
  -3   2  -5 1721.33   63.29
   3  -2   5 1659.23   62.79
  -3  -2  -5 1719.63   65.19
   3  -2   5 1659.83   57.99
   3   2   6   21.40   11.70
  -3   2  -6    5.30    8.60
   3  -2   6   19.40    5.70
  -3  -2  -6   19.50   10.10
   3  -2   6   27.80    9.10
   3   2   7  125.49   12.30
  -3   2  -7  174.88   21.90
  -3   2  -7  121.89   16.30
   3  -2   7  132.09   10.40
  -3  -2  -7  128.19   17.10
   3   2   8   33.60    8.80
  -3   2  -8   38.30   13.30
   3  -2   8   41.00    6.60
  -3  -2  -8   46.50   14.40
  -3   2  -9   -1.40   12.00
   3   2   9    8.10    7.00
  -3  -2  -9    5.30   13.60
   3  -2   9   -0.60    4.80
   3   3  -9   10.00   15.50
   3   3  -9   42.40   17.10
  -3   3   9    9.60   10.70
   3  -3  -9   -1.00   16.20
   3  -3  -9   19.70   16.90
  -3  -3   9    9.80    6.40
   3   3  -8    6.80   11.00
  -3   3   8   11.80   10.60
   3   3  -8    8.60   13.90
   3   3  -8   10.20   13.20
  -3  -3   8   24.30    7.50
   3  -3  -8   14.70   15.60
  -3  -3   8   18.70    5.20
   3   3  -7   -7.00    9.10
   3   3  -7    1.60   11.80
  -3   3   7    3.50    9.90
   3   3  -7   -0.20   11.10
   3  -3  -7   -0.50   11.90
  -3  -3   7    2.60    4.80
  -3  -3   7   -1.20    6.80
   3  -3  -7    5.50   13.60
   3   3  -6  336.07   24.90
   3   3  -6  335.57   23.20
  -3   3   6  348.17   23.20
   3   3  -6  350.86   23.20
  -3  -3   6  340.97   15.90
   3  -3  -6  356.16   26.00
  -3  -3   6  359.26   19.30
   3  -3  -6  379.36   28.70
   3  -3  -6  329.87   25.20
  -3   3   5  707.13   32.50
   3   3  -5  704.23   33.90
   3   3  -5  675.93   31.90
  -3   3   5  723.23   29.70
   3   3  -5  665.03   31.30
   3  -3  -5  730.33   40.50
  -3  -3   5  671.63   34.40
   3  -3  -5  654.63   37.50
  -3  -3   5  664.33   28.50
   3  -3  -5  702.53   33.70
  -3  -3   5  682.23   25.90
   3   3  -4 1399.96   54.29
   3   3  -4 1355.16   51.39
   3   3  -4 1394.36   54.39
  -3   3   4 1352.26   53.09
  -3   3   4 1363.26   50.79
  -3   3   4 1418.66   57.09
   3   3  -4 1421.36   52.29
  -3  -3   4 1409.76   47.60
   3  -3  -4 1340.67   54.49
   3  -3  -4 1286.47   52.69
   3  -3  -4 1454.55   54.09
  -3  -3   4 1383.46   54.69
   3  -3  -4 1402.06   56.49
  -3  -3   4 1463.65   50.69
  -3   3   3  277.67   18.30
   3   3  -3  241.78   13.10
  -3   3   3  236.88   13.30
   3   3  -3  250.07   14.30
   3   3  -3  263.47   13.90
  -3   3   3  242.98   15.10
   3  -3  -3  250.47   16.50
  -3  -3   3  258.37   13.70
   3  -3  -3  246.58   14.80
   3  -3  -3  254.97   15.50
  -3  -3   3  263.17   10.50
  -3  -3   3  258.67   16.00
  -3   3   2  399.06   18.20
   3   3  -2  398.06   16.10
   3   3  -2  413.06   15.60
  -3  -3   2  383.96   17.30
   3  -3  -2  389.66   17.50
  -3  -3   2  408.86   17.00
   3  -3  -2  413.36   18.80
  -3  -3   2  408.46   14.30
  -3   3   1 2056.29   70.39
   3  -3  -1 2061.79   69.59
   3   3   0  273.87   11.40
  -3   3   0  292.77   11.90
   3   3   0  292.17   10.90
  -3   3   0  287.57   10.70
   3  -3   0  277.27   11.20
   3  -3   0  308.87   11.50
  -3  -3   0  280.37   11.20
   3   3   1 1199.28   41.70
  -3   3  -1 1143.39   40.50
   3   3   1 1225.68   43.30
  -3  -3  -1 1309.27   44.90
  -3  -3  -1 1214.58   42.20
   3  -3   1 1226.18   41.30
   3   3   2   11.80    5.00
   3   3   2   21.00    4.40
  -3   3  -2    8.60    2.90
   3   3   2    8.80    5.50
  -3   3  -2   16.40    3.40
   3  -3   2   14.30    4.30
   3  -3   2    9.80    2.50
   3  -3   2   14.50    4.50
  -3  -3  -2   15.10    5.20
  -3  -3  -2   10.30    4.80
  -3   3  -3    0.00    4.10
   3   3   3    2.30    5.10
   3   3   3    4.90    7.00
  -3   3  -3    2.90    4.40
   3   3   3   -9.10    6.50
   3  -3   3    7.70    6.20
   3  -3   3   10.70    5.90
   3  -3   3    8.70    2.90
  -3  -3  -3    0.90    5.80
  -3  -3  -3    0.80    5.80
  -3   3  -4 1022.40   38.20
   3   3   4 1001.10   37.50
  -3   3  -4  919.51   38.10
   3   3   4  977.60   40.80
  -3  -3  -4  966.00   40.80
   3  -3   4  970.70   38.60
   3  -3   4 1001.40   34.50
   3   3   5  850.61   34.80
  -3   3  -5  863.41   36.80
   3  -3   5  853.31   36.30
   3  -3   5  892.61   31.90
  -3  -3  -5  934.21   40.10
   3   3   6   79.49   10.40
  -3   3  -6   70.59   11.60
   3  -3   6   90.59   11.50
  -3  -3  -6   56.79   12.70
   3  -3   6   88.19    7.50
  -3   3  -7   21.20   10.70
   3   3   7   57.79    9.90
  -3   3  -7   55.09   15.50
   3  -3   7   50.09    6.50
   3  -3   7   35.70    9.50
  -3  -3  -7   31.30   12.90
  -3   3  -8   51.09   13.00
   3   3   8   67.89   10.20
   3  -3   8   59.59   10.80
  -3  -3  -8   78.39   16.50
   3  -3   8   59.39    6.60
  -3   3  -9   43.70   13.60
   3   3   9   37.20    9.40
  -3  -3  -9   49.30   16.10
  -3   4   9   36.50   11.90
   3   4  -9   33.00   16.10
   3   4  -9   11.70   14.50
   3  -4  -9   14.30   16.00
   3  -4  -9   -9.80   15.30
  -3  -4   9   10.50    5.10
   3   4  -8   63.49   16.60
   3   4  -8   76.59   17.10
  -3   4   8   52.99   13.20
   3   4  -8   53.79   13.70
   3  -4  -8   53.19   22.70
  -3  -4   8   44.50    7.40
   3  -4  -8   42.40   17.20
  -3  -4   8   57.09    6.00
  -3   4   7   58.39   13.30
   3   4  -7   60.59   14.90
   3   4  -7   47.00   12.30
   3   4  -7   76.99   15.50
  -3  -4   7   57.69    6.30
  -3  -4   7   69.59    8.70
   3  -4  -7   73.29   17.50
   3  -4  -7   53.49   16.10
   3   4  -6   10.00   10.00
   3   4  -6    0.80    9.20
   3   4  -6   10.10    8.70
  -3   4   6  -10.60   13.40
   3  -4  -6   33.00   13.50
  -3  -4   6    3.50    3.90
  -3  -4   6    5.00    6.30
   3  -4  -6    9.20   11.30
   3  -4  -6   -8.20    8.90
   3   4  -5  293.17   19.10
   3   4  -5  296.67   20.90
   3   4  -5  310.57   18.80
  -3   4   5  298.97   20.10
   3   4  -5  269.67   20.70
  -3   4   5  306.37   20.20
  -3  -4   5  256.17   21.20
  -3  -4   5  305.17   15.80
  -3  -4   5  273.47   12.60
   3  -4  -5  302.87   21.10
   3  -4  -5  283.17   21.90
   3   4  -4  482.55   25.50
   3   4  -4  515.65   23.70
   3   4  -4  544.05   23.40
   3   4  -4  525.55   26.10
  -3   4   4  556.44   29.60
  -3   4   4  528.45   23.60
  -3   4   4  522.05   25.60
   3  -4  -4  530.55   26.20
   3  -4  -4  475.05   28.10
   3  -4  -4  508.95   25.60
  -3  -4   4  545.15   22.20
  -3  -4   4  526.05   19.20
  -3  -4   4  505.75   26.10
   3  -4  -4  468.65   26.60
   3   4  -3  273.47   14.60
  -3   4   3  274.37   16.90
  -3   4   3  243.08   14.20
  -3   4   3  293.87   19.20
   3   4  -3  279.47   13.20
   3   4  -3  262.77   13.80
  -3  -4   3  278.47   10.50
   3  -4  -3  256.37   16.90
  -3  -4   3  268.07   15.90
   3  -4  -3  280.27   18.20
  -3  -4   3  284.27   14.60
   3  -4  -3  263.37   16.20
  -3   4   2  978.10   35.40
  -3   4   2 1003.80   37.10
   3   4  -2  981.50   33.30
   3   4  -2  986.60   34.20
  -3   4   2  931.61   38.10
  -3  -4   2  947.11   32.40
   3  -4  -2  975.10   37.30
  -3  -4   2 1003.40   34.80
   3  -4  -2  952.10   36.10
  -3  -4   2  941.51   35.20
  -3   4   1  162.28   10.50
  -3   4   1  183.98    9.00
   3   4  -1  192.38    8.00
   3   4  -1  180.08    7.40
   3  -4  -1  175.88    9.80
   3  -4  -1  167.38   10.10
  -3  -4   1  199.98    8.30
  -3  -4   1  193.08    7.50
   3   4   0  253.87    9.70
  -3   4   0  227.98   10.40
  -3   4   0  233.78    9.40
   3   4   0  243.38   10.20
   3  -4   0  232.78    9.70
  -3  -4   0  222.78    9.50
   3  -4   0  236.88    9.90
  -3  -4   0  238.78   10.20
   3   4   1 2833.42   96.09
  -3  -4  -1 2874.21   95.29
   3   4   2 4175.78  139.19
   3   4   2 4230.78  140.59
   3  -4   2 4260.57  137.49
   3  -4   2 4163.98  137.59
  -3  -4  -2 4091.29  138.89
  -3  -4  -2 3977.80  138.49
   3   4   3  540.95   22.80
  -3   4  -3  535.25   21.60
   3   4   3  504.05   26.80
  -3   4  -3  544.35   21.80
  -3  -4  -3  527.45   24.60
   3  -4   3  546.45   19.20
  -3  -4  -3  533.05   25.30
   3  -4   3  536.65   24.40
   3  -4   3  538.65   22.90
   3   4   4  269.87   17.40
  -3   4  -4  225.18   13.80
   3   4   4  213.18   13.80
  -3   4  -4  239.78   14.10
  -3  -4  -4  218.88   17.00
   3  -4   4  252.27   10.30
   3  -4   4  201.98   13.70
   3   4   5  464.95   22.60
  -3   4  -5  475.15   25.90
  -3  -4  -5  492.95   27.20
   3  -4   5  435.96   22.60
   3  -4   5  470.25   18.20
  -3   4  -6  183.08   16.40
   3   4   6  202.08   15.20
  -3  -4  -6  208.68   20.40
   3  -4   6  208.58   10.60
  -3   4  -7   32.60   10.60
   3   4   7   43.60    9.80
  -3   4  -7   40.50   14.90
   3  -4   7   40.30    5.60
  -3  -4  -7   47.10   14.70
   3  -4   7   61.09   10.00
  -3   4  -8   69.59   14.50
   3   4   8   87.59   12.20
   3  -4   8   72.49   10.60
  -3  -4  -8   51.69   15.40
   3  -4   8   82.09    7.00
  -3   4  -9   10.70   11.50
   3   4   9   -9.80    7.60
   3  -4   9    1.50    4.40
  -3  -4  -9    2.60   13.10
  -3   5   9   27.60   12.70
   3   5  -9   22.30   15.00
   3   5  -9    8.70   15.50
   3  -5  -9   -8.70   16.10
  -3  -5   9   28.20    4.30
   3  -5  -9   26.00   17.30
   3   5  -8   61.69   13.40
   3   5  -8   93.59   17.80
   3   5  -8   69.79   16.20
  -3   5   8   64.19   13.90
   3  -5  -8   49.00   18.40
   3  -5  -8    6.80   14.80
  -3  -5   8   78.49    7.30
  -3  -5   8   67.59    5.60
   3   5  -7  105.99   17.30
   3   5  -7  123.89   15.60
   3   5  -7   91.29   16.40
  -3   5   7  124.69   16.40
   3  -5  -7   97.89   17.50
  -3  -5   7  121.59   10.30
   3  -5  -7  108.79   20.40
  -3  -5   7  122.09    7.90
   3   5  -6   21.10    9.00
  -3   5   6   17.80   10.50
   3   5  -6   10.70    9.90
   3   5  -6   12.00   10.40
  -3  -5   6   39.00    4.50
  -3  -5   6   40.20    7.00
   3  -5  -6   33.80   13.20
   3  -5  -6   42.30   14.80
   3   5  -5  348.77   20.40
   3   5  -5  376.16   21.00
  -3   5   5  342.77   22.20
   3   5  -5  320.97   21.90
   3   5  -5  372.26   20.30
  -3  -5   5  350.16   16.80
   3  -5  -5  363.56   29.30
   3  -5  -5  364.16   24.70
  -3  -5   5  364.76   14.10
   3  -5  -5  361.86   22.50
   3   5  -4   50.09    7.70
   3   5  -4   34.40    8.30
  -3   5   4   65.09    8.90
   3   5  -4   32.50    7.60
   3   5  -4   44.30    7.30
  -3   5   4   44.20    9.40
  -3   5   4   31.20   10.60
   3  -5  -4   51.69   10.20
  -3  -5   4   35.20    8.40
  -3  -5   4   50.79    6.60
  -3  -5   4   48.20    3.90
   3  -5  -4   43.80   11.10
   3  -5  -4   33.70    9.50
  -3   5   3   94.89    9.50
   3   5  -3   70.49    7.90
   3   5  -3   64.09    6.80
   3   5  -3   70.19    7.40
  -3   5   3   96.29   11.40
  -3   5   3   88.19   13.00
   3  -5  -3   84.79   10.60
  -3  -5   3   73.89    4.20
  -3  -5   3   73.89    8.70
  -3  -5   3   89.89    7.60
   3  -5  -3   87.49   11.60
   3  -5  -3   76.09   10.80
  -3   5   2  205.78   11.60
   3   5  -2  231.78    9.50
  -3   5   2  225.88   14.90
  -3   5   2  205.88   13.10
   3   5  -2  217.78    8.70
   3  -5  -2  224.08   12.90
   3  -5  -2  181.38   13.00
  -3  -5   2  190.48    7.90
  -3  -5   2  217.18   10.90
  -3  -5   2  219.38   10.50
  -3   5   0  219.58    9.10
   3   5   0  221.28    9.90
   3   5   0  209.38    9.20
  -3   5   0  220.68   10.10
  -3  -5   0  210.48    9.00
   3  -5   0  219.98    9.70
  -3  -5   0  201.88    9.60
   3  -5   0  217.78    9.30
  -3   5  -1  149.49    6.80
  -3   5  -1  146.29    6.10
   3   5   1  144.49    8.30
   3   5   1  140.49    9.80
   3  -5   1  125.29    6.50
   3  -5   1  148.69    6.60
  -3  -5  -1  144.99    8.60
  -3   5  -2   30.90    3.60
   3   5   2   30.90    5.10
   3   5   2   20.30    6.70
   3   5   2   53.19    7.70
  -3   5  -2   27.10    3.60
  -3  -5  -2   24.50    5.90
  -3  -5  -2   43.70    7.60
   3  -5   2   29.10    5.00
   3  -5   2   36.90    5.30
   3  -5   2   33.70    2.90
   3   5   3  732.23   29.60
   3   5   3  661.53   31.30
  -3   5  -3  755.52   28.00
  -3   5  -3  777.62   27.70
   3   5   3  777.02   34.30
   3  -5   3  704.43   30.40
  -3  -5  -3  707.83   31.30
  -3  -5  -3  717.03   31.90
   3  -5   3  733.73   29.00
   3  -5   3  792.32   25.70
   3   5   4   45.00    9.70
   3   5   4   34.70    7.10
  -3   5  -4   36.80    6.60
  -3   5  -4   39.70    6.60
   3  -5   4   39.70    3.80
   3  -5   4   29.30    6.70
  -3  -5  -4   39.50    9.50
   3   5   5  310.57   18.00
   3  -5   5  292.97   16.80
   3  -5   5  290.07   12.40
  -3  -5  -5  332.47   22.20
   3   5   6   -3.80    7.50
  -3   5  -6    1.80    8.00
   3  -5   6   -3.40    3.30
   3  -5   6    6.30    6.90
  -3  -5  -6   -1.90    9.60
   3   5   7  116.89   13.40
  -3   5  -7  103.89   13.60
  -3   5  -7  132.29   20.10
   3  -5   7  127.19    8.10
  -3  -5  -7   77.59   15.60
   3  -5   7  114.29   12.10
   3   5   8   17.60    9.70
   3  -5   8   15.70    7.50
  -3  -5  -8   16.90   14.00
   3  -5   8   21.10    4.80
   3   5   9   68.49   11.50
  -3   5  -9   68.19   14.10
  -3  -5  -9   59.89   16.80
   3   6  -9  -11.00   13.30
  -3   6   9   -0.10   11.50
   3   6  -9   -9.40   12.30
   3  -6  -9   -0.60   15.60
   3  -6  -9  -30.10   13.90
   3   6  -8   56.59   15.30
   3   6  -8   34.00   14.90
  -3   6   8   37.20   13.40
   3   6  -8   47.10   12.50
  -3  -6   8   42.50    4.90
   3  -6  -8   64.39   18.70
   3  -6  -8   58.19   18.70
  -3  -6   8   38.10    3.80
   3   6  -7   81.49   16.00
   3   6  -7   78.09   15.20
   3   6  -7   85.39   13.00
  -3   6   7   63.49   14.20
   3  -6  -7   75.89   18.80
  -3  -6   7   88.79    7.50
  -3  -6   7   78.39    6.00
   3  -6  -7   99.59   18.90
   3   6  -6  463.75   27.40
  -3   6   6  527.25   28.00
   3   6  -6  442.16   26.30
   3   6  -6  440.96   24.60
   3  -6  -6  412.76   31.40
  -3  -6   6  432.26   16.70
  -3  -6   6  443.26   18.70
   3  -6  -6  467.25   29.50
   3   6  -5    2.90    7.70
   3   6  -5    0.80    6.80
  -3   6   5    1.30    9.10
   3   6  -5    0.00    5.70
   3   6  -5   -1.00    6.70
  -3  -6   5    2.70    2.30
  -3  -6   5   -4.80    4.00
   3  -6  -5    1.90    9.80
   3  -6  -5    2.00    8.70
   3  -6  -5   11.50    9.60
  -3  -6   5    1.90    8.20
  -3   6   4    2.50    9.30
  -3   6   4   17.50    8.60
   3   6  -4   11.20    5.80
   3   6  -4    3.10    5.20
   3   6  -4   11.30    5.20
  -3   6   4    9.90    6.30
   3   6  -4   22.80    7.10
   3  -6  -4   16.50    9.20
  -3  -6   4   19.60    2.40
  -3  -6   4   18.70    4.70
   3  -6  -4   13.90    9.60
  -3  -6   4    6.10    6.20
   3  -6  -4    6.20    7.10
  -3   6   3  431.66   22.50
   3   6  -3  422.56   18.30
  -3   6   3  426.96   24.80
  -3   6   3  441.06   22.50
   3   6  -3  439.56   19.10
   3   6  -3  409.56   19.40
  -3  -6   3  414.46   20.20
  -3  -6   3  437.46   15.20
   3  -6  -3  432.36   21.20
   3  -6  -3  417.56   23.20
   3  -6  -3  425.66   21.60
  -3  -6   3  468.85   17.60
  -3   6   2 2131.69   73.19
  -3   6   2 2048.30   71.69
   3   6  -2 2088.39   68.39
  -3   6   2 2135.39   75.09
  -3  -6   2 2084.59   68.09
  -3  -6   2 2027.20   69.49
   3  -6  -2 2109.19   72.79
  -3  -6   2 2036.30   70.29
   3  -6  -2 2082.19   73.79
  -3   6   1  822.72   29.00
   3   6  -1  753.82   27.00
  -3   6   1  788.22   30.90
   3   6  -1  830.42   26.80
   3  -6  -1  812.62   30.10
   3  -6  -1  789.62   29.50
  -3  -6   1  795.82   27.20
  -3  -6   1  735.73   27.00
  -3   6   0  460.35   17.30
  -3   6   0  459.55   19.50
   3   6   0  485.55   18.30
   3   6   0  453.25   17.40
  -3  -6   0  462.55   18.10
   3  -6   0  480.05   18.00
   3  -6   0  467.25   17.50
  -3  -6   0  488.05   17.40
   3   6   1  436.56   16.30
  -3   6  -1  396.66   13.60
  -3   6  -1  347.87   14.20
   3   6   1  360.76   17.40
   3  -6   1  402.36   14.30
   3  -6   1  356.56   14.00
  -3  -6  -1  366.36   16.60
  -3   6  -2 1570.84   53.89
   3   6   2 1582.34   59.59
   3   6   2 1620.44   58.09
  -3   6  -2 1632.84   54.19
   3   6   2 1665.03   56.99
   3  -6   2 1635.44   55.49
   3  -6   2 1654.03   53.49
   3  -6   2 1632.44   55.69
  -3  -6  -2 1608.04   58.39
  -3  -6  -2 1579.14   57.89
   3   6   3  677.23   32.90
  -3   6  -3  728.63   26.00
   3   6   3  705.93   28.60
   3   6   3  687.83   31.00
  -3   6  -3  726.53   26.40
   3  -6   3  697.23   27.20
  -3  -6  -3  712.23   31.40
   3  -6   3  712.03   29.10
  -3  -6  -3  633.54   30.20
  -3   6  -4  459.55   19.70
  -3   6  -4  415.96   20.10
   3   6   4  444.96   21.70
  -3  -6  -4  470.25   25.30
   3  -6   4  470.85   16.60
   3  -6   4  431.16   19.80
  -3   6  -5  145.59   15.30
   3   6   5  129.89   14.60
   3  -6   5  145.49   11.40
  -3  -6  -5  141.59   16.00
   3  -6   5  137.39    7.30
   3   6   6   93.59   12.20
  -3   6  -6   68.19   10.40
   3  -6   6   77.69    6.20
  -3  -6  -6   66.89   14.30
   3  -6   6   78.09    9.40
  -3   6  -7   15.30   11.90
  -3   6  -7    6.90    8.80
   3   6   7   21.70    9.60
   3  -6   7   12.40    4.10
   3  -6   7   16.30    6.70
  -3  -6  -7    4.30   12.30
   3   6   8   91.89   13.10
   3  -6   8   83.69    8.70
  -3  -6  -8   92.59   17.90
   3  -6   8   99.89    6.70
   3   6   9   44.50   11.30
  -3   6  -9   55.89   12.80
  -3  -6  -9   39.40   17.40
  -3   7   9   -1.00   11.40
   3   7  -9  -16.90   12.90
   3   7  -9    0.10   12.20
   3  -7  -9    6.60   16.70
   3  -7  -9    7.10   16.60
   3   7  -8  175.38   18.10
   3   7  -8  189.88   21.90
  -3   7   8  207.28   21.70
   3   7  -8  183.28   20.90
   3  -7  -8  158.98   24.20
   3  -7  -8  174.18   25.80
   3   7  -7   11.00   11.80
   3   7  -7   18.50   11.90
  -3   7   7    4.50   11.30
   3   7  -7   19.00    9.50
  -3  -7   7   14.20    2.70
   3  -7  -7   -2.10   11.80
   3  -7  -7   22.80   15.30
  -3  -7   7   12.50    5.80
  -3   7   6    8.30   11.30
   3   7  -6   16.20   10.20
   3   7  -6    3.60    8.90
   3   7  -6    9.50    7.70
  -3  -7   6   12.50    4.20
  -3  -7   6   13.20    2.70
   3  -7  -6   12.60   12.10
   3  -7  -6    6.80   11.50
   3   7  -5  103.59   13.10
   3   7  -5   73.49   10.40
   3   7  -5   74.09    9.20
  -3   7   5   71.39   12.30
   3   7  -5   47.90    9.30
   3  -7  -5   50.69   11.60
  -3  -7   5   74.99   12.00
   3  -7  -5   50.89   13.20
  -3  -7   5   74.09    4.30
   3  -7  -5   66.59   13.30
  -3  -7   5   84.39    7.40
  -3   7   4  203.28   20.60
   3   7  -4  156.48   11.40
   3   7  -4  164.18   12.30
  -3   7   4  182.08   14.00
   3   7  -4  166.08   11.10
   3   7  -4  183.98   14.10
  -3   7   4  177.18   16.00
   3  -7  -4  181.18   17.50
  -3  -7   4  183.08    8.90
   3  -7  -4  185.48   16.50
   3  -7  -4  192.48   19.40
  -3  -7   4  194.18   14.70
  -3  -7   4  170.48    7.00
  -3   7   3   47.50    8.40
  -3   7   3   64.29   10.40
  -3   7   3   59.79   11.20
   3   7  -3   66.89    7.30
   3   7  -3   47.40    5.10
   3   7  -3   46.80    5.20
  -3  -7   3   49.00    3.20
  -3  -7   3   54.79    7.70
   3  -7  -3   59.39    8.90
   3  -7  -3   38.80    9.30
   3  -7  -3   55.39    9.70
  -3  -7   3   64.69    5.20
  -3   7   2  898.91   35.10
  -3   7   2  820.62   33.70
  -3   7   2  945.51   37.40
   3   7  -2  944.61   30.60
   3  -7  -2  877.11   36.00
  -3  -7   2  872.31   31.00
   3  -7  -2  919.51   35.10
  -3  -7   2  889.41   30.00
  -3  -7   2  888.21   32.00
  -3   7   1  114.59    8.10
   3   7  -1  115.69    5.70
  -3   7   1  111.39    9.80
   3   7  -1  123.49    5.50
  -3  -7   1  107.79    6.00
   3  -7  -1  119.69    8.90
  -3  -7   1  119.69    5.80
   3  -7  -1  106.89    8.80
   3   7   0  941.51   33.20
   3   7   0  910.81   32.30
  -3   7   0  906.21   32.20
  -3   7   0  937.71   33.50
  -3  -7   0  944.31   32.20
   3  -7   0  899.51   32.20
  -3  -7   0  892.11   32.80
   3  -7   0  956.40   32.90
   3   7   1  249.68   11.80
  -3   7  -1  253.97   10.20
  -3   7  -1  251.37    9.40
   3   7   1  261.17   13.90
  -3  -7  -1  237.98   13.90
   3  -7   1  227.68   10.00
  -3  -7  -1  211.48   12.30
   3  -7   1  234.58    9.70
   3   7   2 4652.53  154.38
   3   7   2 4655.93  152.38
  -3  -7  -2 4375.36  151.98
   3  -7   2 4581.34  148.99
   3  -7   2 4451.35  149.19
  -3  -7  -2 4515.45  152.68
   3   7   3 1187.58   45.10
  -3   7  -3 1273.87   42.20
   3   7   3 1246.28   49.99
   3   7   3 1160.68   47.20
  -3   7  -3 1251.77   41.70
  -3  -7  -3 1181.48   47.10
   3  -7   3 1207.88   42.70
   3  -7   3 1112.99   40.00
  -3  -7  -3 1253.77   48.10
   3  -7   3 1167.68   44.70
   3   7   4   11.30    7.00
  -3   7  -4   13.40    5.10
  -3   7  -4   17.10    4.80
   3  -7   4   18.90    2.70
  -3  -7  -4   13.40    8.40
   3  -7   4    9.10    4.80
  -3   7  -5   -0.50    5.30
   3   7   5    8.50    7.80
   3  -7   5   11.90    5.40
   3  -7   5    4.60    2.80
  -3  -7  -5    0.40   10.10
   3   7   6  155.08   15.10
  -3   7  -6  188.78   19.60
  -3   7  -6  177.08   14.30
   3  -7   6  156.28    8.30
  -3  -7  -6  208.18   20.80
   3  -7   6  172.18   11.70
  -3   7  -7    7.30   11.10
  -3   7  -7   -0.20    8.20
   3   7   7    3.80    9.10
  -3  -7  -7   23.10   14.20
   3  -7   7   10.00    3.30
   3  -7   7    2.70    5.10
  -3   7  -8  204.38   18.40
   3   7   8  215.28   18.80
  -3  -7  -8  208.98   23.30
   3  -7   8  196.38    8.70
   3  -7   8  215.38   13.30
   3   8  -9   22.30   13.50
   3   8  -9   21.00   15.40
  -3   8   9   41.40   14.30
   3  -8  -9    9.60   15.40
   3  -8  -9   28.50   19.50
  -3   8   8    7.40   12.50
   3   8  -8    6.70   12.80
   3   8  -8    3.40    8.50
   3   8  -8    4.70   11.40
   3  -8  -8   -8.00   14.70
   3  -8  -8    9.40   14.50
  -3   8   7  177.48   20.60
   3   8  -7  169.78   16.60
   3   8  -7  218.58   20.50
   3   8  -7  225.38   32.00
   3  -8  -7  240.78   25.40
   3  -8  -7  150.08   23.60
   3   8  -6    4.10    9.10
   3   8  -6   13.90    7.40
  -3   8   6    2.40   11.00
   3   8  -6   11.60    9.30
   3  -8  -6   12.30   12.80
   3  -8  -6   18.30   12.60
  -3  -8   6   13.00    2.10
  -3  -8   6   16.80    2.70
   3   8  -5  338.17   18.30
  -3   8   5  298.97   21.90
   3   8  -5  298.27   19.50
   3   8  -5  308.77   16.70
   3   8  -5  294.67   18.10
  -3  -8   5  289.17   20.10
   3  -8  -5  310.07   25.30
  -3  -8   5  273.07   10.30
  -3  -8   5  287.77   11.10
   3   8  -4   25.70    7.40
  -3   8   4   31.60    9.00
  -3   8   4   24.40   11.10
   3   8  -4   31.70    6.70
   3   8  -4   30.40    5.50
   3   8  -4   21.10    5.70
   3  -8  -4   35.50    9.90
  -3  -8   4   29.80    2.20
   3  -8  -4   31.60   10.50
  -3  -8   4   35.50    3.00
   3  -8  -4   43.40   10.70
  -3  -8   4   19.70    7.00
  -3   8   3  884.51   39.70
  -3   8   3  872.01   35.10
  -3   8   3  856.91   36.60
   3   8  -3  900.11   30.80
   3   8  -3  905.41   32.80
   3   8  -3  879.01   31.00
   3  -8  -3  856.91   38.30
   3  -8  -3  876.31   39.50
   3  -8  -3  864.21   36.20
   3  -8  -3  870.71   36.90
  -3  -8   3  866.11   33.80
   3   8  -2  703.83   24.20
  -3   8   2  720.23   29.50
  -3   8   2  721.33   28.50
  -3   8   2  685.43   31.20
   3   8  -2  686.03   23.70
   3  -8  -2  710.83   30.10
  -3  -8   2  668.43   23.50
  -3  -8   2  720.93   25.50
   3  -8  -2  700.63   29.20
  -3  -8   2  687.33   24.00
  -3   8   1 2417.26   80.99
  -3   8   1 2463.15   83.19
   3   8  -1 2343.27   78.39
  -3  -8   1 2321.87   78.79
   3  -8  -1 2408.76   81.59
   3  -8  -1 2387.76   81.99
  -3   8   0  691.93   25.50
  -3   8   0  647.14   24.10
   3   8   0  659.33   25.10
   3   8   0  658.13   24.20
   3  -8   0  697.23   24.80
  -3  -8   0  661.63   24.80
   3  -8   0  662.23   24.20
  -3  -8   0  631.54   23.90
   3   8   1  153.18   11.40
  -3   8  -1  170.38    7.40
   3   8   1  190.98   10.70
  -3   8  -1  186.68    8.40
  -3  -8  -1  169.28   10.90
   3  -8   1  179.88    8.00
  -3  -8  -1  170.38   10.50
   3  -8   1  174.78    8.30
   3   8   2 2587.14   92.19
   3   8   2 2647.83   89.49
  -3   8  -2 2540.15   85.89
   3   8   2 2558.84   90.09
   3  -8   2 2753.02   86.49
  -3  -8  -2 2654.23   90.99
  -3  -8  -2 2531.15   90.29
   3  -8   2 2533.05   86.59
   3   8   3 3654.93  124.59
   3   8   3 3653.13  126.49
   3   8   3 3579.04  128.79
  -3   8  -3 3757.12  120.29
  -3   8  -3 3779.92  120.79
  -3  -8  -3 3395.56  125.69
   3  -8   3 3746.63  120.89
  -3  -8  -3 3675.23  127.09
   3  -8   3 3645.44  123.39
  -3   8  -4   -2.60    3.90
   3   8   4   -0.80    6.80
  -3   8  -4    6.30    3.90
  -3  -8  -4   11.30    8.50
   3  -8   4    3.00    4.00
   3  -8   4    1.60    1.90
  -3   8  -5  306.17   16.10
   3   8   5  290.27   19.40
  -3  -8  -5  333.87   24.00
   3  -8   5  312.27   11.90
   3  -8   5  327.67   14.80
  -3   8  -6    3.30    6.40
  -3   8  -6    8.00    9.60
   3   8   6    7.10    8.50
   3  -8   6   -0.30    2.60
   3  -8   6    1.80    4.30
  -3  -8  -6  -12.10   10.40
   3   8   7  156.48   16.20
  -3   8  -7  159.18   14.50
  -3   8  -7  182.48   21.10
   3  -8   7  159.58   10.10
  -3  -8  -7  149.19   21.00
   3   8   8  -10.80    9.00
  -3   8  -8   -0.20    8.10
  -3  -8  -8   -3.40   13.60
   3   9  -9   31.90   16.00
   3   9  -9   -1.40   11.30
   3  -9  -9   17.20   19.40
   3  -9  -9    7.10   16.40
   3   9  -8    4.70    8.20
  -3   9   8   -1.00   12.10
   3   9  -8    9.20   12.40
   3   9  -8   -2.60   10.50
   3  -9  -8    6.10   16.40
   3   9  -7   55.49   13.10
   3   9  -7   53.39   10.40
  -3   9   7   54.49   14.60
   3   9  -7   55.59   15.30
   3  -9  -7   42.20   16.70
   3  -9  -7   36.90   17.70
   3   9  -6   34.50   10.20
   3   9  -6   20.70    7.30
   3   9  -6   18.20    9.50
  -3   9   6   23.50   12.20
   3  -9  -6   10.50   12.20
   3  -9  -6    7.30   12.90
   3   9  -5   92.49   11.60
   3   9  -5   71.69    9.70
   3   9  -5   80.59   10.30
   3  -9  -5   55.79   12.30
   3  -9  -5   77.49   16.40
   3   9  -4  513.05   21.20
   3   9  -4  495.35   22.20
  -3   9   4  492.25   30.30
  -3   9   4  486.85   26.30
   3   9  -4  498.15   23.50
   3   9  -4  501.35   20.50
   3  -9  -4  525.85   30.30
   3  -9  -4  543.25   27.60
  -3  -9   4  515.05   24.40
   3  -9  -4  556.34   29.50
   3   9  -3   58.49    5.00
   3   9  -3   52.99    4.70
  -3   9   3   78.29   10.20
  -3   9   3   63.69   12.00
  -3   9   3   76.69   11.40
   3   9  -3   78.09    7.20
   3  -9  -3   36.40    9.60
   3  -9  -3   68.99   10.00
  -3  -9   3   51.19    7.00
   3  -9  -3   66.59   10.80
   3  -9  -3   69.99   12.80
  -3   9   2  159.38   14.50
   3   9  -2  155.48    6.80
   3   9  -2  168.08    6.40
  -3   9   2  122.19   11.60
  -3   9   2  140.29   11.20
   3  -9  -2  140.39   12.90
  -3  -9   2  159.68    8.00
   3  -9  -2  139.29   11.40
   3   9  -1 1490.45   51.09
   3   9  -1 1538.55   51.49
  -3   9   1 1561.04   55.99
   3  -9  -1 1522.45   54.79
   3  -9  -1 1548.84   54.29
  -3   9   0  407.66   18.20
  -3   9   0  424.66   17.10
   3   9   0  418.96   17.20
   3   9   0  446.96   18.30
  -3  -9   0  451.65   17.10
  -3  -9   0  452.65   17.80
   3  -9   0  448.96   17.70
   3  -9   0  416.36   17.10
   3   9   1  277.27   15.50
   3   9   1  298.57   14.20
  -3   9  -1  292.77   12.00
  -3   9  -1  270.27   11.00
  -3  -9  -1  302.77   14.70
   3  -9   1  284.37   11.20
  -3  -9  -1  288.67   14.70
   3  -9   1  261.27   11.60
  -3   9  -2    6.70    2.60
  -3   9  -2    7.70    2.20
   3   9   2    6.20    5.90
   3   9   2    7.00    7.20
   3  -9   2    7.50    3.10
  -3  -9  -2   11.00    6.60
   3  -9   2    8.40    3.30
  -3  -9  -2    6.30    5.80
   3  -9   2    6.50    2.50
  -3   9  -3   62.79    5.10
   3   9   3   64.49   10.00
   3   9   3   55.39    8.50
   3   9   3   82.99   12.70
  -3   9  -3   66.09    5.50
  -3  -9  -3   65.99   11.00
  -3  -9  -3   54.99    9.40
   3  -9   3   54.39    4.00
   3  -9   3   51.49    7.00
   3  -9   3   50.89    4.90
  -3   9  -4 1734.93   58.39
   3   9   4 1818.02   63.99
  -3   9  -4 1647.04   61.29
   3  -9   4 1704.33   56.19
  -3  -9  -4 1632.34   66.09
   3   9   5  398.26   22.50
  -3   9  -5  385.86   17.60
  -3  -9  -5  375.06   25.90
   3  -9   5  360.56   13.40
  -3   9  -6  112.49   10.80
   3   9   6  105.19   14.40
  -3   9  -6  108.89   15.40
   3  -9   6   90.89    4.90
  -3  -9  -6  107.29   18.10
  -3   9  -7  -13.40    9.60
   3   9   7    2.20    9.30
  -3   9  -7    2.00    7.10
  -3  -9  -7    8.70   12.80
  -3   9  -8   10.10    8.00
   3   9   8    1.20    9.90
  -3  -9  -8    5.00   13.80
   3  10  -9    9.70   14.80
  -3  10   9   23.60   14.30
   3  10  -9   -4.20   10.70
   3 -10  -9   19.20   18.00
   3 -10  -9    7.60   19.10
   3  10  -8    9.00   11.10
  -3  10   8   16.70   13.70
   3  10  -8   11.10    8.30
   3  10  -8   12.90   12.70
   3 -10  -8   13.70   17.10
   3 -10  -8   18.20   15.50
   3  10  -7   32.60   12.20
  -3  10   7   28.80   13.80
   3  10  -7   11.60    8.00
   3  10  -7   19.40   10.40
   3 -10  -7   17.10   13.70
   3 -10  -7   23.30   17.60
   3  10  -6   32.20    7.60
   3  10  -6   37.30   10.10
  -3  10   6   31.70   13.50
   3  10  -6   52.09   10.80
   3 -10  -6   28.20   13.50
   3 -10  -6   16.50   14.20
   3  10  -5   51.19    7.10
   3  10  -5   50.89    9.20
   3  10  -5   50.49    8.80
   3  10  -5   37.10    8.10
  -3  10   5   37.10   11.10
   3 -10  -5   31.60   13.30
   3 -10  -5   46.70   13.10
  -3  10   4 1252.97   54.49
   3  10  -4 1226.38   43.80
   3  10  -4 1263.67   43.10
   3  10  -4 1186.28   45.10
  -3  10   4 1306.07   51.19
   3  10  -4 1253.47   46.40
  -3 -10   4 1189.68   46.90
   3 -10  -4 1209.18   52.49
   3 -10  -4 1243.68   50.89
   3 -10  -4 1207.08   53.69
  -3  10   3 1053.09   41.30
   3  10  -3 1087.29   35.20
   3  10  -3 1062.49   37.30
  -3  10   3 1007.20   42.20
  -3  10   3 1011.30   45.40
   3  10  -3 1061.49   35.20
   3 -10  -3 1013.40   44.90
   3 -10  -3 1004.40   42.30
   3 -10  -3  940.61   43.20
  -3 -10   3 1034.10   38.10
   3 -10  -3 1027.10   41.20
   3  10  -2 1371.96   43.90
   3  10  -2 1267.87   44.10
  -3  10   2 1343.47   50.09
  -3  10   2 1312.57   52.19
  -3  10   2 1330.57   49.00
   3 -10  -2 1316.47   49.70
  -3 -10   2 1356.76   45.10
   3 -10  -2 1314.57   50.89
  -3  10   1  209.48   14.10
   3  10  -1  218.68    9.40
  -3  10   1  200.78   12.10
   3  10  -1  227.38   10.00
  -3 -10   1  221.48    8.90
   3 -10  -1  213.88   12.80
  -3 -10   1  235.98   10.30
   3 -10  -1  207.28   12.90
  -3  10   0 1323.77   45.70
  -3  10   0 1318.57   47.10
   3  10   0 1296.17   45.90
   3  10   0 1341.27   46.90
   3 -10   0 1296.87   45.70
   3 -10   0 1315.37   46.10
  -3 -10   0 1300.87   45.50
  -3 -10   0 1319.67   46.10
   3  10   1   36.90    7.20
  -3  10  -1   36.50    3.80
  -3  10  -1   38.80    4.50
   3  10   1   28.60    5.90
  -3 -10  -1   51.79    7.50
  -3 -10  -1   39.70    6.70
   3 -10   1   38.40    4.30
   3 -10   1   39.90    3.60
  -3  10  -2  228.68   10.70
   3  10   2  291.27   18.70
  -3  10  -2  273.57   10.10
   3  10   2  273.17   15.60
   3  10   2  237.58   15.60
   3 -10   2  260.97   10.10
   3 -10   2  268.97   10.40
  -3 -10  -2  273.17   17.10
   3 -10   2  279.97   11.40
   3  10   3   -6.70    6.50
  -3  10  -3   10.10    3.00
   3  10   3   22.70    9.50
   3  10   3    2.50    5.90
  -3  10  -3    8.40    2.90
   3 -10   3   13.70    4.80
  -3 -10  -3    5.40    7.70
  -3 -10  -3   12.90    8.10
  -3  10  -4   91.19    6.90
   3  10   4  101.99   11.80
  -3 -10  -4   86.09   13.00
   3  10   5   97.79   12.80
  -3  10  -5  101.59    9.00
  -3 -10  -5   81.19   14.50
  -3  10  -6  943.31   35.60
  -3  10  -6  888.61   42.40
   3  10   6  945.81   41.00
  -3 -10  -6  879.81   45.90
  -3  10  -7   21.80    7.70
   3  10   7    1.40    9.50
  -3  10  -7   31.80   12.50
  -3 -10  -7   20.50   13.90
  -3  10  -8   15.80    8.20
   3  10   8   23.90   11.50
  -3 -10  -8   -2.50   14.10
   3  11  -9  -12.70   13.20
  -3  11   9    5.80   13.50
   3  11  -9    4.30   11.70
   3 -11  -9   12.00   19.50
   3 -11  -9  -27.60   15.50
   3  11  -8   12.30   10.20
  -3  11   8  -16.80   11.10
   3  11  -8   14.20   12.60
   3  11  -8    3.50    7.20
   3 -11  -8    1.00   15.70
   3 -11  -8    1.00   14.90
   3  11  -7   29.50    8.00
   3  11  -7   32.00   11.10
   3  11  -7   23.70   11.60
  -3  11   7   38.30   14.00
   3 -11  -7   52.69   19.10
   3 -11  -7   24.40   16.20
   3  11  -6  138.99   19.50
  -3  11   6  166.68   20.20
   3  11  -6  110.59   13.80
   3  11  -6  133.69   11.60
   3 -11  -6  121.99   18.30
   3 -11  -6  150.08   22.60
   3  11  -5  517.05   24.00
   3  11  -5  497.05   21.10
   3  11  -5  541.15   23.80
   3  11  -5  512.15   24.80
  -3  11   5  456.45   28.20
   3 -11  -5  519.45   29.30
   3 -11  -5  514.25   33.80
  -3  11   4  472.75   29.70
   3  11  -4  431.16   20.30
   3  11  -4  423.96   19.50
   3  11  -4  441.06   16.90
  -3  11   4  459.75   25.90
   3  11  -4  425.16   19.40
   3 -11  -4  401.56   25.00
  -3 -11   4  400.16   20.80
   3 -11  -4  451.15   28.80
  -3  11   3  211.68   20.30
  -3  11   3  132.99   12.70
   3  11  -3  137.19    6.60
   3  11  -3  124.49    8.80
  -3  11   3  147.49   14.00
   3  11  -3  151.58    6.50
  -3 -11   3  126.89    9.40
   3 -11  -3  145.49   14.00
   3 -11  -3  125.49   14.60
   3 -11  -3  129.29   14.20
   3 -11  -3  158.18   17.40
  -3  11   2   39.70    8.60
  -3  11   2   33.70    9.20
   3  11  -2   40.80    3.50
   3  11  -2   44.60    3.50
   3 -11  -2   33.00    8.10
   3 -11  -2   41.80    9.80
  -3 -11   2   47.80    4.30
   3  11  -1 1593.24   55.19
  -3  11   1 1576.84   60.29
  -3  11   1 1634.44   58.09
   3  11  -1 1676.83   55.99
  -3 -11   1 1660.23   54.99
   3 -11  -1 1646.74   58.59
  -3 -11   1 1658.33   54.59
   3 -11  -1 1714.93   59.49
   3  11   0  814.22   31.20
  -3  11   0  829.42   30.10
  -3  11   0  810.92   31.60
   3 -11   0  807.32   30.40
  -3 -11   0  797.82   30.40
  -3 -11   0  806.42   29.90
   3 -11   0  841.32   30.20
   3  11   1   83.39    8.60
   3  11   1  104.79   11.20
  -3  11  -1   70.89    5.40
  -3  11  -1   72.79    6.60
   3 -11   1   74.49    5.70
  -3 -11  -1   75.69    8.50
   3 -11   1   68.09    4.80
  -3 -11  -1   68.59    8.10
  -3  11  -2   55.59    3.90
   3  11   2   78.49    9.90
   3  11   2   88.79   10.30
  -3  11  -2   64.19    5.20
   3  11   2   54.39   10.30
  -3 -11  -2   56.89    9.50
  -3 -11  -2   58.49    9.00
   3 -11   2   60.29    5.10
  -3  11  -3 1768.82   56.19
   3  11   3 1590.74   65.49
  -3  11  -3 1648.83   55.69
   3  11   3 1677.23   61.59
  -3 -11  -3 1653.23   63.89
   3 -11   3 1617.24   58.29
  -3  11  -4  125.79    7.50
   3  11   4  117.09   13.60
  -3  11  -4  115.99    8.60
  -3 -11  -4  156.68   16.50
  -3  11  -5  656.73   25.10
   3  11   5  676.73   32.10
  -3  11  -5  619.94   27.90
  -3 -11  -5  659.73   35.80
  -3  11  -6    9.30    9.70
  -3  11  -6   12.50    6.00
   3  11   6   15.70    9.70
  -3 -11  -6    9.20   13.20
  -3  11  -7    5.40   10.00
  -3  11  -7   -2.80    6.20
   3  11   7   -1.30    9.80
  -3 -11  -7   -2.30   13.30
  -3  11  -8    2.40    6.90
  -3 -11  -8    9.40   14.10
   3  12  -9   19.90   14.70
   3  12  -9  -12.20   15.10
  -3  12   9  -14.00   12.70
   3 -12  -9  -18.70   16.40
   3 -12  -9    2.30   17.40
   3  12  -8    4.40    9.40
   3  12  -8   12.30    8.50
   3  12  -8    8.40   12.00
  -3  12   8  -17.70   11.20
   3 -12  -8    9.30   16.50
   3 -12  -8   17.90   16.80
  -3  12   7   82.79   17.30
   3  12  -7   85.39   12.50
   3  12  -7   78.29    9.80
   3  12  -7   74.89   14.00
   3 -12  -7   89.09   21.80
   3 -12  -7   67.69   17.20
   3  12  -6    0.20    8.10
  -3  12   6   13.30   13.10
   3  12  -6   -3.20    8.20
   3  12  -6    9.30    5.40
   3 -12  -6  -12.90   12.80
   3 -12  -6   14.20   12.80
  -3  12   5   15.90   11.40
   3  12  -5   22.30    7.70
   3  12  -5   17.40    4.50
   3  12  -5   14.70    7.80
   3  12  -5   25.50    7.20
   3 -12  -5   28.60   13.10
   3 -12  -5   32.30   12.50
   3  12  -4  483.55   22.10
   3  12  -4  522.85   21.80
  -3  12   4  491.95   27.40
   3  12  -4  512.95   21.10
   3  12  -4  539.05   19.00
  -3  12   4  536.45   31.90
   3 -12  -4  507.15   31.60
   3 -12  -4  499.55   27.90
  -3 -12   4  492.55   23.20
  -3  12   3  915.21   40.00
  -3  12   3  938.71   43.70
  -3  12   3  903.41   38.80
   3  12  -3  972.90   32.30
   3  12  -3  933.71   32.00
   3  12  -3  957.50   34.20
   3 -12  -3  950.80   42.00
   3 -12  -3  995.10   40.40
   3 -12  -3 1026.00   43.80
  -3  12   2  183.28   17.40
   3  12  -2  233.78    8.90
   3  12  -2  223.18    9.30
  -3  12   2  214.88   14.00
  -3  12   2  229.78   16.10
   3 -12  -2  204.58   15.80
   3 -12  -2  239.78   15.10
   3  12  -1 2615.74   87.49
  -3  12   1 2643.64   92.19
  -3  12   1 2655.13   89.69
   3  12  -1 2574.74   86.69
   3 -12  -1 2599.04   90.79
  -3 -12   1 2631.74   85.99
   3 -12  -1 2589.54   89.89
   3  12   0 2080.09   71.59
  -3  12   0 2134.29   72.99
   3  12   0 2049.20   72.59
  -3  12   0 2103.29   71.39
  -3 -12   0 2072.59   71.19
   3 -12   0 2087.39   71.39
   3 -12   0 2154.78   71.49
  -3 -12   0 2062.69   71.49
   3  12   1  120.19    9.50
   3  12   1   94.59   10.60
  -3  12  -1  119.59    8.30
  -3  12  -1  116.19    6.90
  -3 -12  -1  119.09   10.90
   3 -12   1  124.29    6.90
   3 -12   1  106.69    6.10
  -3 -12  -1  114.79   10.50
  -3  12  -2  403.36   14.30
  -3  12  -2  399.16   15.40
   3  12   2  382.86   22.70
   3  12   2  366.06   20.20
   3  12   2  390.56   20.30
   3 -12   2  389.06   15.00
  -3 -12  -2  376.36   20.30
  -3 -12  -2  410.76   21.90
   3  12   3 2515.15   94.29
  -3  12  -3 2533.55   83.59
   3  12   3 2581.74   90.09
   3 -12   3 2543.65   85.99
  -3 -12  -3 2467.95   91.89
  -3  12  -4   28.30    4.90
  -3  12  -4   28.70    4.10
  -3 -12  -4   40.20   11.00
   3  12   5  316.57   21.90
  -3  12  -5  313.77   14.30
  -3  12  -5  314.87   17.30
  -3 -12  -5  317.57   25.10
  -3  12  -6   12.40    5.50
  -3  12  -6   17.70    9.30
   3  12   6   15.00    9.90
  -3 -12  -6   -0.80   11.90
  -3  12  -7  166.48   19.00
  -3  12  -7  169.68   12.50
   3  12   7  173.98   18.20
  -3 -12  -7  171.48   25.00
  -3  12  -8    4.70    6.90
   3  12   8    3.20   11.00
  -3 -12  -8   -4.30   14.30
   3  13  -9   -5.80    8.30
   3  13  -9   -1.20   13.60
  -3  13   9    8.70   14.60
   3 -13  -9    3.50   18.10
   3 -13  -9    1.30   18.40
  -3  13   8   44.50   15.80
   3  13  -8   24.20    7.50
   3  13  -8   28.50   10.30
   3  13  -8   24.40   13.10
   3 -13  -8    9.20   17.10
   3 -13  -8   35.40   18.50
   3  13  -7    3.30   10.20
  -3  13   7   28.10   14.20
   3  13  -7   14.20    6.00
   3  13  -7  -15.00    7.40
   3 -13  -7   -0.80   13.60
   3 -13  -7   -0.30   15.40
   3  13  -6  180.08   11.40
  -3  13   6  176.28   21.40
   3  13  -6  169.58   14.80
   3  13  -6  179.88   15.80
   3 -13  -6  162.28   20.70
   3 -13  -6  134.89   22.10
   3  13  -5  149.99    8.80
   3  13  -5  159.28   12.70
  -3  13   5  134.29   18.40
   3  13  -5  173.98   12.30
   3 -13  -5  169.28   22.60
   3 -13  -5  164.38   18.90
  -3  13   4  705.73   34.50
   3  13  -4  666.43   27.20
   3  13  -4  672.73   27.00
   3  13  -4  716.93   24.10
   3  13  -4  692.53   25.40
  -3  13   4  654.33   37.60
   3 -13  -4  694.33   37.60
   3 -13  -4  683.33   33.90
  -3  13   3   99.89   15.00
  -3  13   3   86.49   11.80
   3  13  -3   81.09    4.40
   3  13  -3   71.79    4.20
   3 -13  -3  100.29   12.40
   3 -13  -3  124.59   15.80
   3 -13  -3   96.99   14.40
  -3  13   2  692.83   32.10
  -3  13   2  621.14   28.00
  -3  13   2  634.24   29.00
   3  13  -2  661.83   22.80
   3  13  -2  645.04   22.20
   3 -13  -2  613.44   28.50
   3 -13  -2  573.14   29.10
  -3  13   1  860.71   37.10
   3  13  -1  905.81   32.00
  -3  13   1  882.71   34.80
   3  13  -1  892.21   32.70
   3 -13  -1  869.41   36.00
  -3 -13   1  934.21   31.00
  -3 -13   1  907.61   30.60
   3 -13  -1  919.21   35.20
  -3  13   0 5071.89  166.18
  -3 -13   0 4991.40  166.28
   3  13   1  151.08   13.40
  -3  13  -1  161.08    9.90
   3  13   1  145.39   11.50
  -3  13  -1  151.88    8.40
   3 -13   1  145.99    7.50
  -3 -13  -1  149.39   12.30
   3 -13   1  162.48    7.60
  -3 -13  -1  145.39   11.80
  -3  13  -2  178.68    7.90
   3  13   2  176.28   16.30
  -3  13  -2  206.78    9.60
   3  13   2  167.28   13.10
   3  13   2  191.38   14.40
   3 -13   2  190.08    8.50
  -3 -13  -2  201.58   14.90
  -3 -13  -2  185.38   15.30
  -3  13  -3  196.78    8.30
   3  13   3  221.88   19.70
  -3  13  -3  181.78    8.80
   3  13   3  194.88   15.50
   3 -13   3  185.68   10.90
  -3 -13  -3  231.68   18.10
  -3  13  -4  364.66   14.20
   3  13   4  371.26   21.20
  -3  13  -4  327.67   14.90
  -3 -13  -4  304.47   23.40
  -3  13  -5  134.99   11.20
  -3  13  -5  120.69    8.40
   3  13   5  137.59   16.10
  -3 -13  -5  181.78   20.70
  -3  13  -6  313.47   15.20
  -3  13  -6  328.87   21.80
   3  13   6  323.37   23.70
  -3 -13  -6  321.27   29.50
  -3  13  -7    0.30    5.50
   3  13   7    0.70   10.30
  -3  13  -7   -0.60    9.60
   3  13   8   28.70   12.40
  -3  13  -8   18.70    6.90
  -3 -13  -8   10.10   15.80
   3  14  -9   13.30   13.60
  -3  14   9    7.10   15.10
   3  14  -9    7.40    8.80
   3 -14  -9   14.90   18.50
   3 -14  -9   22.30   17.00
   3  14  -8   17.60    9.00
   3  14  -8   13.70   11.80
  -3  14   8   20.70   16.90
   3  14  -8   23.80    6.90
   3 -14  -8   38.00   18.80
   3 -14  -8   34.10   17.50
   3  14  -7   92.19   14.80
   3  14  -7  107.79   12.40
  -3  14   7  166.98   22.30
   3  14  -7   93.29    9.00
   3 -14  -7   89.89   20.10
   3 -14  -7  134.89   23.70
  -3  14   6  183.08   21.80
   3  14  -6  187.28   14.40
   3  14  -6  158.98   14.90
   3  14  -6  166.68   10.30
   3 -14  -6  188.58   25.60
   3 -14  -6  194.68   22.60
  -3  14   5  268.87   21.60
   3  14  -5  239.78   14.70
   3  14  -5  256.77   11.20
   3  14  -5  254.87   15.20
   3  14  -5  248.18   14.70
   3 -14  -5  267.07   27.50
   3 -14  -5  248.58   21.30
   3  14  -4   -0.10    3.20
   3  14  -4    0.40    4.40
   3  14  -4   -0.30    2.10
  -3  14   4   -3.50    9.20
   3  14  -4    3.70    4.50
   3 -14  -4    7.20   10.50
   3 -14  -4  -12.10    8.30
  -3  14   3  223.88   18.90
   3  14  -3  211.38    8.30
  -3  14   3  217.58   19.90
   3  14  -3  222.48    8.50
   3 -14  -3  173.38   18.10
   3 -14  -3  197.18   16.90
  -3  14   2  758.32   32.70
   3  14  -2  772.82   27.30
   3  14  -2  797.02   26.80
  -3  14   2  788.02   36.40
  -3  14   2  762.52   33.60
   3 -14  -2  731.13   34.20
   3 -14  -2  786.52   33.50
  -3  14   1 2006.50   71.79
   3  14  -1 1938.41   66.79
  -3  14   1 1949.41   68.89
   3  14  -1 1981.10   65.99
   3 -14  -1 1984.50   69.09
  -3 -14   1 1865.81   64.69
   3 -14  -1 1896.21   72.49
  -3 -14   1 1980.30   64.89
   3  14   0  634.34   24.80
  -3  14   0  580.94   24.20
   3  14   0  633.54   26.20
  -3  14   0  609.24   26.30
  -3 -14   0  642.44   24.50
   3 -14   0  619.74   24.60
   3 -14   0  567.24   28.40
  -3 -14   0  564.74   24.20
  -3  14  -1 1315.07   46.30
  -3  14  -1 1326.87   47.70
   3  14   1 1356.26   51.79
   3  14   1 1316.87   49.40
   3 -14   1 1325.27   45.50
  -3 -14  -1 1377.66   50.39
  -3 -14  -1 1318.57   49.80
   3 -14   1 1382.16   44.80
   3  14   2  314.47   19.00
  -3  14  -2  358.46   14.80
   3  14   2  349.47   22.20
  -3  14  -2  367.26   13.40
   3  14   2  332.97   18.90
  -3 -14  -2  351.06   20.10
   3 -14   2  345.27   13.50
  -3 -14  -2  369.16   20.90
   3  14   3 1379.76   58.39
  -3  14  -3 1436.76   47.00
  -3  14  -3 1366.36   46.20
   3  14   3 1409.16   53.99
  -3 -14  -3 1384.86   55.89
   3 -14   3 1337.27   48.60
  -3  14  -4  384.36   16.10
  -3  14  -4  395.36   15.50
   3  14   4  374.06   22.30
  -3  14  -5    2.30    5.20
   3  14   5   -2.10    8.50
  -3  14  -5    4.30    3.80
  -3 -14  -5   -3.10   10.60
  -3  14  -6   -2.90    7.70
   3  14   6    5.90   11.50
  -3  14  -6    4.80    4.40
  -3 -14  -6   -2.40   12.60
  -3  14  -7   49.70    7.20
  -3  14  -7   54.89   12.30
   3  14   7   38.10   13.50
  -3 -14  -7   70.49   22.40
   3  14   8   -3.10   11.70
  -3  14  -8    6.10    6.30
  -3 -14  -8   14.80   15.60
   3  15  -9   -0.80   12.40
   3 -15  -9   -2.30   17.30
   3  15  -8   17.80    5.70
   3  15  -8   17.60   11.70
   3  15  -8   24.10    8.50
  -3  15   8   12.60   14.50
   3 -15  -8   17.60   17.90
   3 -15  -8   28.80   18.60
  -3  15   7   45.90   16.50
   3  15  -7   53.89    6.70
   3  15  -7   54.49    9.50
   3  15  -7   60.39   12.50
   3 -15  -7   53.39   17.40
   3 -15  -7   67.09   20.00
   3  15  -6  267.77   17.90
   3  15  -6  229.98   14.80
  -3  15   6  247.48   24.00
   3  15  -6  233.18   11.50
   3  15  -6  245.08   17.10
   3 -15  -6  245.58   25.20
   3 -15  -6  224.98   26.90
   3  15  -5   42.80    7.20
   3  15  -5   33.70    3.80
   3  15  -5   30.90    7.40
  -3  15   5   36.50   13.50
   3  15  -5   36.20    6.60
   3 -15  -5   35.90   14.70
   3 -15  -5   44.40   13.90
   3  15  -4   81.99    7.10
   3  15  -4   61.59    4.00
   3  15  -4   83.49    7.70
   3  15  -4   70.69    5.90
  -3  15   4   89.49   23.80
   3 -15  -4   73.19   15.70
  -3 -15   4   80.19    8.20
   3  15  -3   14.10    2.10
   3  15  -3   11.60    2.40
  -3  15   3    7.50    9.00
  -3  15   3   11.10    8.70
   3 -15  -3   19.00    8.20
   3 -15  -3   18.20   11.40
  -3 -15   3   18.50    3.90
  -3  15   2  133.29   15.50
   3  15  -2  117.79    7.50
  -3  15   2  162.78   13.90
   3  15  -2  135.19    6.90
  -3  15   2  156.58   14.60
   3 -15  -2  119.69   12.40
   3 -15  -2  171.88   16.30
   3  15   0  130.79   11.50
   3  15   0  109.69    9.30
  -3  15   0   96.89    8.90
  -3  15   0  111.79   11.00
  -3 -15   0  117.79    9.50
   3 -15   0   97.49    9.00
  -3 -15   0  116.59    9.40
  -3  15  -1 1064.99   40.10
   3  15   1 1101.49   42.00
  -3  15  -1 1117.39   38.80
   3  15   1 1037.20   43.90
  -3 -15  -1 1090.79   42.20
  -3 -15  -1 1138.89   42.90
   3 -15   1 1102.19   36.20
   3 -15   1 1097.99   37.80
  -3  15  -2   87.79    5.40
  -3  15  -2   77.59    6.80
   3  15   2   84.39   12.40
   3  15   2  112.89   12.30
   3  15   2   76.99   10.30
  -3 -15  -2   90.79   10.60
  -3 -15  -2  103.49   12.70
   3 -15   2   62.79    4.70
  -3  15  -3  493.15   18.10
  -3  15  -3  476.25   17.20
   3  15   3  483.75   25.20
   3 -15   3  454.45   19.40
  -3 -15  -3  474.15   26.70
  -3  15  -4   46.70    5.40
  -3  15  -4   50.49    4.80
   3  15   4   77.29   12.60
  -3  15  -5  519.15   24.90
  -3  15  -5  526.15   20.00
   3  15   5  499.85   29.10
  -3  15  -5  498.75   22.20
  -3 -15  -5  504.75   32.80
   3  15   6   24.40   13.00
  -3  15  -6   27.40    9.40
  -3  15  -6   35.00    5.50
  -3 -15  -6   17.50   13.50
   3  15   7  165.78   19.30
  -3  15  -7  169.58   16.90
  -3  15  -7  162.58   11.20
  -3 -15  -7  205.08   24.60
  -3  15  -8    1.90    5.60
   3  15   8    0.90   11.60
  -3 -15  -8   18.90   16.80
   3  16  -8   71.19    7.20
   3  16  -8   72.79   15.00
   3  16  -8   61.29    9.30
  -3  16   8   49.90   17.20
   3 -16  -8   75.49   23.10
   3 -16  -8   57.49   18.50
   3  16  -7   28.10   10.80
   3  16  -7    8.70    6.60
   3  16  -7   12.00    4.40
  -3  16   7   32.90   15.70
   3 -16  -7    7.80   13.50
   3 -16  -7   22.30   18.90
  -3  16   6  309.77   28.00
   3  16  -6  285.27   12.40
   3  16  -6  285.47   15.30
   3  16  -6  295.27   19.00
   3  16  -6  300.37   18.50
   3 -16  -6  305.77   27.80
   3 -16  -6  339.27   33.10
   3  16  -5  121.89   11.00
   3  16  -5  114.59    8.70
   3  16  -5  129.09   10.50
   3  16  -5  110.29    6.10
  -3  16   5  101.59   16.40
   3 -16  -5  116.19   20.30
   3 -16  -5  117.39   16.70
   3  16  -4  668.33   22.80
  -3  16   4  588.84   32.60
   3  16  -4  600.24   24.60
   3  16  -4  610.64   22.80
   3  16  -4  662.73   21.50
   3 -16  -4  631.94   33.10
  -3 -16   4  638.54   25.70
   3 -16  -4  661.83   37.60
   3  16  -3  153.78    6.20
  -3  16   3  150.18   17.90
   3  16  -3  152.78    7.30
  -3  16   3  122.09   14.40
   3  16  -3  139.39    6.50
  -3 -16   3  148.29    8.40
   3 -16  -3  158.58   16.40
   3 -16  -3  133.39   17.20
  -3  16   2   35.90    9.60
   3  16  -2   37.50    4.10
  -3  16   2   30.60    9.60
   3  16  -2   41.80    4.70
  -3  16   2   32.30    8.10
   3 -16  -2   28.00    8.50
   3 -16  -2   50.09    9.50
   3  16  -1   28.60    5.40
   3  16  -1   44.70    6.40
  -3  16   1   32.70    9.10
  -3 -16   1   36.90    4.30
   3 -16  -1   23.10    7.10
   3 -16  -1   36.20    7.90
   3  16   0 1467.45   53.59
  -3  16   0 1516.35   53.69
   3  16   0 1541.45   55.59
  -3  16   0 1510.85   55.79
  -3 -16   0 1498.75   53.59
  -3 -16   0 1484.85   53.09
   3  16   1   49.10    9.60
  -3  16  -1   29.60    6.40
   3  16   1   26.80    7.00
  -3  16  -1   26.90    5.00
  -3 -16  -1   12.90    6.90
   3 -16   1   27.60    3.90
  -3 -16  -1   23.20    7.00
  -3  16  -2 1251.47   43.40
   3  16   2 1271.17   48.40
   3  16   2 1233.98   54.99
  -3  16  -2 1243.08   42.00
  -3 -16  -2 1247.48   49.70
  -3 -16  -2 1244.78   48.90
   3 -16   2 1167.08   41.60
  -3  16  -3  183.38    9.10
  -3  16  -3  177.78    7.60
   3  16   3  199.38   17.50
   3 -16   3  172.58    9.90
  -3 -16  -3  190.38   18.90
   3  16   4   94.89   13.30
  -3  16  -4  102.49    6.80
  -3  16  -4   97.89    6.40
  -3 -16  -4   92.59   15.70
   3 -16   4   76.79   12.00
   3  16   5   60.29   13.40
  -3  16  -5   83.69    8.80
  -3  16  -5   83.99    6.80
  -3  16  -5   98.09   10.70
  -3 -16  -5   58.39   15.10
   3  16   6  687.33   36.80
  -3  16  -6  671.63   31.30
  -3  16  -6  694.13   25.70
  -3 -16  -6  665.33   40.80
   3  16   7  125.79   20.70
  -3  16  -7  115.09   13.90
  -3  16  -7  137.79    9.80
  -3 -16  -7  135.49   23.10
  -3  16  -8   80.39    8.30
   3  16   8   70.89   16.10
  -3 -16  -8   84.79   20.40
   3  17  -8   44.50    7.50
   3  17  -8   51.09   13.60
  -3  17   8   30.80   16.30
   3  17  -8   59.09    6.00
   3 -17  -8   19.30   21.00
   3 -17  -8   30.80   19.00
  -3  17   7   27.60   16.00
   3  17  -7   39.40    4.70
   3  17  -7   35.80   10.90
   3 -17  -7   43.30   18.80
   3 -17  -7   20.40   17.40
   3  17  -6  111.49    8.70
   3  17  -6  126.39   12.60
   3  17  -6  113.69   12.50
  -3  17   6  107.69   18.20
   3  17  -6  108.99    6.20
   3 -17  -6  135.49   20.60
   3 -17  -6   82.89   20.10
  -3  17   5  913.51   46.00
   3  17  -5  947.11   35.40
   3  17  -5  913.71   36.30
   3  17  -5  986.50   32.80
   3  17  -5  933.91   31.50
   3 -17  -5  925.81   45.80
   3 -17  -5 1035.30   51.99
  -3  17   4    3.00   10.60
   3  17  -4    0.10    2.50
   3  17  -4    1.10    4.30
   3 -17  -4   -5.20   11.50
  -3 -17   4    0.10    4.40
   3 -17  -4    6.80    9.40
   3  17  -3  121.09    5.40
  -3  17   3  148.09   15.90
  -3  17   3   79.19   14.90
   3 -17  -3  119.49   17.10
  -3 -17   3  112.29    7.20
   3 -17  -3   99.69   12.80
  -3  17   2   83.89   10.90
  -3  17   2   79.59   12.80
  -3  17   2   95.79   12.40
   3  17  -2   82.89    6.50
   3  17  -2   73.39    5.80
   3 -17  -2   93.29   13.50
   3 -17  -2   63.19   10.50
  -3  17   1  148.69   12.80
   3  17  -1  141.79    9.50
   3  17  -1  157.68   10.80
  -3  17   1  119.49   11.50
  -3  17   1  180.18   16.60
   3 -17  -1  151.58   13.70
   3 -17  -1  148.39   12.00
  -3 -17   1  146.59    8.00
  -3  17   0 1390.36   53.49
   3  17   0 1448.66   53.49
   3  17   0 1460.55   51.79
  -3  17   0 1402.86   51.39
   3 -17   0 1381.96   51.39
  -3 -17   0 1467.55   51.39
   3 -17   0 1373.26   55.79
  -3 -17   0 1469.25   50.79
  -3  17  -1  103.09    9.60
   3  17   1  127.89   13.90
   3  17   1   84.99   10.00
  -3  17  -1   94.49    7.80
  -3 -17  -1   79.69   10.30
  -3 -17  -1  106.39   11.00
   3 -17   1   84.79    7.20
  -3  17  -2   67.19    5.50
  -3  17  -2   80.89    7.20
   3  17   2   68.09   10.30
  -3 -17  -2   64.59   10.40
   3 -17   2   67.69    5.30
  -3 -17  -2   70.29   10.80
  -3  17  -3  216.08   10.40
   3  17   3  217.18   16.60
  -3  17  -3  223.98    8.80
   3 -17   3  195.08   10.70
  -3 -17  -3  219.38   19.00
   3  17   4  417.76   26.20
  -3  17  -4  457.35   17.30
  -3  17  -4  450.25   17.40
   3 -17   4  461.25   22.90
  -3 -17  -4  466.15   29.00
   3  17   5  404.06   26.80
  -3  17  -5  362.56   17.80
  -3  17  -5  395.76   19.50
  -3  17  -5  366.16   15.10
  -3 -17  -5  439.56   30.80
  -3  17  -6   78.59   10.80
   3  17   6   31.90   12.50
  -3 -17  -6   65.69   18.70
   3  17   7    3.10   14.10
  -3  17  -7   10.70    8.30
  -3  17  -7    3.30    5.10
  -3 -17  -7   -0.90   14.20
  -3  17  -8   36.30    6.60
   3  17   8   50.69   15.80
  -3 -17  -8   62.19   20.50
  -3  18   8   -9.40   14.80
   3  18  -8   11.80    4.70
   3  18  -8   15.50    5.10
   3  18  -8   14.10   13.00
   3 -18  -8  -13.10   13.30
   3 -18  -8   45.50   21.90
   3  18  -7   62.89   12.20
   3  18  -7   65.89    6.30
  -3  18   7   65.49   18.70
   3 -18  -7   45.90   21.50
   3 -18  -7   32.60   27.10
   3  18  -6   49.80    9.60
  -3  18   6   80.59   17.80
   3  18  -6   62.29    9.70
   3 -18  -6   67.69   21.10
   3 -18  -6   44.60   16.00
   3  18  -5  136.09   11.70
  -3  18   5  190.38   22.40
   3  18  -5  137.29   11.50
   3 -18  -5  163.78   20.70
   3 -18  -5  200.38   25.20
   3  18  -4  789.22   28.80
   3  18  -4  790.02   26.70
  -3  18   4  772.12   39.10
   3 -18  -4  765.72   42.60
   3 -18  -4  719.43   37.10
  -3  18   3  987.30   47.90
  -3  18   3 1039.90   44.50
   3  18  -3 1027.40   34.40
   3 -18  -3 1049.59   44.20
   3 -18  -3 1129.89   49.10
  -3 -18   3  967.70   35.70
   3  18  -2   19.20    4.10
   3  18  -2   26.20    4.10
  -3  18   2   16.10    8.10
  -3  18   2   13.30    9.40
   3 -18  -2   19.80    8.00
   3 -18  -2   20.50   10.20
  -3  18   1 3584.44  126.99
   3  18  -1 3738.73  122.29
  -3  18   1 3680.13  124.19
   3  18  -1 3652.33  120.99
  -3  18   1 3589.54  123.89
   3 -18  -1 3710.33  123.59
   3 -18  -1 3421.06  124.89
  -3 -18   1 3624.34  119.69
  -3  18   0   60.59    9.70
   3  18   0   60.59    8.10
   3  18   0   67.69    9.50
  -3  18   0   66.19    8.10
  -3 -18   0   48.40    6.80
   3 -18   0   54.89    7.30
   3 -18   0   53.49    7.60
  -3 -18   0   63.19    7.80
   3  18   1 1481.15   55.19
  -3  18  -1 1526.55   53.79
   3  18   1 1423.66   57.49
  -3  18  -1 1463.35   51.79
  -3 -18  -1 1529.25   56.09
   3 -18   1 1478.55   50.89
  -3 -18  -1 1438.86   54.79
   3  18   2  745.03   40.20
  -3  18  -2  789.22   28.80
  -3  18  -2  771.62   27.20
   3  18   2  776.62   33.60
  -3 -18  -2  735.53   34.50
  -3 -18  -2  745.23   33.60
   3 -18   2  719.43   27.70
   3  18   3  264.97   19.10
  -3  18  -3  249.28    9.90
  -3  18  -3  246.08   11.50
  -3 -18  -3  249.48   20.50
   3 -18   3  245.58   11.70
  -3  18  -4   31.30    4.30
  -3  18  -4   26.50    3.90
   3  18   4   44.50   10.90
   3 -18   4   10.20    7.40
  -3 -18  -4   16.00   11.90
  -3  18  -5  671.83   27.90
  -3  18  -5  712.83   28.70
   3  18   5  690.93   35.90
  -3  18  -5  731.13   25.60
  -3 -18  -5  749.92   41.00
   3  18   6  502.45   32.10
  -3  18  -6  504.75   23.70
  -3  18  -6  532.25   19.70
  -3 -18  -6  429.86   35.50
   3  18   7  193.58   22.80
  -3  18  -7  226.78   11.50
  -3  18  -7  210.48   16.00
  -3 -18  -7  227.38   27.70
  -3  18  -8   39.10    6.40
   3  18   8   29.50   15.10
  -3 -18  -8   10.60   16.80
  -3  19   8    7.50   16.30
   3 -19  -8    9.70   19.40
   3 -19  -8   38.20   18.60
   3  19  -7   31.90   10.50
   3 -19  -7   83.99   19.70
  -3  19   6   66.59   16.80
   3  19  -6   47.90    8.80
   3  19  -6   55.79    9.20
   3 -19  -6   16.50   16.90
   3 -19  -6   35.00   15.80
  -3  19   5   43.20   14.80
   3  19  -5   17.40    7.70
   3  19  -5    8.70    5.90
   3 -19  -5   26.30   12.40
   3 -19  -5   27.10   15.40
  -3  19   4  274.27   23.50
   3  19  -4  268.57   10.30
   3 -19  -4  272.67   22.30
  -3 -19   4  258.77   12.90
   3 -19  -4  317.77   40.90
  -3  19   3 1004.30   44.20
   3  19  -3  951.40   33.20
   3 -19  -3 1016.40   43.30
   3 -19  -3  995.30   47.10
   3  19  -2  222.88   10.50
  -3  19   2  230.48   21.40
  -3  19   2  200.18   17.00
   3  19  -2  228.38   10.80
  -3 -19   2  200.18    9.50
   3 -19  -2  217.08   16.10
   3 -19  -2  218.38   19.10
  -3  19   1    1.40    6.90
  -3  19   1   -3.80    6.00
  -3  19   1   11.30    6.20
   3  19  -1   -0.10    4.50
  -3 -19   1   -0.10    3.00
   3 -19  -1    3.50    5.90
   3  19   0  190.28   12.50
  -3  19   0  151.78   11.40
  -3  19   0  165.48   14.10
   3  19   0  143.49   12.90
  -3 -19   0  159.08   10.60
  -3 -19   0  183.18   11.90
   3 -19   0  159.78   11.60
   3 -19   0  172.38   11.10
  -3  19  -1  458.15   21.40
   3  19   1  457.85   22.80
  -3  19  -1  464.45   19.70
   3  19   1  475.85   25.40
   3 -19   1  438.26   18.20
  -3 -19  -1  482.65   22.70
  -3 -19  -1  494.55   24.00
   3  19   2  848.92   36.20
  -3  19  -2  808.02   30.00
  -3  19  -2  849.52   31.50
   3  19   2  852.41   40.10
   3 -19   2  828.02   29.10
  -3 -19  -2  877.71   38.00
  -3 -19  -2  817.72   36.50
   3  19   3   68.59   14.30
  -3  19  -3   65.49    5.90
  -3  19  -3   55.29    4.40
  -3 -19  -3   75.49   13.70
   3 -19   3   60.39    5.70
  -3  19  -4 1524.45   49.99
   3  19   4 1472.35   59.89
  -3 -19  -4 1454.55   63.09
   3 -19   4 1445.56   54.39
  -3  19  -5   51.99    6.90
  -3  19  -5   58.39    5.20
   3  19   5   60.09   13.80
  -3  19  -5   46.40    6.90
  -3 -19  -5   50.29   15.00
   3  19   6  142.69   20.20
  -3  19  -6  115.79   10.20
  -3  19  -6  118.99    7.50
  -3 -19  -6  109.39   20.50
  -3  19  -7  169.68   13.00
   3  19   7  165.68   21.90
  -3  19  -7  161.58    9.30
  -3 -19  -7  232.68   29.40
   3  19   8   -8.10   12.40
  -3  19  -8    4.70    4.40
  -3 -19  -8    7.40   16.40
  -3  20   8   35.80   17.20
   3  20  -8   -9.60    9.80
   3 -20  -8    6.40   19.50
   3 -20  -8   35.10   18.50
   3  20  -7   -0.40    8.50
  -3  20   7    2.80   15.20
   3 -20  -7    9.60   17.70
   3 -20  -7    6.20   13.40
   3  20  -6   76.89   10.10
   3  20  -6   83.39   10.30
  -3  20   6   72.49   16.70
   3 -20  -6   76.59   18.20
   3 -20  -6   80.29   21.50
  -3  20   5   -4.60   12.40
   3  20  -5    2.90    5.50
   3  20  -5   -8.40    4.10
   3 -20  -5   -0.70   12.20
   3 -20  -5    0.40   13.40
   3  20  -4    2.00    2.00
  -3  20   4    7.00   10.60
   3 -20  -4  -10.40    9.60
  -3 -20   4   -2.10    3.60
   3 -20  -4    2.10   20.50
  -3  20   3  305.47   26.90
   3  20  -3  367.96   13.50
   3 -20  -3  413.06   28.20
  -3 -20   3  340.47   14.20
   3 -20  -3  365.16   22.40
  -3  20   2 1426.86   59.39
   3  20  -2 1425.66   49.10
   3  20  -2 1437.46   49.20
  -3  20   2 1465.45   56.69
   3 -20  -2 1380.56   58.79
   3 -20  -2 1395.76   54.89
  -3 -20   2 1442.46   47.70
   3  20  -1 2333.37   79.29
   3  20  -1 2365.66   80.49
  -3  20   1 2334.07   85.49
  -3  20   1 2194.08   81.89
  -3  20   1 2328.27   82.49
   3 -20  -1 2298.57   81.09
  -3 -20   1 2297.07   77.69
  -3  20   0  140.49   11.20
   3  20   0  148.89   13.30
  -3  20   0  163.18   14.60
   3  20   0  133.39   11.70
  -3 -20   0  154.48   11.30
  -3 -20   0  146.89   10.00
   3 -20   0  150.58   11.40
   3 -20   0  146.59   10.30
   3  20   1   60.79   11.20
  -3  20  -1   55.59    6.80
   3  20   1   39.40    8.80
  -3  20  -1   68.29    8.50
   3 -20   1   57.09    5.70
  -3 -20  -1   67.09    9.40
  -3 -20  -1   72.59   10.90
   3  20   2  596.74   29.40
  -3  20  -2  591.24   23.00
   3  20   2  590.84   32.60
  -3  20  -2  648.34   24.60
  -3 -20  -2  627.34   29.70
   3 -20   2  588.24   22.10
  -3 -20  -2  651.73   31.20
  -3  20  -3    3.20    2.50
  -3  20  -3    1.30    3.50
   3  20   3   -1.30    8.90
  -3 -20  -3   10.20   10.00
   3 -20   3    5.80    3.50
  -3  20  -4  478.75   18.80
   3  20   4  516.65   29.10
  -3 -20  -4  610.14   34.20
   3 -20   4  541.95   22.80
   3  20   5  127.59   16.90
  -3  20  -5   93.49    8.30
  -3 -20  -5   97.19   18.20
   3  20   6   34.60   14.10
  -3  20  -6   12.10    3.60
  -3  20  -6    2.00    5.70
  -3 -20  -6   -5.40   13.70
   3  20   7   50.69   16.30
  -3  20  -7   75.49    7.80
  -3 -20  -7   50.09   19.50
   3  20   8   82.49   17.50
  -3  20  -8   77.89    6.60
  -3 -20  -8  105.19   23.40
   3  21  -8   12.40   10.50
  -3  21   8   23.70   17.30
   3 -21  -8  -11.20   19.00
   3 -21  -8    0.60   17.20
   3  21  -7   74.99   12.10
  -3  21   7  112.79   22.10
   3 -21  -7  133.89   27.10
   3 -21  -7   73.09   19.10
   3  21  -6   31.90    8.30
   3  21  -6   44.10    8.60
  -3  21   6   34.00   16.40
   3 -21  -6   11.10   15.10
   3 -21  -6   44.90   20.00
   3  21  -5  423.86   19.00
  -3  21   5  374.26   30.30
   3  21  -5  418.86   17.50
   3 -21  -5  440.76   35.40
   3 -21  -5  436.66   30.20
   3  21  -4   58.59    3.90
  -3  21   4   46.30   13.20
   3 -21  -4   46.40   13.70
   3 -21  -4   79.89   18.10
   3  21  -3 3160.88  101.29
  -3  21   3 3021.50  118.29
  -3 -21   3 3033.30  101.49
   3 -21  -3 3248.88  116.69
   3 -21  -3 2973.30  110.69
   3  21  -2   71.79    6.30
  -3  21   2   42.30   10.50
   3  21  -2   70.69    6.70
  -3  21   2   62.39   12.70
  -3 -21   2   58.59    4.30
   3 -21  -2   71.19   11.10
   3 -21  -2   76.19   14.30
  -3  21   1   17.30    8.40
  -3  21   1   13.30    6.90
   3  21  -1   11.00    5.60
  -3  21   1   20.30    8.00
   3  21  -1   13.90    5.30
  -3 -21   1    9.30    3.80
   3 -21  -1   15.80    6.80
   3  21   0  128.09   12.80
  -3  21   0  118.99   12.90
   3  21   0  134.79   11.50
  -3 -21   0  109.79    9.10
  -3 -21   0  109.69   10.40
   3 -21   0  134.19   11.60
   3 -21   0  123.79   10.70
  -3  21  -1   11.60    4.90
   3  21   1   10.50    7.80
   3  21   1   21.20    7.70
  -3  21  -1    7.60    5.50
  -3 -21  -1    1.30    6.40
  -3 -21  -1   11.30    6.30
   3 -21   1    7.50    3.60
   3  21   2   34.60    9.00
  -3  21  -2   49.99    6.70
   3  21   2   36.40   11.30
  -3  21  -2   40.80    5.20
  -3 -21  -2   16.40    8.70
   3 -21   2   43.30    4.10
  -3 -21  -2   34.90    9.30
  -3  21  -3 1589.64   51.89
   3  21   3 1562.24   61.89
  -3 -21  -3 1434.16   62.89
   3 -21   3 1571.74   52.79
  -3  21  -4   45.50    4.30
   3  21   4   51.39   12.00
   3 -21   4   50.59    7.10
  -3 -21  -4   90.49   16.60
   3  21   5   54.59   13.80
  -3  21  -5   94.39    8.10
  -3 -21  -5   92.79   18.40
   3  21   6   29.40   14.40
  -3 -21  -6   30.70   16.90
   3  21   7  169.18   22.40
  -3 -21  -7  154.78   25.20
   3  21   8   -2.30   13.00
  -3 -21  -8   -3.60   17.00
  -3  22   8   19.00   17.40
   3  22  -8   31.80   11.50
   3 -22  -8   -2.10   18.50
   3 -22  -8   17.90   18.00
  -3  22   7   -4.90   14.00
   3  22  -7   -3.50    8.10
   3 -22  -7   -3.70   15.30
   3 -22  -7   11.00   18.30
   3  22  -6  164.28   13.20
   3  22  -6  155.28   13.30
  -3  22   6  168.08   24.20
   3 -22  -6  150.58   25.70
   3 -22  -6  180.88   24.10
  -3  22   5   58.89   17.20
   3  22  -5   76.69    6.80
   3  22  -5   81.39    8.10
   3 -22  -5   69.59   16.20
   3 -22  -5   94.49   21.20
   3  22  -4  119.69    5.80
  -3  22   4  132.89   19.30
   3 -22  -4  143.89   17.40
   3 -22  -4  144.29   21.90
   3  22  -3  983.00   33.40
  -3  22   3  942.11   44.20
  -3 -22   3  956.30   33.30
   3 -22  -3 1002.10   48.10
  -3  22   2  713.73   33.80
   3  22  -2  679.73   25.40
   3  22  -2  672.43   25.90
   3 -22  -2  635.64   35.70
   3 -22  -2  711.43   31.90
  -3 -22   2  694.33   23.90
  -3  22   1  630.94   29.40
   3  22  -1  657.53   26.10
   3  22  -1  600.34   26.70
  -3  22   1  634.84   32.00
  -3  22   1  614.84   30.40
  -3 -22   1  620.54   24.30
   3 -22  -1  633.74   27.40
   3 -22  -1  632.84   31.90
   3  22   0  114.59   11.40
   3  22   0  162.58   15.00
  -3  22   0  121.29   13.30
  -3  22   0  110.09   10.90
  -3 -22   0  129.09   11.70
  -3 -22   0  117.39    9.10
  -3  22  -1 1132.39   41.10
  -3  22  -1 1144.49   42.90
   3  22   1 1098.99   47.10
   3  22   1 1166.38   44.90
  -3 -22  -1 1045.00   43.10
   3 -22   1 1054.19   39.60
  -3 -22  -1 1112.29   45.10
  -3  22  -2  841.02   30.40
   3  22   2  809.42   40.20
   3  22   2  833.72   36.70
  -3  22  -2  821.72   31.10
   3 -22   2  819.12   28.70
  -3 -22  -2  787.72   37.90
   3  22   3   10.70   10.30
  -3  22  -3   12.60    3.30
   3 -22   3   11.00    3.50
  -3 -22  -3   -0.70   10.10
  -3  22  -4  249.88   10.60
   3  22   4  241.48   20.80
   3 -22   4  275.47   14.20
  -3 -22  -4  274.77   26.30
  -3  22  -5  341.77   15.60
   3  22   5  364.26   27.00
  -3 -22  -5  343.27   29.20
   3  22   6   53.79   18.00
  -3 -22  -6   74.09   19.30
   3  22   7  271.07   27.30
  -3 -22  -7  217.98   28.50
  -3  23   8  -10.30   15.90
   3  23  -8   -4.90    9.90
   3 -23  -8   -9.30   19.40
   3 -23  -8    4.50   15.30
  -3  23   7  -14.50   12.90
   3  23  -7   28.40    9.30
   3 -23  -7   18.90   16.60
   3 -23  -7   29.10   20.30
   3  23  -6  226.48   15.00
  -3  23   6  239.78   28.00
   3  23  -6  255.87   16.40
   3 -23  -6  221.78   28.90
   3 -23  -6  235.28   26.70
  -3  23   5  287.07   28.10
   3  23  -5  298.77   13.20
   3 -23  -5  292.37   31.50
   3 -23  -5  308.57   28.30
  -3  23   4   95.99   16.40
   3  23  -4  113.19    5.40
   3 -23  -4  105.09   19.50
   3 -23  -4  156.18   18.40
   3  23  -3    5.10    3.20
  -3  23   3    6.50   10.20
   3 -23  -3   -5.20   11.60
   3 -23  -3    7.10   10.30
  -3 -23   3    8.20    2.70
   3  23  -2 1104.19   39.60
  -3  23   2 1129.39   47.40
  -3 -23   2 1103.19   37.40
   3 -23  -2 1119.19   45.30
   3 -23  -2 1062.69   49.80
   3  23  -1   67.39    8.80
  -3  23   1   50.19   11.50
   3  23  -1   67.19    8.30
  -3  23   1   65.59   10.80
   3 -23  -1   62.39   11.60
  -3 -23   1   75.39    7.20
   3 -23  -1   77.59    9.70
   3  23   0 1826.92   68.59
  -3  23   0 1843.82   66.39
  -3  23   0 1852.71   68.89
   3  23   0 1835.72   66.59
  -3 -23   0 1803.42   63.19
  -3 -23   0 1849.61   66.19
  -3  23  -1 1016.00   38.90
   3  23   1  953.80   43.10
   3  23   1 1034.60   40.90
  -3  23  -1  952.70   36.90
  -3 -23  -1  987.10   41.20
   3 -23   1  948.21   35.70
  -3 -23  -1  911.51   38.80
  -3  23  -2   24.90    5.70
   3  23   2    7.80    9.70
   3  23   2   31.00   10.00
  -3  23  -2   26.50    5.40
   3 -23   2   26.80    3.50
  -3 -23  -2   28.30    9.90
  -3  23  -3   60.49    5.20
   3  23   3   42.80   11.40
   3 -23   3   67.69    5.60
  -3 -23  -3   84.69   15.70
   3  23   4 1124.49   51.69
  -3  23  -4 1187.68   39.90
   3 -23   4 1205.68   42.40
  -3 -23  -4 1122.19   54.29
  -3  23  -5   -1.90    4.10
   3  23   5   -6.80   11.30
  -3 -23  -5   -9.60   11.50
   3  23   6   43.40   14.60
  -3 -23  -6   65.89   19.20
   3  23   7   84.29   18.40
  -3 -23  -7   83.49   21.60
   3  24  -8   -6.30    9.60
  -3  24   8   12.80   17.40
   3 -24  -8   27.00   21.50
   3 -24  -8    3.20   17.40
  -3  24   7   40.90   18.70
   3  24  -7   31.10    9.20
   3 -24  -7   49.70   23.10
   3 -24  -7   12.50   16.30
  -3  24   6   44.00   18.40
   3  24  -6   31.50    7.50
   3 -24  -6   48.20   19.20
   3 -24  -6   20.50   16.00
  -3  24   5  341.07   30.10
   3  24  -5  286.47   12.90
   3 -24  -5  325.47   25.80
   3 -24  -5  337.27   33.10
  -3  24   4   20.20   13.50
   3  24  -4   20.90    2.60
   3 -24  -4    1.00   11.60
   3 -24  -4   19.00   15.10
  -3  24   3  344.57   25.70
   3  24  -3  352.46   14.20
   3 -24  -3  361.76   28.90
  -3 -24   3  337.27   13.10
   3 -24  -3  348.17   23.60
  -3  24   2  178.28   18.20
   3  24  -2  187.18   11.10
  -3 -24   2  176.88    8.20
   3 -24  -2  175.48   19.70
   3 -24  -2  193.28   15.90
  -3  24   1   66.19   11.30
   3  24  -1   39.70    7.20
   3  24  -1   52.49    8.00
   3 -24  -1   47.10    8.50
  -3 -24   1   45.60    6.20
   3 -24  -1   44.60   10.90
  -3  24   0   80.79   10.10
   3  24   0   69.59   10.80
  -3  24   0   61.69   11.00
   3  24   0   72.09   10.20
  -3 -24   0   65.99    9.20
  -3  24  -1 1103.89   43.00
  -3  24  -1 1050.89   41.20
   3  24   1 1090.19   47.60
   3  24   1 1133.19   45.10
  -3 -24  -1 1119.29   43.40
  -3 -24  -1 1083.39   45.40
   3  24   2   -8.40    8.70
  -3  24  -2    1.30    4.20
   3  24   2   -2.60    8.20
  -3 -24  -2   -0.10    8.60
   3 -24   2    0.10    2.40
  -3  24  -3  381.16   16.00
   3  24   3  426.66   26.70
  -3 -24  -3  405.86   27.90
   3 -24   3  431.56   16.10
   3  24   4   19.20   11.50
  -3  24  -4   18.60    3.50
  -3 -24  -4   22.40   14.00
   3 -24   4   22.10    5.20
   3  24   5   10.80   12.40
  -3  24  -5   25.20    5.10
  -3 -24  -5   12.40   13.90
   3  24   6   59.49   16.40
  -3 -24  -6   84.19   20.50
   3  24   7   11.30   14.00
  -3 -24  -7   24.80   17.10
  -3  25   8  -11.10   16.80
   3 -25  -8   -0.20   17.10
  -3  25   7   56.89   20.10
   3  25  -7   61.69   10.60
   3 -25  -7   71.09   23.70
   3 -25  -7   34.90   18.10
   3  25  -6   85.99    9.40
  -3  25   6   78.49   30.60
   3 -25  -6   88.09   23.90
   3 -25  -6   86.29   21.30
  -3  25   5   97.39   20.20
   3  25  -5  114.69    7.30
   3 -25  -5  134.59   20.30
   3 -25  -5  122.49   22.80
  -3  25   4   11.70   12.00
   3  25  -4   29.40    3.00
   3 -25  -4   11.60   15.40
   3 -25  -4   28.20   12.70
  -3  25   3  401.76   27.70
   3  25  -3  398.86   16.00
  -3 -25   3  385.06   14.50
   3 -25  -3  409.06   25.30
   3 -25  -3  423.26   31.10
  -3  25   2  324.47   23.50
   3  25  -2  347.57   16.00
   3 -25  -2  340.37   26.20
   3 -25  -2  309.17   20.80
  -3 -25   2  332.27   12.90
   3  25  -1 1552.74   57.49
   3  25  -1 1550.34   58.39
  -3  25   1 1567.94   61.19
   3 -25  -1 1690.23   58.59
   3 -25  -1 1656.13   64.79
  -3 -25   1 1555.64   55.89
   3  25   0 1356.66   52.29
   3  25   0 1263.67   49.80
  -3  25   0 1203.78   49.30
  -3 -25   0 1328.57   49.60
   3 -25   0 1330.27   52.69
   3  25   1  391.26   25.50
   3  25   1  438.46   23.70
  -3 -25  -1  414.66   21.40
  -3 -25  -1  417.66   24.00
   3  25   2  -25.60   13.20
   3  25   2   -0.50    9.30
  -3  25  -2   -3.40    4.50
   3 -25   2   -0.70    2.70
  -3 -25  -2    1.30    9.10
  -3  25  -3   41.90    5.10
   3  25   3   32.40   11.30
   3 -25   3   47.40    4.70
  -3 -25  -3   42.30   13.20
  -3  25  -4  181.48    8.50
   3  25   4  179.38   21.20
   3 -25   4  203.08   10.70
  -3 -25  -4  183.58   22.30
   3  25   5   22.40   13.50
  -3  25  -5   30.80    5.60
  -3 -25  -5   24.90   15.00
   3  25   6   10.60   13.70
  -3 -25  -6   -1.50   14.50
   3  25   7   11.30   16.00
  -3 -25  -7   38.60   20.00
  -3  26   7   10.00   17.60
   3  26  -7   12.50    8.00
   3 -26  -7   13.30   15.50
   3 -26  -7   15.10   20.40
   3  26  -6  230.98   17.50
  -3  26   6  167.98   24.10
   3 -26  -6  286.57   34.90
   3 -26  -6  161.08   25.40
  -3  26   5    2.20   14.10
   3 -26  -5   17.60   16.90
   3 -26  -5   24.50   14.10
  -3  26   4   16.90   14.20
   3  26  -4   10.40    2.60
   3 -26  -4   19.00   14.90
   3 -26  -4   13.20   11.50
   3  26  -3    6.00    4.10
  -3  26   3   20.00   12.50
   3 -26  -3   10.10   10.30
   3 -26  -3   22.30   14.20
  -3  26   2  112.79   23.40
   3 -26  -2  123.49   18.20
   3 -26  -2  117.49   13.50
  -3 -26   2  112.69    6.30
   3  26  -1   40.60    8.10
   3  26  -1   58.69    8.80
  -3  26   1   82.29   12.20
  -3 -26   1   49.20    6.70
   3 -26  -1   18.70   10.50
   3 -26  -1   50.99    8.50
   3  26   0  827.42   36.10
  -3  26   0  852.21   36.00
  -3  26   0  923.81   36.60
   3  26   0  815.22   37.70
  -3 -26   0  886.51   35.90
   3 -26   0  820.62   38.30
   3  26   1   -0.20    8.40
   3  26   1    1.50    8.40
  -3  26  -1   -1.50    5.70
  -3 -26  -1   13.20    7.00
  -3 -26  -1    8.60    8.30
   3  26   2 2119.79   86.19
   3  26   2 2236.38   82.69
  -3  26  -2 2161.08   75.19
  -3 -26  -2 2226.38   83.89
  -3  26  -3  491.05   19.70
   3  26   3  474.75   30.00
   3 -26   3  517.55   19.00
  -3 -26  -3  540.75   32.60
   3  26   4  249.18   23.50
  -3  26  -4  261.87   10.90
  -3 -26  -4  253.37   26.20
   3 -26   4  283.17   12.50
  -3  26  -5  160.28    9.90
   3  26   5  115.79   19.30
  -3 -26  -5  125.99   21.80
   3  26   6   41.60   14.40
  -3 -26  -6   29.10   26.90
   3  26   7  -12.80   13.20
  -3 -26  -7  -24.50   15.70
  -3  27   7   12.10   17.10
   3  27  -7    7.00    7.70
   3 -27  -7   41.50   22.50
   3 -27  -7  -16.60   12.40
   3  27  -6   63.19    8.80
  -3  27   6   39.10   16.10
   3 -27  -6   93.99   24.80
   3 -27  -6   33.40   16.10
   3  27  -5  168.68    8.00
  -3  27   5  100.99   19.50
   3 -27  -5  171.28   26.80
   3 -27  -5  172.78   21.70
  -3  27   4    0.80   13.80
   3  27  -4    6.00    2.80
   3 -27  -4    5.90   14.70
   3 -27  -4   34.50   13.20
  -3  27   3  970.60   48.20
   3  27  -3 1009.60   36.50
   3 -27  -3 1057.99   45.60
   3 -27  -3 1082.79   52.99
  -3  27   2  182.58   19.80
   3  27  -2  160.88   11.60
   3 -27  -2  152.28   15.30
  -3 -27   2  172.88    8.20
   3 -27  -2  179.88   22.40
   3  27  -1  308.37   17.80
  -3  27   1  337.57   21.90
   3  27  -1  331.17   18.40
  -3 -27   1  309.27   15.70
   3 -27  -1  325.07   24.00
   3  27   0  639.14   31.00
  -3  27   0  616.64   29.00
   3  27   0  606.24   28.90
  -3 -27   0  611.84   28.30
   3 -27   0  618.54   31.40
  -3  27  -1    3.70    6.00
   3  27   1    7.90    9.50
   3  27   1   -1.30    8.10
   3 -27   1    4.80    7.00
  -3 -27  -1   13.20    7.00
  -3 -27  -1    9.60    8.50
  -3  27  -2  156.98   11.10
   3  27   2  169.98   20.40
   3  27   2  163.18   18.00
  -3 -27  -2  167.78   18.60
   3  27   3  300.77   24.70
  -3  27  -3  311.87   14.20
   3 -27   3  337.17   13.20
  -3 -27  -3  332.67   26.30
   3  27   4   26.80   13.50
  -3 -27  -4   25.00   15.20
  -3  27  -5  138.19   10.30
   3  27   5  120.39   19.80
  -3 -27  -5  140.29   22.00
   3  27   6  148.19   21.90
  -3 -27  -6   96.69   27.20
   3  27   7   75.79   19.80
  -3 -27  -7   90.99   24.20
   3  28  -7   87.39   11.10
  -3  28   7   78.29   21.60
   3 -28  -7   72.49   26.00
   3 -28  -7   97.89   20.40
   3  28  -6    5.50    5.60
  -3  28   6   -4.60   14.90
   3 -28  -6    7.40   14.70
   3 -28  -6   18.60   19.30
   3  28  -5  248.68   10.30
  -3  28   5  238.18   27.90
   3 -28  -5  232.88   25.00
   3 -28  -5  274.27   32.70
   3  28  -4   54.19    4.70
  -3  28   4   64.39   17.50
   3 -28  -4   89.49   16.20
   3 -28  -4   57.99   18.60
  -3  28   3  319.37   25.50
   3  28  -3  300.27   14.30
   3 -28  -3  343.67   30.00
   3 -28  -3  315.87   22.70
  -3  28   2 1131.79   49.60
   3  28  -2 1093.79   41.00
  -3 -28   2 1099.69   37.60
   3 -28  -2 1062.59   51.89
   3 -28  -2 1088.39   45.20
   3  28  -1  854.91   34.80
  -3  28   1  803.02   38.60
   3 -28  -1  835.02   41.40
  -3 -28   1  853.21   32.70
   3  28   0    9.10    8.00
   3  28   0    2.20    7.20
  -3  28   0   11.90    8.70
  -3 -28   0    6.70    7.00
   3 -28   0    1.90    8.20
   3  28   1  556.74   31.30
   3  28   1  513.65   28.20
  -3  28  -1  545.75   24.80
  -3 -28  -1  495.65   28.40
   3 -28   1  544.75   27.00
  -3 -28  -1  570.64   25.60
   3  28   2  230.68   21.00
   3  28   2  236.58   23.70
  -3  28  -2  210.58   15.10
  -3 -28  -2  241.98   22.20
  -3  28  -3  545.25   21.30
   3  28   3  556.64   32.40
  -3 -28  -3  539.45   37.10
   3 -28   3  524.15   20.50
   3  28   4  552.64   34.90
  -3  28  -4  587.64   20.80
  -3 -28  -4  569.04   37.30
  -3  28  -5    9.00    4.70
  -3 -28  -5    4.00   14.30
   3  28   6   11.30   15.10
  -3 -28  -6    9.80   16.60
   3  28   7   45.70   16.80
  -3 -28  -7   12.40   17.50
   3  29  -7   71.59   15.00
  -3  29   7   22.20   17.60
   3 -29  -7   51.79   18.30
   3 -29  -7   27.80   22.20
  -3  29   6  -13.40   14.80
   3  29  -6   23.40    6.10
   3 -29  -6    4.10   18.80
   3 -29  -6    5.20   15.30
   3  29  -5   23.40    3.30
  -3  29   5    6.00   14.10
   3 -29  -5   35.90   14.50
   3 -29  -5   36.00   18.10
  -3  29   4  286.37   27.70
   3  29  -4  267.37   11.20
   3 -29  -4  286.47   31.20
   3 -29  -4  312.67   24.80
  -3  29   3  405.96   29.90
   3  29  -3  469.55   19.70
   3 -29  -3  538.05   36.10
   3 -29  -3  484.65   28.60
  -3  29   2  171.18   19.60
   3  29  -2  172.08   12.80
   3 -29  -2  226.38   23.70
  -3 -29   2  211.48    9.40
   3 -29  -2  190.58   17.30
   3  29  -1 1537.75   58.29
  -3  29   1 1604.74   63.09
  -3 -29   1 1558.44   56.19
   3 -29  -1 1594.84   65.69
   3  29   0  593.24   28.00
  -3  29   0  575.64   28.60
   3  29   0  556.94   29.30
  -3 -29   0  602.64   29.30
   3 -29   0  508.95   29.70
  -3  29  -1  492.95   22.20
   3  29   1  431.96   27.70
   3  29   1  377.26   24.70
   3 -29   1  407.06   23.50
  -3 -29  -1  393.06   21.20
  -3 -29  -1  448.86   26.00
  -3  29  -2 2109.09   74.49
   3  29   2 2124.69   81.19
   3  29   2 2155.38   85.39
   3 -29   2 1996.50   74.79
  -3 -29  -2 2183.08   82.79
   3  29   3   19.70   11.20
  -3  29  -3    7.20    4.60
   3 -29   3    6.30    5.00
   3  29   4   87.19   16.60
  -3  29  -4   65.19    5.40
  -3 -29  -4   76.19   19.10
   3  29   5   64.69   16.90
  -3  29  -5   79.49    6.90
  -3 -29  -5   64.69   18.70
   3  29   6   63.59   16.80
  -3 -29  -6   30.30   17.40
  -3  30   7  105.69   24.10
   3 -30  -7    9.70   20.40
   3 -30  -7   58.89   19.10
   3  30  -6  165.88   11.00
  -3  30   6  116.99   22.30
   3 -30  -6  163.28   23.50
   3  30  -5    9.60    2.90
   3 -30  -5   32.90   15.40
   3 -30  -5    7.60   16.00
  -3  30   4  494.35   36.10
   3  30  -4  521.45   19.40
   3 -30  -4  557.54   40.10
   3 -30  -4  583.04   32.80
   3  30  -3   32.40    6.10
  -3  30   3   27.10   15.10
   3 -30  -3   49.40   16.80
   3 -30  -3   27.30   11.70
   3  30  -2   29.20    7.40
  -3  30   2   34.10   13.30
   3 -30  -2   34.50   13.50
  -3 -30   2   43.20    4.60
  -3  30   1  306.97   22.80
   3  30  -1  254.57   17.20
  -3 -30   1  246.28   14.50
   3 -30  -1  292.97   25.70
  -3  30   0  311.27   21.50
   3  30   0  348.07   22.50
   3  30   0  355.36   21.50
   3 -30   0  319.07   23.30
   3  30   1   66.19   14.00
   3  30   1   39.20   13.30
  -3  30  -1   65.99    9.70
   3 -30   1   73.99   11.50
  -3 -30  -1   56.39   12.30
   3  30   2  230.38   21.60
   3  30   2  204.28   22.30
  -3  30  -2  194.38   13.20
  -3 -30  -2  168.18   19.60
   3 -30   2  197.18   14.50
  -3  30  -3  227.88   12.40
   3  30   3  239.58   23.30
  -3 -30  -3  315.07   28.40
   3 -30   3  228.68   12.90
   3  30   4   16.10   12.90
  -3  30  -4   28.90    4.00
  -3 -30  -4   35.90   15.20
  -3  30  -5  100.09    7.50
   3  30   5   97.49   19.70
  -3 -30  -5   84.49   20.40
   3  30   6  186.78   26.30
  -3 -30  -6  203.28   30.10
  -3  31   7  -10.70   17.70
   3 -31  -7    5.90   20.20
   3 -31  -7    7.40   16.40
  -3  31   6   -0.20   16.30
   3  31  -6   13.10    5.20
   3 -31  -6   -2.00   13.80
   3 -31  -6    5.80   19.50
  -3  31   5  549.74   39.00
   3  31  -5  471.45   17.10
   3 -31  -5  502.75   41.40
   3 -31  -5  485.15   33.00
  -3  31   4   11.60   15.80
   3  31  -4    6.40    3.40
   3 -31  -4    0.70   15.80
   3 -31  -4   11.60   12.30
  -3  31   3    4.00   13.90
   3  31  -3    7.90    5.40
   3 -31  -3    6.40   14.20
   3 -31  -3    4.20   10.00
   3  31  -2    9.90    6.50
  -3  31   2   -3.80   10.80
  -3 -31   2    8.20    3.30
   3 -31  -2    8.30   12.40
   3  31  -1   11.90    8.10
  -3  31   1    2.50   10.90
  -3 -31   1   29.50    6.40
   3 -31  -1    5.30   11.20
   3  31   0   13.30    8.70
  -3  31   0   11.40    9.30
   3 -31   0   13.10    9.50
   3  31   1   99.19   15.80
   3  31   1   78.29   13.80
   3 -31   1   99.39   12.90
  -3 -31  -1   92.19   14.10
   3  31   2   91.79   15.80
   3  31   2   95.99   17.00
  -3  31  -2  105.99   10.50
  -3 -31  -2   65.09   15.90
   3 -31   2   78.79   10.50
   3  31   3  379.76   27.10
   3 -31   3  370.76   17.00
  -3 -31  -3  377.06   29.90
   3  31   4   19.50   12.80
  -3 -31  -4   26.70   15.40
  -3  31  -5  281.37   13.30
   3  31   5  357.16   30.20
  -3 -31  -5  350.96   33.90
   3  31   6   23.40   16.20
  -3 -31  -6   18.00   17.80
  -3  32   6    8.40   15.40
   3  32  -6   33.20    8.80
   3 -32  -6   23.30   16.40
   3 -32  -6   36.10   22.90
   3  32  -5   70.69    4.50
  -3  32   5   20.70   15.70
   3 -32  -5  105.19   25.50
   3 -32  -5  107.29   19.70
[truncated: 836,448 more chars]
